# Supplementary material for: Dictyostelium transcriptional responses to Pseudomonas aeruginosa: common and specific effects from PAO1 and PA14 strains
Source: BMC Microbiol. 2008 Jun 30;8:109. doi: 10.1186/1471-2180-8-109 (PMC2474670; doi:10.1186/1471-2180-8-109)
Supplement: Additional file 1 — Microsoft excel document containing all the results and genes contained in the microarray. [file 1471-2180-8-109-S1.xls]

## Sheet: allddbdata.txt
Name	DDB.ID	Chr.	Geneindex	SignalPep	TMs	GPI	Domains	Annotation	Anno2	Anno3	PAO1 logratio	PA14 logratio	PAO1 vs PA14 logratio	PAO1 adj p-value	PA14 adj p-value	PAO1 vs PA14 adj p-value
B12.chr1_gid_301002.769c_F	DDB0201905	1	1549	0	0	0	PF00582;Universal stress protein family;; PR01438;Universal stress protein signature...	JC1V1_0C0001_03016	-	-	-0.00124314	0.0344655	-0.0357087	0.998411	0.948963	0.983797
F12.chr1_gid_301002.774c_F	DDB0190682	1	1554	0	0	0	PF00271;Helicase conserved C-terminal... PF00270;DEAD/DEAH box helicase;;	RNA helicase (Fragment). , ABA, JC1V1_0C0001_03022	-	-	0.565905	0.826776	-0.260872	0.172417	0.0369281	0.800462
B12.chr1_EST_301002.867c_F	DDB0189820	1	632	0	0	0	PF00628;PHD-finger;;	JC1V1_0C0002_04085	-	-	-0.00463033	0.0112571	-0.0158875	0.994014	0.982144	0.992132
F12.chr1_gid_301002.933_F	DDB0189814	1	626	1	0	0	-	JC1V1_0C0002_04082	-	-	-0.389482	-0.123594	-0.265887	0.113101	0.724499	0.542814
B06.chr1_gid_301002.392_F	DDB0201778	1	1246	0	0	0	-	JC1V1_0C0001_02693	-	-	-0.00885674	-0.131858	0.123001	0.983762	0.46653	0.70884
F06.chr1_gid_301002.400c_F	DDB0190402	1	1253	0	0	0	-	JC1V1_0C0001_02702	-	-	-0.133961	-0.185895	0.0519342	0.527082	0.295284	0.934633
B06.chr1_gid_301002.537_F	DDB0216696	1	1393	0	0	0	-	JC1V1_0C0001_02852	-	-	0.0173496	0.0141529	0.00319666	0.979508	0.980336	0.99904
F06.chr1_gid_301002.542c_F	DDB0190536	1	1398	0	0	0	-	JC1V1_0C0001_02857	-	-	0.147137	0.0965604	0.0505765	0.72509	0.825758	0.972952
B12.chr1_gid_301002.473c_F	DDB0190470	1	1328	0	0	0	PF05285;SDA1;;	JC1V1_0C0001_02784	-	-	-0.284371	-0.41704	0.132669	0.325719	0.107786	0.867072
F12.chr1_gid_301002.477_F	DDB0216683	1	1332	0	1	0	-	DDB0216683	-	-	0.15326	0.0143699	0.13889	0.631123	0.977459	0.826276
B12.chr1_gid_301002.620c_F	DDB0201878	1	1479	1	2	0	PF07714;Protein tyrosine kinase;; PF00069;Protein kinase domain;; PR00109;Tyrosine kinase catalytic domain...	GDT1 protein. , ABA, JC1V1_0C0001_02942	DDB0220631	gdt2;"putative_transmembrane_protein,tyrosine_kinase-like_(TKL)_protein"	0.00947887	0.0441982	-0.0347193	0.988438	0.917751	0.98166
F12.chr1_gid_301002.630c_F	DDB0201883	1	1488	0	7	0	-	JC1V1_0C0001_02952	DDB0231532	-	0.161554	0.14609	0.0154643	0.570152	0.602011	0.992132
B06.chr1_gid_301002.56_F	DDB0189444	1	238	0	4	0	-	JC1V1_0C0002_03674	-	-	0.100165	0.292363	-0.192198	0.716372	0.0995732	0.543675
F06.chr1_EST_301002.57_F	DDB0202104	1	232	1	2	0	-	JC1V1_0C0002_03668	-	-	0.0948114	0.0837704	0.011041	0.752901	0.763926	0.994944
B06.chr1_gid_301002.214c_F	DDB0190232	1	1075	0	5	0	PF00904;Involucrin repeat;; PF00072;Response regulator receiver domain;; PF00512;His Kinase A (phosphoacceptor)... PF02518;Histidine kinase-, DNA gyrase B-, and... PR00344;Bacterial sensor protein C-terminal...	Histidine kinase DhkE. , ABA, JC1V1_0C0001_02505	DDB0191265	dhkE;"histidine_kinase"	0.033874	0.133903	-0.100029	0.901082	0.375411	0.751719
F06.chr1_gid_301002.219c_F	DDB0190237	1	1080	0	0	0	PF00782;Dual specificity phosphatase,...	JC1V1_0C0001_02510	-	-	-0.00419246	0.140963	-0.145155	0.995411	0.67746	0.835791
B12.chr1_gid_301002.137_F	DDB0190156	1	991	1	2	0	PF05978;Eukaryotic protein of unknown...	JC1V1_0C0001_02417	-	-	-0.102658	-0.105911	0.00325283	0.67322	0.633308	0.99896
F12.chr1_gid_301002.142c_F	DDB0190161	1	996	0	0	0	PF00271;Helicase conserved C-terminal... PF00270;DEAD/DEAH box helicase;; PF04408;Helicase associated domain (HA2);; PF07717;Domain of unknown function...	JC1V1_0C0001_02422	-	-	-0.135827	-0.0540619	-0.0817649	0.796742	0.926976	0.951617
B12.chr1_gid_301002.305c_F	DDB0190314	1	1161	0	0	0	PF07200;Modifier of rudimentary (Mod(r))...	JC1V1_0C0001_02603	-	-	-0.145396	-0.0701263	-0.0752699	0.756666	0.891954	0.95263
F12.chr1_gid_301002.316c_F	DDB0190324	1	1172	1	0	1	-	Hypothetical protein DG1041. , ABA, JC1V1_0C0001_02615	DDB0191328	DG1041,ORF1041,unknown	-0.135923	-0.145219	0.00929574	0.648287	0.596377	0.99619
B06.chr1_gid_301002.1316c_F	DDB0189538	1	336	0	0	0	-	JC1V1_0C0002_03779	-	-	0.227894	0.796381	-0.568487	0.630861	0.0168918	0.198199
F06.chr1_gid_301002.1325_F	DDB0189913	1	724	1	4	0	-	JC1V1_0C0003_04212	-	-	-0.00506446	-0.00941509	0.00435063	0.992802	0.983224	0.99896
B06.chr1_gid_301002.1464c_F	DDB0202195	1	482	0	0	0	PF03456;uDENN domain;; PF02141;DENN (AEX-3) domain;;	Hypothetical protein At2g20320. , ABA, JC1V1_0C0002_03933	-	-	0.347153	0.424886	-0.0777327	0.102367	0.0417905	0.917897
F06.chr1_gid_301002.1472_F	DDB0189669	1	475	0	0	0	-	JC1V1_0C0002_03925	-	-	-0.0460901	-0.122622	0.0765319	0.891227	0.573235	0.889385
B12.chr1_gid_301002.1405_F	DDB0202048	1	1941	0	0	0	PF00642;Zinc finger C-x8-C-x5-C-x3-H type... PR00680;P-type trefoil domain signature ;;	JC1V1_0C0001_03446	-	-	-0.0403999	0.0392742	-0.079674	0.88566	0.873336	0.852465
F12.chr1_gid_301002.1409c_F	DDB0191057	1	1938	1	4	0	PF02460;Patched family;;	NPC1 protein. , ABA, JC1V1_0C0001_03442	DDB0191127	npcA;"NPC1_protein"	-0.63658	-0.69053	0.0539497	0.253937	0.201144	0.989801
B12.chr1_gid_301002.1544_F	DDB0189601	1	401	0	0	0	PF05725;FNIP Repeat;;	Similar to Dictyostelium discoideum (Slime mold). Hypothetical 97.7 kDa protein. , ABA, JC1V1_0C0002_03849	-	-	-0.25997	-0.0215024	-0.238468	0.238782	0.959525	0.49579
F12.chr1_gid_301002.1549_F	DDB0189596	1	395	1	2	0	-	JC1V1_0C0002_03843	-	-	0.0277849	0.0323518	-0.00456694	0.939507	0.908248	0.998262
B06.chr1_gid_301002.995_F	DDB0189754	1	564	0	0	0	PF02230;Phospholipase/Carboxylesterase;;	JC1V1_0C0002_04016	-	-	1.06958	0.00174735	1.06784	0.0013008	0.997814	0.0054662
F06.chr1_gid_301002.1002c_F	DDB0202214	1	557	1	6	0	PF02535;ZIP Zinc transporter;;	JC1V1_0C0002_04009	-	-	-0.148087	-0.155373	0.0072857	0.575111	0.525145	0.997353
B06.chr1_gid_301002.1135c_F	DDB0216619	1	792	0	0	0	PF06159;Protein of unknown function...	DDB0216619	-	-	0.190835	0.343272	-0.152436	0.38275	0.0647392	0.709261
F06.chr1_gid_301002.1161c_F	DDB0190000	1	820	0	1	0	PF00561;alpha/beta hydrolase fold;; PF04083;ab-hydrolase associated lipase...	BA304I5.1 (Novel lipase) (Fragment). , ABA, JC1V1_0C0003_04314	DDB0230058	-	-0.051652	0.0929971	-0.144649	0.873861	0.699504	0.688683
B12.chr1_gid_301002.1075_F	DDB0189345	1	134	0	0	0	PF00226;DnaJ domain;; PR00625;DnaJ protein family signature ;;	JC1V1_0C0002_03561	-	-	-0.107708	-0.177188	0.06948	0.752815	0.491132	0.932664
F12.chr1_gid_301002.1079c_F	DDB0202072	1	138	1	1	0	PF01457;Leishmanolysin;;	JC1V1_0C0002_03565	-	-	-0.793536	-0.218513	-0.575023	0.0216679	0.650961	0.2205
B12.chr1_gid_301002.1233c_F	DDB0216636	1	896	1	1	0	-	DDB0216636	-	-	0.892059	0.0261942	0.865865	0.00360573	0.967785	0.0128217
F12.chr1_gid_301002.1240c_F	DDB0202354	1	905	1	1	0	-	JC1V1_0C0003_04406	-	-	-0.00771501	-0.0329403	0.0252253	0.979958	0.866588	0.965432
B06.chr1_gid_301002.698_F	DDB0201955	1	1689	0	0	0	-	JC1V1_0C0001_03173	-	-	0.133735	0.192896	-0.0591621	0.466379	0.21688	0.903426
F06.chr1_gid_301002.703_F	DDB0190815	1	1693	0	0	0	-	JC1V1_0C0001_03177	-	-	0.017555	-0.0336858	0.0512408	0.956634	0.873982	0.899473
B06.chr1_gid_301002.854c_F	DDB0189892	1	708	0	0	0	-	JC1V1_0C0002_04161	-	-	-0.0188363	0.060466	-0.0793023	0.963251	0.807354	0.869243
F06.chr1_gid_301002.862_F	DDB0189884	1	699	0	9	0	PF05208;ALG3 protein;;	Dolichyl-P-Man:Man(5)GlcNAc(2)-PP-dolichyl mannosyltransferase (EC 2.4.1.-) (Dol-P-Man dependent alpha(1-3)-mannosyltransferase) (Not56-like protein). , ABA, JC1V1_0C0002_04152	DDB0231368	alg3;"dolichyl-phosphate-mannose_alpha-1,3-mannosyltransferase,glycosyltransferase"	0.167199	0.213029	-0.0458295	0.527388	0.347122	0.964061
B12.chr2_gid_011002.422c_F	DDB0169505	2	2497	0	0	0	PF00169;PH domain;; PF00307;Calponin homology (CH) domain;;	JC2V1_0C0046_06416	-	-	-0.357219	-0.0160773	-0.341141	0.270693	0.98098	0.504874
F12.chr2_gid_011002.429_F	DDB0169512	2	2490	0	0	0	PF05189;RNA 3prime-terminal phosphate cyclase...	JC2V1_0C0046_06423	DDB0185053	rtc1,"R2037,orfR2037","Probable_RNA_3prime-terminal_phosphate_cyclase"	0.0957527	-0.172835	0.268588	0.824963	0.597636	0.545111
B12.chr2_gid_011002.559c_F	DDB0168481	2	330	0	0	0	PF00097;Zinc finger, C3HC4 type (RING...	JC2V1_0C0002_12935	-	-	-0.00597712	-0.183334	0.177357	0.987948	0.19728	0.404788
F12.chr2_gid_011002.564c_F	DDB0216911	2	325	1	1	0	-	JC2V1_0C0002_12930	-	-	0.0289701	0.000981996	0.0279881	0.960321	0.99884	0.986418
B06.chr2_gid_011002.73_F	DDB0167544	2	1926	1	1	0	-	Hypothetical protein. , ABA, JC2V1_0C0033_04948	DDB0230011	-	0.076561	-0.0515632	0.128124	0.742459	0.82974	0.676491
F06.chr2_gid_011002.77c_F	DDB0217588	2	1923	0	0	0	PF00076;RNA recognition motif. (a.k.a. RRM,...	Similar to Dictyostelium discoideum (Slime mold). Homeobox-containing protein. , ABA, JC2V1_0C0033_04952	-	-	0.370037	0.10494	0.265097	0.0628558	0.713151	0.389287
B06.chr2_gid_011002.212_F	DDB0168932	2	803	0	0	0	PF05725;FNIP Repeat;;	Similar to Dictyostelium discoideum (Slime mold). Hypothetical 97.7 kDa protein. , ABA, JC2V1_0C0011_14034	-	-	-0.0369247	0.150725	-0.187649	0.934421	0.52957	0.610572
F06.chr2_gid_011002.218c_F	DDB0203805	2	797	1	7	0	-	Hypothetical protein. , ABA, JC2V1_0C0011_14028	-	-	-0.0426499	-0.112576	0.0699262	0.932398	0.717754	0.934633
B12.chr2_gid_011002.144c_F	DDB0168607	2	463	0	0	0	-	Similar to Dictyostelium discoideum (Slime mold). STATc protein. , ABA, JC2V1_0C0004_13060	-	-	-0.018014	0.0424754	-0.0604894	0.963261	0.868229	0.902024
F12.chr2_gid_011002.148c_F	DDB0168604	2	460	0	0	0	PF01728;FtsJ-like methyltransferase;;	Similar to Xanthomonas axonopodis (Pv. citri). Cell division protein. , ABA, JC2V1_0C0004_13056	-	-	0.050092	0.090601	-0.040509	0.915624	0.787354	0.974484
B12.chr2_gid_011002.283c_F	DDB0217318	2	1358	0	6	0	PF02535;ZIP Zinc transporter;;	Similar to Oryza sativa (Japonica cultivar-group). Putative zinc transporter protein ZIP1. , predicted by automatic BLAST annotation	-	-	-0.00864916	-0.102572	0.0939231	0.987637	0.699482	0.871984
F12.chr2_gid_011002.288_F	DDB0217323	2	1363	0	0	0	-	Hypothetical protein. , predicted by automatic BLAST annotation	-	-	0.232279	-0.348374	0.580653	0.673596	0.424403	0.256916
B06.chr1_gid_301002.1615_F	DDB0216637	1	952	0	0	0	PF00071;Ras family;; PR00449;Transforming protein P21 ras...	RAS-related protein rac1B. , predicted by automatic BLAST annotation	DDB0219941	rac1B;"Rho_GTPase"	-0.162033	-0.229793	0.0677599	0.596489	0.361652	0.93732
F06.chr1_gid_301002.1623_F	DDB0190112	1	945	0	0	0	-	JC1V1_0C0003_04447	-	-	0.0337044	0.0858435	-0.0521391	0.884567	0.575868	0.896875
B06.chr1_gid_301002.1785c_F	DDB0191007	1	1887	0	0	0	-	JC1V1_0C0001_03388	-	-	0.00169698	0.154962	-0.153265	0.997505	0.322445	0.54674
F06.chr1_gid_301002.1796c_F	DDB0191017	1	1897	0	0	0	PF00904;Involucrin repeat;;	JC1V1_0C0001_03400	-	-	0.000213723	-0.0212942	0.0215079	0.999775	0.91675	0.972141
B12.chr1_gid_301002.1699_F	DDB0190923	1	1800	0	0	0	PF00557;metallopeptidase family M24;; PR00599;Methionine aminopeptidase-1...	Metap2-prov protein. , ABA, JC1V1_0C0001_03298	-	-	0.432159	0.463627	-0.0314675	0.364226	0.309059	0.991569
F12.chr1_gid_301002.1708c_F	DDB0190932	1	1809	0	0	0	PF00307;Calponin homology (CH) domain;; PF00630;Filamin/ABP280 repeat;;	Gelation factor (Actin binding protein 120) (ABP-120). , ABA, JC1V1_0C0001_03309	DDB0201554	abpC,"ABP-120,ABP120,GHR","FLN,actin-binding_protein,ddFLN,filamin,gelation_factor"	-0.247878	-0.073211	-0.174667	0.671347	0.922975	0.896273
B12.chr2_gid_011002.04c_F	DDB0202539	2	2176	0	0	0	PF05188;MutS domain II;; PF01624;MutS domain I;; PF05192;MutS domain III;; PF05190;MutS family domain IV;; PF00488;MutS domain V;;	Similar to Homo sapiens (Human). DNA mismatch repair protein Msh2. , ABA, JC2V1_0C0018_00332	DDB0229897	msh2;"DNA_mismatch_repair_protein,mutS_homolog"	-0.417256	-0.148644	-0.268611	0.0906742	0.661218	0.542814
F12.chr2_gid_011002.12_F	DDB0167297	2	2183	1	0	0	-	Similar to Plasmodium falciparum. Asparagine-rich antigen. , ABA, JC2V1_0C0018_00323	-	-	0.040241	0.0918307	-0.0515897	0.889941	0.643393	0.922558
B06.chr2_gid_011002.892_F	DDB0217397	2	1437	0	0	0	-	Hypothetical protein. , predicted by automatic BLAST annotation	-	-	-0.117343	0.198274	-0.315617	0.745978	0.464295	0.345432
F06.chr2_gid_011002.896_F	DDB0217393	2	1433	1	1	0	-	Similar to Dictyostelium discoideum (Slime mold). Hypothetical 127.0 kDa protein. , predicted by automatic BLAST annotation	-	-	0.0466387	-0.0318511	0.0784898	0.850734	0.893049	0.841962
B06.chr2_gid_011002.1021c_F	DDB0217860	2	2849	0	0	0	PF00566;TBC domain;;	Similar to Dictyostelium discoideum (Slime mold). Hypothetical 58.0 kDa protein. , predicted by automatic BLAST annotation	DDB0185223	AF310892_3;	0.0545424	-0.0589835	0.113526	0.858872	0.830345	0.787602
F06.chr2_gid_011002.1027c_F	DDB0217863	2	2855	0	4	0	-	Hypothetical protein. , ABA, JC2V1_0C0022_01559	-	-	-0.0536309	-0.283458	0.229827	0.961695	0.61581	0.857915
B12.chr2_gid_011002.963c_F	DDB0217180	2	1220	0	0	0	PF00536;SAM domain (Sterile alpha motif);; PF00069;Protein kinase domain;; PF00023;Ankyrin repeat;; PR01415;Ankyrin repeat signature ;;	DDB0217180	-	-	-0.121591	0.285771	-0.407361	0.730223	0.228804	0.153635
F12.chr2_gid_011002.968c_F	DDB0217175	2	1215	0	0	0	PF03876;RNA polymerase Rpb7, N-terminal...	Hypothetical protein. , predicted by automatic BLAST annotation	-	-	0.0688351	0.267789	-0.198954	0.873861	0.276966	0.676491
B12.chr2_gid_011002.1085c_F	DDB0167687	2	1777	1	4	0	-	Hypothetical protein. , ABA, JC2V1_0C0033_05111	-	-	-1.39696	-1.37743	-0.019532	8.89381e-05	8.26723e-05	0.993673
F12.chr2_gid_011002.1090c_F	DDB0217546	2	1782	0	0	0	PF06650;Protein of unknown function... PF00904;Involucrin repeat;;	Similar to vacuolar Protein Sorting; Vps13p. , ABA, JC2V1_0C0033_05106	-	-	0.796413	0.568015	0.228398	0.000243602	0.00384714	0.485581
B06.chr2_gid_011002.618_F	DDB0202474	2	2322	0	0	0	PF00837;Iodothyronine deiodinase;;	Hypothetical protein. , ABA, JC2V1_0C0017_00164	-	-	0.351471	0.00539946	0.346071	0.227015	0.993539	0.429697
F06.chr2_gid_011002.623_F	DDB0202471	2	2327	0	0	0	-	JC2V1_0C0017_00158	-	-	0.147979	0.165234	-0.0172549	0.626826	0.55236	0.990606
B06.chr2_gid_011002.750_F	DDB0217924	2	3019	0	7	0	-	Similar to Mus musculus (Mouse). Adult male hypothalamus cDNA, RIKEN full-length enriched library, clone:A230106L22 product:hyp (Fragment). , predicted by automatic BLAST annotation	-	-	-0.0127127	0.118387	-0.1311	0.982831	0.688515	0.822471
F06.chr2_gid_011002.757c_F	DDB0217925	2	3026	0	0	0	-	Similar to Dictyostelium discoideum (Slime mold). Hypothetical 12.5 kDa protein. , ABA, JC2V1_0C0020_00128	-	-	0.069311	0.10398	-0.0346687	0.79038	0.614673	0.965419
B12.chr2_gid_011002.690c_F	DDB0217811	2	2699	0	0	0	-	Hypothetical protein. , ABA, JC2V1_0C0014_14149	-	-	-0.368346	-0.364621	-0.00372469	0.235877	0.238454	0.99904
F12.chr2_gid_011002.694c_F	DDB0167072	2	2712	0	0	0	-	Hypothetical protein. , ABA, JC2V1_0C0014_14162	-	-	0.112274	0.208251	-0.0959761	0.714022	0.345388	0.876718
B12.chr2_gid_011002.815_F	DDB0167789	2	1669	0	0	0	PF03224;V-ATPase subunit H;;	Putative Chromosome segregation ATPase (Hypothetical protein). , ABA, JC2V1_0C0033_05219	-	-	0.218624	0.264447	-0.0458229	0.294654	0.177764	0.958601
F12.chr2_gid_011002.819_F	DDB0217510	2	1672	0	0	0	-	Hypothetical protein. , ABA, JC2V1_0C0033_05215	-	-	0.199972	0.179352	0.0206209	0.354324	0.41382	0.989215
B06.chr2_gid_011002.350_F	DDB0202696	2	864	0	0	0	PF04083;ab-hydrolase associated lipase...	Similar to Arabidopsis thaliana (Mouse-ear cress). At1g73920/F2P9_21. , ABA, JC2V1_0C0023_01614	DDB0231200	-	-0.0166161	0.0195831	-0.0361991	0.978999	0.968318	0.980825
F06.chr2_gid_011002.355_F	DDB0217890	2	2945	0	0	0	PF05383;La domain;;	AgCP6757 (Fragment). , ABA, JC2V1_0C0022_01459	-	-	0.696828	0.789116	-0.092288	0.00219859	0.000889591	0.899473
B06.chr2_gid_011002.498_F	DDB0169470	2	2544	0	0	0	PF00154;recA bacterial DNA recombination... PR00142;RecA protein signature ;;	JC2V1_0C0046_06366	DDB0231571	recA;"DNA_recombination_protein,recombinase_A"	-0.519563	-0.416505	-0.103057	0.0294074	0.0866442	0.899473
F06.chr2_gid_011002.502c_F	DDB0168283	2	2910	0	0	0	PF07534;TLD;; PF00400;WD domain, G-beta repeat;; PF01476;LysM domain;;	LysA (Fragment). , ABA, JC2V1_0C0022_01501	DDB0185074	lysA;"LysA_(Fragment)."	0.0169938	0.111713	-0.094719	0.983926	0.817763	0.934633
B12.chr2_gid_011002.1758_F	DDB0167455	2	2022	1	6	0	PF00520;Ion transport protein;; PR00169;Potassium channel signature ;;	Similar to Y51A2D.19.p. , ABA, JC2V1_0C0032_04837	-	-	-0.151164	-0.0780964	-0.0730675	0.549406	0.793096	0.911083
F12.chr2_gid_011002.1762c_F	DDB0167451	2	2026	1	0	0	-	Hypothetical protein. , ABA, JC2V1_0C0032_04833	DDB0229936	-	0.125432	0.155572	-0.0301395	0.613748	0.472254	0.978828
B12.chr2_ESTs_011002.2002c_F	DDB0217450	2	1490	0	0	0	PF00271;Helicase conserved C-terminal... PF00176;SNF2 family N-terminal domain;;	Similar to Dictyostelium discoideum (Slime mold). Putative RNaseIII. , predicted by automatic BLAST annotation	-	-	0.0612339	0.475682	-0.414448	0.883902	0.0237217	0.117963
F12.chr2_gid_011002.1897c_F	DDB0217442	2	1482	0	0	0	PF00241;Cofilin/tropomyosin-typ	Cofilin-2 (Hypothetical protein). , predicted by automatic BLAST annotation	-	-	0.142754	0.109632	0.0331217	0.793674	0.8375	0.99022
B06.chr2_gid_011002.1428c_F	DDB0167646	2	1819	0	0	0	-	Similar to Arabidopsis thaliana (Mouse-ear cress). Genomic DNA, chromosome 3, TAC clone:K13E13. , ABA, JC2V1_0C0033_05066	-	-	0.230703	0.151485	0.0792185	0.359539	0.600808	0.920224
F06.chr2_gid_011002.1432c_F	DDB0217559	2	1823	0	0	0	PF00891;O-methyltransferase;;	Similar to Dictyostelium discoideum (Slime mold). Desmethyl DIF-1 methyltransferase DmtA. , ABA, JC2V1_0C0033_05062	-	-	0.305009	0.249645	0.0553638	0.112312	0.211128	0.940876
B06.chr2_gid_011002.1570c_F	DDB0169382	2	3342	1	0	0	PF00476;DNA polymerase family A;; PR00868;DNA-polymerase family A (pol I)...	Similar to Mus musculus (Mouse). DNA polymerase theta short isoform. , ABA, JC2V1_0C0044_06219	-	-	0.0371101	0.118811	-0.0817006	0.912418	0.553588	0.865831
F06.chr2_gid_011002.1575c_F	DDB0218030	2	3337	0	0	0	-	Similar to Dictyostelium discoideum (Slime mold). Inositol 5-phosphatase 2. , ABA, JC2V1_0C0044_06214	-	-	-0.0137872	0.0349442	-0.0487314	0.966877	0.872502	0.911083
B12.chr2_gid_011002.1494_F	DDB0217014	2	647	0	0	0	PF02176;TRAF-type zinc finger;; PF00917;MATH domain;;	JC2V1_0C0007_13269	-	-	0.0376541	0.0114564	0.0261977	0.945405	0.982145	0.987709
F12.chr2_gid_011002.1500_F	DDB0217012	2	641	1	2	0	PF00560;Leucine Rich Repeat;; PF00008;EGF-like domain;; PR00011;Type III EGF-like signature ;;	JC2V1_0C0007_13262	-	-	-0.140674	0.163464	-0.304138	0.745365	0.660027	0.521864
B12.chr2_gid_011002.1630_F	DDB0217949 to5prime	2	3096	0	0	0	PF02777;Iron/manganese superoxide dismutases,...	Similar to Trichomonas vaginalis. Iron-containing superoxide dismutase (EC 1.15.1.1) (Superoxide dismutase. , ABA, JC2V1_0C0020_00050	-	-	0.52715	0.389192	0.137959	0.115389	0.281286	0.899473
F12.chr2_gf_021002.1929_F	DDB0169144	2	3106	0	0	0	-	Hypothetical protein. , ABA, JC2V1_0C0020_00041	-	-	0.047686	0.0980153	-0.0503293	0.907016	0.728213	0.953156
B06.chr2_gid_011002.1147c_F	DDB0217519	2	1701	1	1	0	-	Hypothetical protein (Fragment). , ABA, JC2V1_0C0033_05187	-	-	0.147283	0.0954843	0.0517983	0.446732	0.662008	0.933037
F06.chr2_gid_011002.1153_F	DDB0168397	2	238	0	0	0	PF07714;Protein tyrosine kinase;; PF00069;Protein kinase domain;; PR00109;Tyrosine kinase catalytic domain...	Similar to Dictyostelium discoideum (Slime mold). hypothetical 65.6 kDa protein. , ABA, JC2V1_0C0001_12839	DDB0229853	-	0.392645	0.281272	0.111372	0.0963571	0.268457	0.879324
B06.chr2_gid_011002.1302_F	DDB0217622	2	2061	0	0	0	-	Hypothetical protein. , ABA, JC2V1_0C0032_04795	-	-	0.244028	0.395865	-0.151837	0.506925	0.184053	0.86133
F06.chr2_gid_011002.1309c_F	DDB0217620	2	2054	0	0	0	PF00904;Involucrin repeat;; PF00443;Ubiquitin carboxyl-terminal...	Similar to Dictyostelium discoideum (Slime mold). ubiquitin hydrolase B. , ABA, JC2V1_0C0032_04802	DDB0191402	ubpB;"deubiquinating_enzyme,ubiquitin_hydrolase_B"	0.283247	0.0558956	0.227352	0.412546	0.917823	0.728083
B12.chr2_gid_011002.1232_F	DDB0169205	2	3168	0	0	0	-	Hypothetical protein. , ABA, JC2V1_0C0037_05681	-	-	0.242545	0.0910619	0.151483	0.0760258	0.61928	0.531892
F12.chr2_gid_011002.1238c_F	DDB0169211	2	3174	0	0	0	PF00006;ATP synthase alpha/beta family,... PF02874;ATP synthase alpha/beta family,... PF00306;ATP synthase alpha/beta chain, C...	JC2V1_0C0037_05688	DDB0185207	vatB,dvacB,"vacuolar_H+_ATPase_B_subunit"	-0.355623	-0.497132	0.141509	0.210916	0.0623716	0.863304
B12.chr2_gid_011002.1365c_F	DDB0217628	2	2072	1	0	0	-	Similar to Dictyostelium discoideum (Slime mold). conditioned medium factor (CMF) (Density-sensing factor). , ABA, JC2V1_0C0032_04783	DDB0191097	cmfA,CMF,"Conditioned_medium_factor,density_sensing_factor"	0.243487	0.324645	-0.0811581	0.661491	0.483459	0.967897
F12.chr2_gid_011002.1370_F	DDB0204123	3	1741	0	0	0	-	JC3V1_0C0042_00772	-	-	0.0907314	0.105048	-0.0143162	0.67804	0.584726	0.990342
B06.chr2_gid_011002.2223c_F	DDB0167576	2	1892	0	0	0	PF00651;BTB/POZ domain;; PF01344;Kelch motif;;	Hypothetical protein. , ABA, JC2V1_0C0033_04985	-	-	-0.0393704	-0.0401995	0.000829138	0.948934	0.931975	0.999663
F06.chr2_ESTs_011002.2349c_F	DDB0167580	2	1887	0	0	0	-	Hypothetical protein. , ABA, JC2V1_0C0033_04990	-	-	0.0141835	0.124519	-0.110336	0.97566	0.589151	0.816573
B06.chr2_gid_011002.2368_F	DDB0217032	2	701	0	0	0	-	JC2V1_0C0009_13417	-	-	0.700748	0.500757	0.199992	0.0538709	0.192576	0.857803
F06.chr2_gid_011002.2371_F	DDB0202520	2	2237	0	0	0	PF00179;Ubiquitin-conjugating enzyme;;	Ubiquitin-conjugating enzyme E2-17 kDa (EC 6.3.2.19) (Ubiquitin-protein ligase) (Ubiquitin carrier protein). , ABA, JC2V1_0C0018_00271	-	-	-0.23997	-0.168148	-0.0718226	0.60275	0.728213	0.967372
B12.chr2_gid_011002.2292c_F	DDB0217508	2	1655	0	0	0	PF00904;Involucrin repeat;; PF00134;Cyclin, N-terminal domain;;	Similar to Vibrio vulnificus CMCP6. TPR repeat containing protein. , ABA, JC2V1_0C0033_05235	-	-	-0.00449425	-0.00885675	0.00436251	0.995402	0.987634	0.99896
F12.chr2_gid_011002.2298_F	DDB0217877	2	2906	1	5	0	-	JC2V1_0C0022_01505	-	-	0.0444045	0.0578475	-0.013443	0.858233	0.780274	0.990342
B12.chr2_gid_011002.2430c_F	DDB0169162	2	3127	0	0	0	-	JC2V1_0C0020_00017	-	-	0.0455869	-0.170727	0.216313	0.923621	0.515206	0.585659
F12.chr2_gid_011002.2442_F	DDB0168292	2	2887	0	0	0	-	JC2V1_0C0022_01526	-	-	0.590377	-0.205637	0.796014	0.0211192	0.529873	0.0094332
B06.chr2_gid_011002.1959c_F	DDB0217470	2	1530	0	0	0	PF00036;EF hand;; PR00450;Recoverin family signature ;;	Similar to Mus musculus (Mouse), and Rattus norvegicus (Rat). Neuron specific calcium-binding protein hippocalcin (P23K). , predicted by automatic BLAST annotation	-	-	0.124997	0.132513	-0.00751603	0.778014	0.729584	0.998335
F06.chr2_gid_011002.1963_F	DDB0167920	2	1526	1	0	0	-	Hypothetical protein. , ABA, JC2V1_0C0033_05371	-	-	0.341447	0.105428	0.236019	0.0489607	0.664915	0.377263
B06.chr2_gid_011002.2097_F	DDB0217220	2	1260	0	1	0	-	Hypothetical protein. , predicted by automatic BLAST annotation	-	-	-0.408844	-0.0763375	-0.332507	0.159856	0.875231	0.482504
F06.chr2_gid_011002.2104c_F	DDB0217213	2	1253	1	1	0	-	Hypothetical protein. , predicted by automatic BLAST annotation	-	-	-0.025272	0.107913	-0.133185	0.960321	0.687743	0.779923
B12.chr2_gid_011002.2028_F	DDB0169111	2	3068	0	0	0	PF00781;Diacylglycerol kinase catalytic... PF00609;Diacylglycerol kinase accessory... PF00130;Phorbol esters/diacylglycerol binding... PR00008;Diacylglycerol/phorbol-este	Diacylglycerol kinase protein DgkA. , ABA, JC2V1_0C0020_00077	DDB0185037	dgkA,"MHC-PKC,MHCK","diacylglycerol_kinase_protein"	0.37563	0.587568	-0.211938	0.137883	0.0166601	0.688683
F12.chr2_gid_011002.2040_F	DDB0217008	2	632	1	0	0	PF00383;Cytidine and deoxycytidylate...	DDB0217008	-	-	0.391572	0.591328	-0.199756	0.342477	0.10644	0.856105
B12.chr2_gid_011002.2161_F	DDB0216988	2	580	1	1	1	-	Hypothetical protein. , ABA, JC2V1_0C0007_13199	-	-	-0.166022	0.128352	-0.294374	0.607214	0.699482	0.433719
F12.chr2_gid_011002.2166_F	DDB0217895	2	2956	0	0	0	-	Similar to Mus musculus (Mouse). Sex-determining region Y protein (Testis-determining factor). , ABA, JC2V1_0C0022_01448	-	-	0.172798	0.038992	0.133806	0.340629	0.891064	0.696445
B06.chr2_gid_011002.1692_F	DDB0216967	2	521	0	0	0	PF00096;Zinc finger, C2H2 type;;	JC2V1_0C0010_13945	DDB0231032	TFIIH2,"GTF2H2,TF2H2","TFIIH_subunit,general_transcription_factor_IIH_component"	0.0038923	0.108373	-0.104481	0.994421	0.696256	0.860907
F06.chr2_gid_011002.1697c_F	DDB0206557	2	516	0	0	0	-	Similar to Mus musculus (Mouse). Similar to pleckstrin homology, Sec7 and coiled/coil domains 3. , ABA, JC2V1_0C0010_13939	-	-	0.165741	-0.0798995	0.24564	0.68036	0.864589	0.656135
B06.chr2_gid_011002.1822_F	DDB0217701	2	2301	0	1	0	PF00904;Involucrin repeat;;	Hypothetical protein. , ABA, JC2V1_0C0017_00187	-	-	-0.120096	-0.0299799	-0.0901159	0.65217	0.932238	0.875475
F06.chr2_gid_011002.1827c_F	DDB0167841	2	1611	0	0	0	-	Similar to Kaposiprimes sarcoma-associated herpesvirus (KSHV) (Human herpesvirus 8). ORF73 homolog. , ABA, JC2V1_0C0033_05286	-	-	0.0510377	0.0799063	-0.0288685	0.814433	0.641278	0.963749
B12.schr6_gid_141002.215c_F	DDB0191829	6	1026	0	0	0	PF03029;Conserved hypothetical ATP binding... PR00449;Transforming protein P21 ras...	hypothetical protein, conserved, XPA-binding protein 1 (HUSSY-23). , ABA, EC6V1_0C0005_08266	-	-	-0.20269	-0.213657	0.0109664	0.366463	0.32022	0.994944
F12.schr6_gid_141002.219_F	DDB0191833	6	1022	0	0	0	PF03849;Transcription factor Tfb2;;	Transcription factor Tfb2, putative, cg7764 protein, ABA, EC6V1_0C0005_08270	DDB0231037	TFIIH4,"GTF2H4,TF2H4","TFIIH_subunit,general_transcription_factor_IIH,_polypeptide_4"	-0.807626	-0.902116	0.0944902	0.000430726	0.000125716	0.892229
B12.schr2_EST_031002.321c_F	DDB0192001	6	1174	0	0	0	PF02503;Polyphosphate kinase;;	polyphosphate kinase, Polyphosphate kinase. , ABA, EC6V1_0C0023_09588	DDB0216190	ppkA,"DdPPK1,PPK,PPK1","poly_P_kinase,polyphosphate_kinase"	-0.648275	-0.508159	-0.140116	0.00995666	0.0439198	0.856105
F12.schr6_gid_141002.341c_F	DDB0191996	6	1169	0	0	0	PF04152;Mre11 DNA-binding presumed domain;; PF00149;Calcineurin-like phosphoesterase;;	double-strand break repair protein Mre11, putative, Double-strand break repair protein MRE11. , ABA, EC6V1_0C0023_09583	-	-	-0.254947	-0.287946	0.0329985	0.383722	0.294439	0.986006
B06.schr5_gid_211002.150c_F	DDB0219616	5	1828	0	0	0	PF05725;FNIP Repeat;;	Protein cigB (Fragment). , ABA, BC5V1_0C0130_09302	-	-	0.353712	0.272924	0.0807879	0.221629	0.378614	0.939178
F06.schr5_gid_211002.155_F	DDB0188432	5	1126	0	0	0	PF00291;Pyridoxal-phosphate dependent...	Hypothetical protein AT4g11640. , ABA, BC5V1_0C0081_00008	DDB0230209	-	0.16208	0.0957237	0.0663561	0.390033	0.666781	0.900436
B06.schr6_gid_141002.17c_F	DDB0191674	6	850	0	0	0	-	oxygenase, putative, EC6V1_0C0002_08047	-	-	0.0476362	0.0447039	0.00293225	0.883902	0.876788	0.99896
F06.schr6_gid_141002.22_F	DDB0219803	6	845	0	1	0	PF05008;Vesicle transport v-SNARE protein;;	v-snare protein, putative, vesicle transport through interaction with t-snares homolog 1b, ABA, EC6V1_0C0002_08042	DDB0231536	vti1A,"DdVti1A,vti1","v-SNARE_family_protein"	-0.309076	-0.222785	-0.0862904	0.357257	0.55236	0.939789
B12.schr5_gf_211002.243_F	DDB0216068	5	1009	0	0	0	-	BC5V1_0C0069_09751	-	-	-0.0478592	-0.0469504	-0.00090879	0.89612	0.883107	0.999663
F12.schr5_gid_211002.221c_F	DDB0188311	5	999	0	0	0	-	BC5V1_0C0069_09741	-	-	-0.0275404	0.283839	-0.311379	0.971411	0.386974	0.543675
B12.schr6_gid_141002.86c_F	DDB0219818	6	911	0	0	0	PF00270;DEAD/DEAH box helicase;; PF00271;Helicase conserved C-terminal...	putative ethylene-responsive RNA helicase, Putative ethylene-responsive RNA helicase. , ABA, EC6V1_0C0004_08136	-	-	0.218476	0.0447767	0.1737	0.338998	0.900247	0.684693
F12.schr6_gid_141002.92_F	DDB0191737	6	915	0	0	0	PF00270;DEAD/DEAH box helicase;; PF00271;Helicase conserved C-terminal...	putative DEAD/DEAH box helicase, RNA helicase (Fragment). , ABA, EC6V1_0C0004_08141	-	-	0.0276295	0.000265802	0.0273637	0.945405	0.998857	0.978895
B06.chr2_gid_011002.2502_F	DDB0167130	2	2417	0	0	0	PF00571;CBS domain;;	JC2V1_0C0016_00032	-	-	-0.448322	-0.55069	0.102368	0.0919856	0.0361521	0.910717
F06.chr2_gid_011002.2507c_F	DDB0167135	2	2422	0	0	0	PF05761;5prime nucleotidase family;;	JC2V1_0C0016_00027	DDB0230203	-	-0.026364	0.261645	-0.288009	0.945405	0.0944846	0.142944
B06.schr5_gid_211002.17c_F	DDB0188258	5	944	1	1	0	-	BC5V1_0C0066_09511	-	-	-0.00356694	0.051034	-0.0546009	0.993446	0.846803	0.922581
F06.schr5_gid_211002.27_F	DDB0188248	5	936	0	0	0	PF03015;Male sterility protein;; PF01553;Acyltransferase;;	Dihydroxyacetone phosphate acyltransferase (EC 2.3.1.42) (DHAP-AT) (DAP-AT) (Glycerone-phosphate O-acyltransferase) (Acyl-CoA:dihydroxyacetonephosphateacyltransferase). , ABA, BC5V1_0C0066_09501	-	-	-0.224485	-0.226158	0.00167317	0.627024	0.60352	0.999663
B12.chr2_gid_011002.2557c_F	DDB0167056	2	2695	0	0	0	PF00416;Ribosomal protein S13/S18;;	Similar to Branchiostoma belcheri (Amphoxius). ribosomal protein S18. , ABA, JC2V1_0C0014_14143	DDB0231058	rps18;"40S_ribosomal_protein_S18"	0.454645	0.164113	0.290532	0.23964	0.759359	0.714845
F12.chr2_gid_011002.2560_F	DDB0167345	2	2231	0	0	0	PF00106;short chain dehydrogenase;; PR00081;Glucose/ribitol dehydrogenase... PR00080;Short-chain dehydrogenase/reductase...	Similar to Lactococcus lactis (Subsp. lactis) (Streptococcus lactis). Oxidoreductase. , ABA, JC2V1_0C0018_00275	-	-	0.563615	-0.166695	0.73031	0.0354873	0.657223	0.0193412
B12.schr5_gid_211002.86c_F	DDB0188272	5	958	0	0	0	-	BC5V1_0C0067_09544	-	-	0.00530991	-0.00738702	0.0126969	0.991975	0.984853	0.991569
F12.schr5_gid_211002.91c_F	DDB0188267	5	953	0	0	0	PF02816;Alpha-kinase family;; PF00400;WD domain, G-beta repeat;; PR00320;G protein beta WD-40 repeat...	Myosin heavy chain kinase B (EC 2.7.1.129) (MHCK B). , ABA, BC5V1_0C0067_09539	DDB0191333	mhkB,MHCK-B,"alpha_kinase,myosin_heavy_chain_kinase,protein_serine/threonine_kinase"	0.209693	0.454898	-0.245205	0.493741	0.0571286	0.589401
split1.gid.0355 PCR product	DDB0190241	1	1085	0	0	0	PF01089;Delta 1-pyrroline-5-carboxylate...	JC1V1_0C0001_02516	-	-	-0.691208	-0.920102	0.228894	0.0870949	0.020759	0.847899
split1.gid.0364 PCR product	DDB0201721	1	1092	0	0	0	-	JC1V1_0C0001_02526	-	-	0.0120378	0.000725063	0.0113128	0.978999	0.99884	0.992153
split2.gid.0565c PCR product	DDB0202881	2	27	0	0	0	PF00180;Isocitrate/isopropylmalat	Isocitrate dehydrogenase (NAD+) precursor (EC 1.1.1.41). , ABA, JC2V1_0C0025_01828	DDB0231288	idhA;"isocitrate_dehydrogenase_(NAD+),isocitrate_dehydrogenase_(NAD+)_alpha_subunit"	0.186538	0.469608	-0.28307	0.855021	0.487108	0.868841
split2.gid.0586 PCR product	DDB0218032	2	3339	0	0	0	PF00573;Ribosomal protein L4/L1 family;;	Similar to Arabidopsis thaliana (Mouse-ear cress). AT3g09630/F11F8_22. , ABA, JC2V1_0C0044_06216	DDB0231241	rpl4;"60S_ribosomal_protein_L4"	0.109877	0.0697997	0.0400775	0.655251	0.793307	0.960259
split2.gid.0196c PCR product	DDB0202975	2	2770	0	0	0	-	JC2V1_0C0029_02239	-	-	0.0383171	-0.073854	0.112171	0.907016	0.748096	0.769043
split2.gid.0211 PCR product	DDB0192215	6	1372	0	0	0	-	hypothetical protein, EC6V1_0C0029_09866	-	-	0.209544	0.110645	0.098899	0.182837	0.571102	0.800462
split3.gid.0260c PCR product	DDB0167610	2	1856	0	0	0	PF00542;Ribosomal protein L7/L12 C-terminal...	Similar to ribosomal protein; protein id: At4g36420.1, supported by cDNA: gi_15450414, supported by cDNA: gi_17104652. , ABA, JC2V1_0C0033_05026	-	-	0.35269	0.159068	0.193622	0.0622805	0.492743	0.589401
split3.gid.0270c PCR product	DDB0167599	2	1867	0	0	0	-	Hypothetical protein. , ABA, JC2V1_0C0033_05013	-	-	-0.0106786	-0.0162848	0.00560626	0.978999	0.958179	0.997353
B06.schr6_gid_141002.408c_F	DDB0219820	6	947	0	0	0	-	hypothetical protein, EC6V1_0C0004_08176	-	-	0.0189038	0.0373023	-0.0183985	0.961695	0.888571	0.986418
F06.schr6_gid_141002.413_F	DDB0191766	6	942	1	0	0	-	hypothetical protein, EC6V1_0C0004_08171	-	-	0.0316883	-0.0616944	0.0933827	0.956634	0.872241	0.899473
B12.schr6_gid_141002.487_F	DDB0192054	6	1230	0	8	0	-	membrane protein, putative, EC6V1_0C0023_09644	-	-	0.157803	0.325332	-0.167529	0.563198	0.116502	0.708829
F12.schr6_gid_141002.501_F	DDB0192061	6	1237	1	2	1	-	ponticulin precursor, Ponticulin precursor. , ABA, EC6V1_0C0023_09650	DDB0215380	ponA,gp17,"actin_binding_protein,ponticulin"	-0.581636	0.302202	-0.883838	0.342477	0.68848	0.216674
B06.schr6_gid_141002.148_F	DDB0191826	6	1029	0	0	0	-	hypothetical protein, EC6V1_0C0005_08263	-	-	0.122941	-0.0423061	0.165248	0.705839	0.915039	0.732313
F06.schr6_gid_141002.155c_F	DDB0191843	6	1011	0	0	0	PF05725;FNIP Repeat;;	FNIP repeat protein, similar to dictyostelium discoideum, ABA, EC6V1_0C0005_08280	-	-	0.000429721	-0.0348537	0.0352834	0.999339	0.887062	0.954972
B06.schr6_gid_141002.277c_F	DDB0192137	6	1308	0	2	0	-	membrane protein, putative, EC6V1_0C0025_09772	-	-	-0.533146	-0.392508	-0.140638	0.0320051	0.128615	0.856007
F06.schr6_gid_141002.282_F	DDB0229823	6	6	0	0	0	PF01399;PCI domain;;	COP8-like protein. , ABA, Contig0566_00006	Contig0566_00006;"COP8-like_protein."	-	0.0558163	0.128883	-0.0730667	0.907016	0.686824	0.934633
split8.gid.0074 PCR product	DDB0186357	4	1110	0	1	0	PF00149;Calcineurin-like phosphoesterase;;	BC4V1_0C0059_10548	-	-	0.0264732	0.104118	-0.077645	0.957392	0.694751	0.900436
split8.gid.0085 PCR product	DDB0206036	3	1356	0	5	0	-	JC3V1_0C0029_12702	-	-	-0.255009	-0.14193	-0.113079	0.210916	0.568248	0.839623
split8.gid.0361 PCR product	DDB0185553	4	315	0	0	0	PF00583;Acetyltransferase (GNAT) family;; PR01217;Proline rich extensin signature ;;	Cysteine and glycine-rich protein 2 binding protein. , ABA, BC4V1_0C0020_08359	-	-	-0.0595735	-0.267269	0.207696	0.873821	0.189818	0.557999
split8.gid.0386 PCR product	DDB0205713	3	753	0	0	0	PF02213;GYF domain;; PF00904;Involucrin repeat;;	JC3V1_0C0018_11951	-	-	0.00146687	-0.0874163	0.0888831	0.997596	0.67955	0.841693
split6.gid.0088c PCR product	DDB0187213	4	2028	0	0	0	PF00226;DnaJ domain;;	BC4V1_0C0103_09027	-	-	0.0536102	0.166663	-0.113052	0.894377	0.49565	0.849807
split6.gid.0095c PCR product	DDB0185887	4	639	0	0	0	-	BC4V1_0C0036_09170	-	-	0.0635224	-0.0177453	0.0812677	0.7956	0.952461	0.849807
split7.gid.0179c PCR product	DDB0184092	6	325	0	0	0	PF00400;WD domain, G-beta repeat;; PR00320;G protein beta WD-40 repeat...	BC6V1_0C0008_02282	-	-	-0.208402	0.079887	-0.288289	0.470668	0.835845	0.442879
split7.gid.0184 PCR product	DDB0183780	6	12	0	0	0	-	BC6V1_0C0002_01851	-	-	-0.0964087	0.00184127	-0.09825	0.757626	0.996766	0.867949
split6.gid.0422c PCR product	DDB0184239	6	473	1	4	0	PF00534;Glycosyl transferases group 1;;	Alg11 protein (Gmd3 protein) (Spcc330.08 protein) (EC 2.4.1.-). , ABA, BC6V1_0C0012_05610	DDB0231366	alg11;"alpha-1,2-mannosyltransferase,glycosyltransferase"	-0.209804	-0.134336	-0.0754678	0.455416	0.671122	0.931448
split6.gid.0442c PCR product	DDB0184358	6	589	0	0	0	PF02985;HEAT repeat;;	BC6V1_0C0017_05894	-	-	-0.697986	-0.338136	-0.35985	0.00204324	0.131813	0.216791
split7.gid.0314c PCR product	DDB0183941	6	176	0	0	0	PF05183;RNA dependent RNA polymerase;; PF04851;Type III restriction enzyme, res... PF00270;DEAD/DEAH box helicase;; PF00271;Helicase conserved C-terminal...	Putative RNA dependent RNA polymerase (Fragment). , ABA, BC6V1_0C0002_02024	DDB0220017	rrpB;"RNA-directed_RNA_polymerase"	-0.227002	-0.0310761	-0.195926	0.216269	0.925091	0.519218
split7.gid.0355c PCR product	DDB0184176	6	412	1	0	0	PF00153;Mitochondrial carrier protein;; PR00926;Mitochondrial carrier protein... PR00928;Graves disease carrier protein...	BC6V1_0C0012_05544	-	-	-0.509829	-0.383852	-0.125977	0.00288133	0.0202713	0.751719
split3.gid.0501 PCR product	DDB0187964	5	648	0	0	0	PF02878;Phosphoglucomutase/phosphomannomutas PF02879;Phosphoglucomutase/phosphomannomutas PF02880;Phosphoglucomutase/phosphomannomutas PF00408;Phosphoglucomutase/phosphomannomutas PR00509;Phosphoglucomutase/phosphomannomut	Phosphoglucomutase (EC 5.4.2.2) (Glucose phosphomutase) (PGM). , ABA, BC5V1_0C0039_07533	DDB0191348	pgmA,"rcdE,veg142","phosphoglucomutase_A"	0.0942923	0.00125282	0.0930394	0.688507	0.99699	0.835096
split3.gid.0540c PCR product	DDB0189299	5	1994	0	0	0	PF07717;Domain of unknown function... PF00575;S1 RNA binding domain;; PF00270;DEAD/DEAH box helicase;; PF00271;Helicase conserved C-terminal... PF04408;Helicase associated domain (HA2);;	DHX8 protein. , ABA, BC5V1_0C0142_10162	-	-	-0.0542015	-0.0526925	-0.001509	0.824813	0.815031	0.999453
split5.gid.0051c PCR product	DDB0184386	6	614	0	2	0	PF07690;Major Facilitator Superfamily;; PR01035;Tetracycline resistance protein...	BC6V1_0C0017_05924	-	-	0.110547	0.164058	-0.0535111	0.727587	0.511713	0.951309
split5.gid.0064 PCR product	DDB0219754	6	624	0	0	0	PF00009;Elongation factor Tu GTP binding... PF03144;Elongation factor Tu domain 2;; PF03143;Elongation factor Tu C-terminal...	AgCP6769 (Fragment). , ABA, BC6V1_0C0017_05938	-	-	0.280443	-0.137315	0.417758	0.544198	0.802993	0.466813
split4.gid.0209 PCR product	DDB0217284	2	1324	0	0	0	PF00929;Exonuclease;;	Similar to Homo sapiens (Human). Oligoribonuclease, mitochondrial (EC 3.1.-.-) (Small nuclease) (CGI-114). , predicted by automatic BLAST annotation	-	-	-0.177628	-0.0712208	-0.106408	0.547606	0.848834	0.877691
split4.gid.0283c PCR product	DDB0168699	2	556	0	1	0	PF00083;Sugar (and other) transporter;; PR01035;Tetracycline resistance protein...	Similar to Homo sapiens (Human). similar to RIKEN cDNA 2810423E13 gene. , ABA, JC2V1_0C0006_13149	-	-	-0.20639	-0.202188	-0.00420174	0.135101	0.146212	0.997999
split5.gid.0319c PCR product	DDB0184581	6	809	0	0	0	PF04707;MSF1-like conserved region;;	conserved hypothetical protein, Cg9528 protein, ABA, BC6V1_0C0021_06260	-	-	-0.278418	-0.169863	-0.108555	0.15475	0.453114	0.846069
split5.gid.0357 PCR product	DDB0191673	6	849	0	0	0	PF05903;Eukaryotic protein of unknown...	conserved hypothetical protein, hypothetical protein, ABA, EC6V1_0C0002_08046	-	-	0.246324	0.61185	-0.365525	0.357109	0.00862791	0.253872
split9.gid.0519 PCR product	DDB0219217	5	45	1	0	0	-	BC5V1_0C0005_06536	-	-	0.134772	0.114832	0.0199397	0.597324	0.651956	0.989801
split9.gid.0530 PCR product	DDB0187416	5	57	0	0	0	PF03151;Domain of unknown function, DUF250;;	BC5V1_0C0005_06547	-	-	0.0289342	-0.0887846	0.117719	0.945405	0.721424	0.787602
split10.gid.0165 PCR product	DDB0206224	3	507	0	0	0	-	JC3V1_0C0031_13596	-	-	-0.234653	-0.455954	0.221301	0.411089	0.0550955	0.647132
split10.gid.0177 PCR product	DDB0188506	5	1224	0	7	0	PF00005;ABC transporter;;	ABC transporter AbcG7. , ABA, BC5V1_0C0089_11163	DDB0191231	abcG7;"ABC_transporter_G_family_protein"	-0.0211671	-0.0921956	0.0710285	0.968662	0.753867	0.9219
split10.gid.0340 PCR product	DDB0218869	4	1999	0	0	0	-	DDB0218869	-	-	-0.140079	-0.266036	0.125956	0.559726	0.153173	0.778296
split10.gid.0353c PCR product	DDB0216983	2	565	0	0	0	PF04716;ETC complex I subunit conserved...	Similar to NADH-ubiquinone oxidoreductase 13 KD-B subunit. , ABA, JC2V1_0C0006_13160	-	-	0.244886	0.0278312	0.217055	0.423165	0.958179	0.688683
split8.gid.0531c PCR product	DDB0189217	5	1921	0	0	0	PF02176;TRAF-type zinc finger;;	BC5V1_0C0135_09436	-	-	-0.0808638	-0.352036	0.271172	0.890374	0.267973	0.647132
split8.gid.0537c PCR product	DDB0185275	4	15	0	0	0	PF02145;Rap/ran-GAP;;	BC4V1_0C0002_07139	-	-	-0.154299	-0.176602	0.0223035	0.595399	0.494719	0.989801
split9.gid.0244c PCR product	DDB0185825	4	582	1	1	0	PF00149;Calcineurin-like phosphoesterase;;	Similar to Clostridium acetobutylicum. Predicted phosphohydrolases, Icc family. , ABA, BC4V1_0C0033_09067	-	-	-0.104424	-0.0638756	-0.0405486	0.566583	0.748741	0.939178
split9.gid.0257 PCR product	DDB0185948	4	702	0	0	0	-	BC4V1_0C0037_09277	-	-	-0.0226682	0.0455151	-0.0681834	0.961695	0.886628	0.912139
split9.gid.0106c PCR product	DDB0185667	4	428	0	0	0	PF01926;GTPase of unknown function;; PR00326;GTP1/OBG GTP-binding protein family...	Hypothetical GTP-binding protein YGR210C. , ABA, BC4V1_0C0022_08482	-	-	0.201832	0.198028	0.00380477	0.248055	0.2564	0.99896
split9.gid.0114c PCR product	DDB0204609	3	1933	0	1	0	PF00904;Involucrin repeat;; PF00225;Kinesin motor domain;; PR00380;Kinesin heavy chain signature ;;	K7 kinesin-like protein. , ABA, JC3V1_0C0048_01270	DDB0206583	ksnG,"K7,KIF7","K7_kinesin-like_protein,kinesin_7"	-0.199805	-0.118452	-0.0813527	0.588205	0.774502	0.939178
split9.gid.0360c PCR product	DDB0187232	4	2048	0	0	0	PF00153;Mitochondrial carrier protein;; PR00926;Mitochondrial carrier protein...	BC4V1_0C0106_09096	-	-	0.0583369	0.132892	-0.074555	0.851072	0.534966	0.897221
split9.gid.0376c PCR product	DDB0218057	3	134	0	0	0	-	JC3V1_0C0047_01099	-	-	-0.244659	-0.234192	-0.0104666	0.113005	0.132202	0.992153
split7.gid.0490 PCR product	DDB0184006	6	239	0	3	0	-	BC6V1_0C0002_02092	-	-	0.188585	0.0719476	0.116637	0.599054	0.873336	0.892697
split7.gid.0514c PCR product	DDB0187314	4	2135	0	1	0	PF04326;Divergent AAA domain;;	BC4V1_0C0116_10032	-	-	-0.021318	0.000698871	-0.0220169	0.960321	0.99884	0.983797
split8.gid.0217c PCR product	DDB0204597	3	1921	1	8	0	PF04791;LMBR1-like membrane protein;;	JC3V1_0C0048_01258	-	-	-0.274597	-0.0755663	-0.199031	0.0967687	0.7556	0.461939
split8.gid.0233 PCR product	DDB0186963	4	1754	0	0	0	PF02736;Myosin N-terminal SH3-like domain;; PF00612;IQ calmodulin-binding motif;; PF00063;Myosin head (motor domain);; PF02524;KID repeat;; PR00193;Myosin heavy chain signature ;;	Major plasmodial myosin heavy chain. , ABA, BC4V1_0C0090_14207	DDB0191444	mhcA,MHC,"myosin_II_heavy_chain,myosin_heavy_chain"	-0.129468	-0.123974	-0.00549388	0.852179	0.846511	0.998966
split13.gid.0090 PCR product	DDB0187390	5	31	0	0	0	PF00400;WD domain, G-beta repeat;; PR00320;G protein beta WD-40 repeat... PR00319;Beta G protein (transducin)...	Zgc:76895 protein. , ABA, BC5V1_0C0003_06521	-	-	0.263399	0.433991	-0.170592	0.403228	0.105263	0.807319
split13.gid.0097c PCR product	DDB0204086	3	1707	0	2	0	PF04882;Peroxin-3;;	JC3V1_0C0042_00735	-	-	-0.0056415	-0.0486174	0.0429759	0.991571	0.868229	0.956347
split13.gid.0405c PCR product	DDB0205995	3	949	0	0	0	PF00069;Protein kinase domain;;	Hypothetical protein T6J4.10. , ABA, JC3V1_0C0027_12659	DDB0216281	prp4;"putative_CMGC_family_protein_kinase,putative_DYRK_family_protein_kinase,putative_PRP4_family_protein_kinase,putative_protein_serine/threonine_kinase"	0.449547	0.334247	0.1153	0.188946	0.367121	0.922558
split13.gid.0419c PCR product	DDB0204780	3	2323	0	0	0	-	JC3V1_0C0001_10602	-	-	-0.105775	-0.237626	0.131851	0.768234	0.322987	0.828386
split11.gid.0550 PCR product	DDB0185806	4	565	0	0	0	PF00023;Ankyrin repeat;; PF00515;Tetratricopeptide repeat;; PF07719;Tetratricopeptide repeat;; PR01415;Ankyrin repeat signature ;;	BC4V1_0C0033_09048	-	-	0.179558	-0.3421	0.521659	0.515283	0.112074	0.0322937
split11.gid.0569 PCR product	DDB0188172	5	856	1	1	0	PF07691;PA14 domain;; PF00526;Dictyostelium (slime mold) repeat;;	ORFveg106. , ABA, BC5V1_0C0056_08874	-	-	-0.0487081	0.00974139	-0.0584495	0.899706	0.982144	0.93714
split12.gid.0257 PCR product	DDB0218665	4	1070	0	0	0	PF00642;Zinc finger C-x8-C-x5-C-x3-H type... PR01848;U2 auxiliary factor small subunit...	AgCP1392 (Fragment). , ABA, BC4V1_0C0057_10508	-	-	0.0436534	-0.0808364	0.12449	0.902503	0.748741	0.765884
split12.gid.0267c PCR product	DDB0218835	4	1804	0	0	0	PF00428;60s Acidic ribosomal protein;; PF00466;Ribosomal protein L10;;	60S acidic ribosomal protein P0. , predicted by automatic BLAST annotation	DDB0219977	RPLP0;"60S_acidic_ribosomal_protein_P0,ribosomal_acidic_phosphoprotein_P0"	-0.166366	0.158007	-0.324373	0.706697	0.699482	0.521864
split12.gid.0124 PCR product	DDB0206115	3	1427	0	0	0	-	JC3V1_0C0029_12781	-	-	-0.0244671	0.0377339	-0.062201	0.955819	0.900015	0.917337
split12.gid.0129 PCR product	DDB0206109	3	1421	0	0	0	-	JC3V1_0C0029_12775	-	-	0.0164833	-0.0306139	0.0470972	0.974007	0.932238	0.956492
split12.gid.0408 PCR product	DDB0218422	4	5	0	5	0	PF00005;ABC transporter;; PF00664;ABC transporter transmembrane...	ABC transporter, nucleotide binding/ATPase protein. , ABA, BC4V1_0C0002_07129	DDB0214896	abcB6;"ABC_transporter_B_family_protein"	-0.0893248	-0.07718	-0.0121449	0.677856	0.708715	0.990342
split12.gid.0424 PCR product	DDB0204641	3	1965	0	0	0	PF00118;TCP-1/cpn60 chaperonin family;; PR00304;Tailless complex polypeptide 1... PR00298;60kDa chaperonin signature ;;	CCT chaperonin gamma subunit. , ABA, JC3V1_0C0048_01302	-	-	-0.00289803	-0.0803538	0.0774558	0.996904	0.810004	0.91711
split10.gid.0509c PCR product	DDB0205291	3	2215	0	0	0	PF02145;Rap/ran-GAP;;	JC3V1_0C0011_11343	-	-	-0.0254213	-0.056635	0.0312137	0.945405	0.818464	0.968882
split10.gid.0531 PCR product	DDB0187724	5	391	0	0	0	-	BC5V1_0C0024_06979	-	-	0.00523941	-0.204942	0.210181	0.993985	0.492743	0.687752
split11.gid.0225c PCR product	DDB0217823	2	2736	1	0	0	PF01625;Peptide methionine sulfoxide...	Similar to Arabidopsis thaliana (Mouse-ear cress). peptide methionine sulfoxide reductase (Msr). , ABA, JC2V1_0C0014_14189	-	-	-0.310644	-0.40331	0.0926664	0.146001	0.0510898	0.893593
split11.gid.0245 PCR product	DDB0219537	5	1493	1	2	0	PF07691;PA14 domain;;	BC5V1_0C0110_07743	DDB0231655	-	-0.0323325	-0.0283562	-0.00397629	0.938442	0.932238	0.99896
split11.gid.0065 PCR product	DDB0186038	4	794	0	0	0	PF00621;RhoGEF domain;;	BC4V1_0C0042_09985	-	-	0.122489	0.120035	0.00245447	0.654947	0.640447	0.99904
split11.gid.0070c PCR product	DDB0186043	4	799	0	0	0	-	DNA repair protein RAD51 homolog 3. , ABA, BC4V1_0C0042_09990	-	-	0.0107353	-0.053127	0.0638623	0.980358	0.846254	0.906158
split11.gid.0395c PCR product	DDB0205515	3	414	0	4	0	PF04117;Mpv17 / PMP22 family;;	JC3V1_0C0013_11569	-	-	0.247708	0.298561	-0.0508526	0.302942	0.185407	0.960593
split11.gid.0404c PCR product	DDB0206269	3	547	0	0	0	PF00615;Regulator of G protein signaling...	JC3V1_0C0033_13641	-	-	-0.363394	-0.138212	-0.225182	0.108395	0.65315	0.595658
split15.gid.0068 PCR product	DDB0204976	3	2504	0	0	0	PF04045;Arp2/3 complex, 34 kD subunit...	ARP2/3 complex 34 kDa subunit (P34-ARC). , ABA, JC3V1_0C0003_10798	DDB0214935	arpE,"ARPC2,Arc35",p34-Arc	-0.136252	-0.175137	0.0388847	0.789083	0.6745	0.986418
split15.gid.0078 PCR product	DDB0204583	3	1909	0	0	0	PF00069;Protein kinase domain;; PR00109;Tyrosine kinase catalytic domain...	JC3V1_0C0048_01244	DDB0230009	mkcE;"PAK_sub-family_kinase,putative_STE20_family_protein_kinase,putative_protein_serine/threonine_kinase"	0.458777	0.303857	0.15492	0.00138865	0.0240792	0.516476
split15.gid.0422c PCR product	DDB0185589	4	350	0	1	0	PF05631;Protein of unknown function... PF07690;Major Facilitator Superfamily;;	Putative transporter; 8780-5873 (At3g49310). , ABA, BC4V1_0C0021_08398	-	-	-0.0946951	-0.0536051	-0.04109	0.728822	0.856628	0.959939
split15.gid.0428 PCR product	DDB0188965	5	1694	0	0	0	PF00412;LIM domain;;	Hypothetical protein FLJ40200. , ABA, BC5V1_0C0116_00065	-	-	-0.184402	0.301629	-0.48603	0.547606	0.216215	0.0788433
split15.gid.0213c PCR product	DDB0185297	4	37	0	2	0	PF02798;Glutathione S-transferase, N-terminal... PF00043;Glutathione S-transferase, C-terminal... PF00647;Elongation factor 1 gamma, conserved...	Eukaryotic translation elongation factor 1 gamma (Fragment). , ABA, BC4V1_0C0004_07162	-	-	-0.11543	-0.568722	0.453292	0.93684	0.429566	0.75792
split15.gid.0222 PCR product	DDB0205477	3	378	0	0	0	-	JC3V1_0C0012_11530	-	-	-0.00645309	0.0734217	-0.0798748	0.992802	0.850744	0.92325
split16.gid.0020c PCR product	DDB0186121	4	875	0	0	0	-	BC4V1_0C0049_10103	-	-	-0.0716501	-0.0157731	-0.055877	0.712777	0.951641	0.892697
split16.gid.0037 PCR product	DDB0187976	5	660	1	4	1	PF01553;Acyltransferase;;	Acetyltransferase; 1-acylglycerol-3-phosphate acyltransferase (Predicted); non-essential (PMID 12618370); similar to S. cerevisiae YBR042C. , ABA, BC5V1_0C0041_07866	-	-	-0.181239	-0.0569874	-0.124252	0.613748	0.901996	0.877106
split13.gid.0591 PCR product	between_DDB0186315_and_DDB0218665	Chr.	Geneindex	SignalPep	TMs	GPI	Domains	Annotation	-	-	-0.116334	-0.0273229	-0.0890111	0.633262	0.934035	0.867072
split13.gid.0604 PCR product	DDB0205799	3	835	0	0	0	PF00160;Cyclophilin type peptidyl-prolyl... PR00153;Cyclophilin peptidyl-prolyl...	Cyclophilin (Fragment). , ABA, JC3V1_0C0021_12458	-	-	0.332364	0.0246535	0.30771	0.176591	0.959525	0.407533
split14.gid.0325c PCR product	DDB0206532	3	1280	0	0	0	PF00515;Tetratricopeptide repeat;; PF07719;Tetratricopeptide repeat;;	JC3V1_0C0037_13911	-	-	0.284074	0.0884219	0.195652	0.110355	0.728565	0.53102
split14.gid.0337c PCR product	DDB0215304	3	603	1	0	1	-	JC3V1_0C0014_11639	-	-	-0.046005	-0.00623397	-0.0397711	0.892092	0.987325	0.961248
split14.gid.0177 PCR product	DDB0187451	5	93	0	0	0	PF00962;Adenosine/AMP deaminase;;	BC5V1_0C0005_06582	DDB0230171	-	0.210287	0.266924	-0.0566365	0.428751	0.262296	0.953372
split14.gid.0204 PCR product	DDB0218465	4	141	0	0	0	PF02887;Pyruvate kinase, alpha/beta domain;; PR01050;Pyruvate kinase family signature...	DDB0218465	DDB0231421	-	-0.589949	-0.564995	-0.0249534	0.170445	0.193389	0.994564
split14.gid.0461 PCR product	DDB0206191	3	475	0	2	0	-	JC3V1_0C0031_13563	-	-	-0.123507	0.0388257	-0.162333	0.752901	0.933767	0.790744
split14.gid.0471c PCR product	DDB0188420	5	1116	0	8	0	PF03105;SPX domain;; PF03124;EXS family;;	Hypothetical protein. , ABA, BC5V1_0C0079_10300	-	-	0.0448001	-0.065187	0.109987	0.91983	0.846978	0.85666
split12.gid.0565 PCR product	DDB0186172	4	924	0	0	0	PF00328;Histidine acid phosphatase;;	BC4V1_0C0052_10347	-	-	-0.540069	-0.459776	-0.0802936	0.0861785	0.155161	0.954227
split12.gid.0578 PCR product	DDB0204455	3	151	0	0	0	PF00560;Leucine Rich Repeat;;	JC3V1_0C0047_01115	-	-	-0.206359	0.238765	-0.445124	0.486149	0.372019	0.12912
split13.gid.0238 PCR product	DDB0205874	3	1056	0	0	0	-	Gll1113 protein. , ABA, JC3V1_0C0022_12535	-	-	-0.0896892	-0.0367764	-0.0529128	0.89122	0.956714	0.979493
split13.gid.0254 PCR product	DDB0206478	3	1229	0	0	0	PF03561;Allantoicase repeat;;	Allantoicase. , ABA, JC3V1_0C0037_13857	DDB0231471	allC;"allantoate_amidinohydrolase,allantoicase"	-1.1199	-1.25089	0.130987	0.00664914	0.00298338	0.935112
split18.gid.0537c PCR product	DDB0187591	5	252	0	0	0	-	BC5V1_0C0017_06793	-	-	0.140755	-0.0291417	0.169896	0.506548	0.925976	0.58189
split18.gid.0545c PCR product	DDB0186743	4	1503	0	0	0	PF03162;Tyrosine phosphatase family;;	T7A14.14 protein (At1g05000). , ABA, BC4V1_0C0076_12332	-	-	0.0189295	-0.0283774	0.0473069	0.970951	0.940073	0.958498
split19.gid.0248 PCR product	DDB0188467	5	1162	0	8	0	-	Hypothetical protein. , ABA, BC5V1_0C0082_10989	-	-	0.0836308	0.320403	-0.236772	0.837441	0.179069	0.581197
split19.gid.0268 PCR product	DDB0187429	5	69	0	0	0	PF04494;WD40 associated region in TFIID... PF00400;WD domain, G-beta repeat;; PR00320;G protein beta WD-40 repeat...	Transcription initiation factor TFIID subunit 5 (Transcription initiation factor TFIID 100 kDa subunit) (TAF(II)100) (TAFII-100) (TAFII100). , ABA, BC5V1_0C0005_06559	DDB0231003	TAF5;"TFIID_subunit,transcription_initiation_factor_TFIID_subunit"	-0.00829464	-0.0940128	0.0857182	0.987637	0.726813	0.885725
split17.gid.0325 PCR product	DDB0218158	3	691	0	0	0	PF01157;Ribosomal protein L21e;;	60s ribosomal protein L21 (Fragment). , predicted by automatic BLAST annotation	DDB0229962	rpl21;"ribosomal_protein_L21"	0.41099	0.184158	0.226832	0.512349	0.813344	0.884241
split17.gid.0332c PCR product	DDB0191604	6	318	0	0	0	PF00169;PH domain;; PF00168;C2 domain;; PF00620;RhoGAP domain;; PR00360;C2 domain signature ;;	BC6V1_0C0008_02275	-	-	0.00226132	0.0108983	-0.00863695	0.99754	0.982144	0.997353
split18.gid.0045 PCR product	DDB0186698	4	1455	0	0	0	-	Putative 25 kDa protein (Fragment). , ABA, BC4V1_0C0075_12280	-	-	0.0655163	-0.459397	0.524914	0.951989	0.329725	0.447265
split18.gid.0054c PCR product	DDB0186051	4	805	0	0	0	PF00004;ATPase family associated with various...	26S proteasome regulatory particle triple-A ATPase subunit4. , ABA, BC4V1_0C0042_09999	-	-	0.020698	-0.117823	0.138521	0.986285	0.8648	0.92325
split17.gid.0497c PCR product	DDB0205041	3	648	0	0	0	PF00004;ATPase family associated with various... PR00300;ATP-dependent Clp protease...	OSJNBa0044K18.20 protein. , ABA, JC3V1_0C0004_10863	-	-	0.0463518	-0.00857928	0.0549311	0.916971	0.985318	0.949958
split17.gid.0508 PCR product	DDB0206402	3	1155	0	0	0	PF00996;GDP dissociation inhibitor;; PR00891;Rab GDI/REP protein family...	JC3V1_0C0037_13781	-	-	-0.0299801	-0.0355256	0.00554559	0.936872	0.90023	0.997353
split18.gid.0182 PCR product	DDB0205381	3	287	0	0	0	PF01343;Peptidase family S49;;	JC3V1_0C0012_11434	-	-	-0.350653	-0.205692	-0.144961	0.40713	0.677039	0.901867
split18.gid.0189c PCR product	DDB0187983	5	667	0	0	0	PF00904;Involucrin repeat;;	BC5V1_0C0042_07888	-	-	0.0206557	-0.0843292	0.104985	0.953181	0.653666	0.739667
split16.gid.0230 PCR product	DDB0204208	3	2277	0	0	0	PF00620;RhoGAP domain;;	JC3V1_0C0045_00865	-	-	-0.0484971	-0.218683	0.170185	0.931472	0.454825	0.779923
split16.gid.0250 PCR product	DDB0204279	3	2043	0	9	0	-	JC3V1_0C0046_00938	-	-	-0.0694888	-0.126535	0.0570461	0.80037	0.533501	0.922558
split16.gid.0586c PCR product	DDB0187121	4	1932	0	0	0	PF02176;TRAF-type zinc finger;; PF00400;WD domain, G-beta repeat;; PR00320;G protein beta WD-40 repeat...	Myosin heavy chain kinase B (EC 2.7.1.129) (MHCK B). , ABA, BC4V1_0C0098_00538	-	-	-0.0152025	0.0411005	-0.056303	0.974007	0.893049	0.934297
split16.gid.0593c PCR product	DDB0186893	4	1682	1	1	0	-	BC4V1_0C0084_13374	-	-	-0.253872	-0.237354	-0.0165183	0.147386	0.182586	0.990342
split16.gid.0422c PCR product	DDB0205707	3	747	0	0	0	PF02661;Fic protein family;;	JC3V1_0C0018_11945	-	-	0.0755248	0.0382409	0.0372839	0.809169	0.907271	0.968891
split16.gid.0442 PCR product	DDB0218478	4	201	0	0	0	PF00069;Protein kinase domain;;	BC4V1_0C0013_07605	DDB0231195	-	0.00636526	-0.127168	0.133534	0.98994	0.554605	0.722969
split17.gid.0163 PCR product	DDB0204330	3	28	0	0	0	PF00036;EF hand;;	Myosin, essential light chain (Myosin light chain alkali) (EMLC). , ABA, JC3V1_0C0047_00990	DDB0214813	mlcE,EMLC,"essential_myosin_light_chain_(ELC)"	0.0825579	0.0279705	0.0545874	0.727553	0.922975	0.920224
split17.gid.0195 PCR product	DDB0219438	5	1118	0	0	0	-	Protein arginine N-methyltransferase-like protein. , ABA, BC5V1_0C0080_10874	-	-	-0.199127	-0.074817	-0.12431	0.221207	0.736366	0.710111
split21.gid.0292 PCR product	DDB0183873	6	104	0	0	0	-	BC6V1_0C0002_01949	-	-	-0.110405	0.0974831	-0.207888	0.650637	0.677348	0.448865
split21.gid.0298c PCR product	DDB0183866	6	97	0	0	0	PF01764;Lipase (class 3);;	BC6V1_0C0002_01942	-	-	0.116974	0.352193	-0.235219	0.79958	0.217259	0.680805
split22.gid.0137c PCR product	DDB0167680	2	1783	1	1	0	-	Hypothetical protein. , ABA, JC2V1_0C0033_05104	-	-	0.030031	0.0105354	0.0194956	0.93119	0.974479	0.986418
split21.gid.0458c PCR product	DDB0217483	2	1572	0	0	0	-	Similar to Dictyostelium discoideum (Slime mold). Histidine kinase DhkG. , ABA, JC2V1_0C0033_05328	-	-	0.149841	0.111306	0.0385353	0.717923	0.787045	0.982834
split21.gid.0504c PCR product	DDB0184088	6	321	0	2	0	PF07690;Major Facilitator Superfamily;;	BC6V1_0C0008_02278	-	-	-0.122891	-0.070268	-0.0526226	0.539138	0.752979	0.922581
split22.gid.0523 PCR product	DDB0191984	6	1156	0	0	0	PF00583;Acetyltransferase (GNAT) family;;	acetyltransferase, gnat family, Transcriptional regulatory protein. , ABA, EC6V1_0C0022_09537	-	-	-0.334289	-0.225973	-0.108316	0.1541	0.38751	0.879324
split22.gid.0553 PCR product	DDB0202068	1	118	0	0	0	PF00076;RNA recognition motif. (a.k.a. RRM,...	JC1V1_0C0002_03545	-	-	-0.288665	-0.222245	-0.0664201	0.114594	0.25226	0.917897
split19.gid.0397c PCR product	DDB0186125	4	881	1	0	0	PF01833;IPT/TIG domain;;	Similar to Dictyostelium discoideum (Slime mold). LagC2. , ABA, BC4V1_0C0049_10109	-	-	-0.00231484	-0.0388327	0.0365179	0.996003	0.882874	0.958516
split19.gid.0402c PCR product	DDB0205644	3	687	1	0	0	PF00112;Papain family cysteine protease;; PR00705;Papain cysteine protease (C1)...	Cysteine proteinase 7 precursor (EC 3.4.22.-) (Proteinase 1). , ABA, JC3V1_0C0017_11880	DDB0215005	cprG,CP7,"cysteine_proteinase"	-0.0918143	-0.172714	0.0808997	0.910066	0.763717	0.968382
split20.gid.0188c PCR product	DDB0187993	5	677	1	1	0	PF00112;Papain family cysteine protease;; PR00705;Papain cysteine protease (C1)...	BC5V1_0C0044_07901	-	-	0.502545	0.188636	0.31391	0.162223	0.704064	0.661676
split20.gid.0203 PCR product	DDB0192179	6	1334	0	0	0	PF00891;O-methyltransferase;;	methyltransferase, putative, Similar to Bradyrhizobium japonicum. Blr7665 protein. , ABA, EC6V1_0C0028_09821	DDB0231349	-	0.141267	-0.0441278	0.185395	0.65217	0.912417	0.688683
split19.gid.0530c PCR product	DDB0188234	5	921	0	0	0	PF00004;ATPase family associated with various... PF07724;ATPase family associated with various... PR00300;ATP-dependent Clp protease...	Chaperone clpB. , ABA, BC5V1_0C0063_09454	DDB0231600	-	-1.00395	-1.24644	0.242488	0.00664914	0.00138456	0.800462
split19.gid.0542c PCR product	DDB0185416	4	173	0	0	0	PF02919;Eukaryotic DNA topoisomerase I, DNA... PF01028;Eukaryotic DNA topoisomerase I,... PR00416;Eukaryotic DNA topoisomerase I...	DNA topoisomerase I. , ABA, BC4V1_0C0011_07571	-	-	-0.234977	-0.176377	-0.0586008	0.717515	0.783107	0.983307
split21.gid.0059 PCR product	DDB0186663	4	1422	0	0	0	-	Hypothetical protein. , ABA, BC4V1_0C0073_12241	-	-	0.0922586	0.0387132	0.0535455	0.743122	0.901848	0.93714
split21.gid.0077 PCR product	DDB0169421	2	2599	0	0	0	PF00904;Involucrin repeat;; PF02170;PAZ domain;; PF02171;Piwi domain;;	JC2V1_0C0045_06296	DDB0220136	agnA;"argonaut-like_protein"	0.00256379	0.0280651	-0.0255013	0.99651	0.93552	0.983307
split18.gid.0362c PCR product	DDB0185615	4	375	0	0	0	-	Calcium-binding protein. , ABA, BC4V1_0C0021_08426	-	-	0.0749369	-0.0883231	0.16326	0.845059	0.786703	0.735714
split18.gid.0377 PCR product	DDB0185723	4	482	0	0	0	-	BC4V1_0C0023_08542	DDB0231747	-	0.254612	0.0753003	0.179312	0.320709	0.845035	0.726975
split19.gid.0099 PCR product	DDB0216167	5	1653	0	0	0	PF02412;Thrombospondin type 3 repeat;;	BC5V1_0C0116_00020	-	-	0.312396	0.0246521	0.287744	0.454068	0.973629	0.690622
split19.gid.0115c PCR product	DDB0187640	5	303	0	0	0	PF01597;Glycine cleavage H-protein;;	BC5V1_0C0017_06846	DDB0231214	gcvH3,gcvH,"glycine_cleavage_system_H-protein"	0.0522968	0.0973808	-0.0450841	0.881281	0.70332	0.956403
split10.gid.0036c-F	DDB0186653	4	1412	0	0	0	-	BC4V1_0C0073_12231	-	-	-0.0806371	0.0942912	-0.174928	0.796742	0.72087	0.627773
split10.gid.0056-F	DDB0219460	5	1182	0	0	0	PF00036;EF hand;;	DDB0219460	-	-	0.147184	0.107473	0.0397108	0.620767	0.727237	0.974484
split2.gid.0082c-F	DDB0184258	6	492	0	0	0	-	BC6V1_0C0012_05629	-	-	-0.482866	-0.647991	0.165124	0.0818158	0.0179567	0.834524
split2.gid.0125-F	DDB0189630	1	434	0	0	0	PF02338;OTU-like cysteine protease;;	OSJNBa0043A12.32 protein. , ABA, JC1V1_0C0002_03883	-	-	0.240095	0.531741	-0.291646	0.322651	0.0134184	0.37048
split26.gid.0059c PCR product	DDB0169498	2	2504	1	2	0	-	JC2V1_0C0046_06409	-	-	0.0304266	-0.100188	0.130615	0.903433	0.497836	0.548782
split26.gid.0121c PCR product	DDB0202361	1	939	0	0	0	PF04376;Arginine-tRNA-protein transferase, N... PF04377;Arginine-tRNA-protein transferase, C...	LD41664p. , ABA, JC1V1_0C0003_04441	-	-	-0.257641	-0.0978724	-0.159769	0.224632	0.735478	0.718053
split8.gid.0234c-F	DDB0186964	4	1755	1	1	0	PR00011;Type III EGF-like signature ;;	BC4V1_0C0090_14208	-	-	0.168106	0.317142	-0.149036	0.394956	0.0563868	0.669364
split8.hmmg.0258-F	DDB0219571	5	1648	0	7	0	PF03105;SPX domain;; PF03124;EXS family;;	BC5V1_0C0116_00015	-	-	-0.103999	-0.141169	0.0371698	0.726874	0.562109	0.972217
split9.gid.0078c-F	DDB0206014	3	967	0	0	0	PF02518;Histidine kinase-, DNA gyrase B-, and... PF00204;DNA gyrase B;; PF00521;DNA gyrase/topoisomerase IV, subunit... PR01158;Topoisomerase II signature ;; PR00418;DNA topoisomerase II family...	DNA topoisomerase II, mitochondrial precursor (EC 5.99.1.3). , ABA, JC3V1_0C0028_12679	DDB0214907	topA;"DNA_topoisomerase_II"	-0.781139	-0.204274	-0.576865	0.00337343	0.533477	0.0616123
split9.gid.0105-F	DDB0185666	4	427	0	0	0	-	BC4V1_0C0022_08481	-	-	-0.109963	-0.180818	0.0708546	0.73958	0.469163	0.925955
split23.gid.0198 PCR product	DDB0184128	6	362	0	0	0	PF03456;uDENN domain;; PF02141;DENN (AEX-3) domain;;	BC6V1_0C0009_02324	-	-	-0.179473	-0.0368851	-0.142588	0.196067	0.871947	0.548996
split23.gid.0207 PCR product	DDB0204682	3	657	0	0	0	PF04828;Protein of unknown function...	JC3V1_0C0049_01344	-	-	-0.035932	-0.147754	0.111822	0.938588	0.55236	0.843438
split24.gid.0313 PCR product	DDB0184523	6	752	0	0	0	PF00642;Zinc finger C-x8-C-x5-C-x3-H type... PF01207;Dihydrouridine synthase (Dus);;	Putative zinc finger protein. , ABA, BC6V1_0C0018_06081	-	-	0.0531617	-0.224571	0.277733	0.892034	0.294451	0.334656
split24.gid.0336 PCR product	DDB0217731	2	2408	0	0	0	-	JC2V1_0C0016_00041	-	-	-0.193089	-0.290009	0.0969206	0.501275	0.222034	0.897618
split23.gid.0474c PCR product	DDB0215275	3	576	0	0	0	PF00904;Involucrin repeat;; PF07716;Basic region leucine zipper;;	JC3V1_0C0014_11610	DDB0216189	dimA;"putative_basic-leucine_zipper_(bZIP)_transcription_factor"	0.146427	0.0487192	0.097708	0.588205	0.890797	0.874383
split23.gid.0539 PCR product	DDB0191643	6	779	0	0	0	PF00888;Cullin family;;	Putative cullin protein. , ABA, BC6V1_0C0020_06172	-	-	0.36453	0.265442	0.0990882	0.131024	0.311666	0.899473
split25.gid.0235c PCR product	DDB0191845	6	1009	0	0	0	PF05958;tRNA (Uracil-5-)-methyltransferase;;	tRNA (Uracil-5-)-methyltransferase, similar to hpaii tinys locus 9c, ABA, EC6V1_0C0005_08282	-	-	-0.330542	-0.287569	-0.0429722	0.0956943	0.158305	0.966484
split25.gid.0270c PCR product	DDB0216966	2	520	0	0	0	PF02291;Transcription initiation factor IID,...	JC2V1_0C0010_13944	DDB0230997	TAF9,TFII31,"TFIID_subunit,transcription_initiation_factor_TFIID_subunit"	0.12697	-0.00769986	0.13467	0.484218	0.98098	0.639267
split13.gid.0269c-F	DDB0206469	3	1220	0	0	0	PF03725;3prime exoribonuclease family, domain...	JC3V1_0C0037_13848	-	-	-0.000684307	-0.00602863	0.00534432	0.999142	0.988841	0.998335
split13.gid.0295c-F	DDB0218070	3	188	0	0	0	PF00071;Ras family;; PR00449;Transforming protein P21 ras...	RAS-related protein rac1A. , ABA, JC3V1_0C0047_01153	DDB0214822	rac1A;"Rho_GTPase"	0.0154696	-0.00704248	0.0225121	0.963597	0.98098	0.978828
split14.gid.0300-F	DDB0205141	3	2149	0	0	0	PF00097;Zinc finger, C3HC4 type (RING... PF00271;Helicase conserved C-terminal... PF00176;SNF2 family N-terminal domain;;	HelE (Fragment). , ABA, JC3V1_0C0007_11007	-	-	-0.24571	-0.0935857	-0.152124	0.486712	0.841369	0.858174
split14.gid.0314-F	DDB0206388	3	1141	1	1	0	PR00011;Type III EGF-like signature ;;	Hypothetical protein. , ABA, JC3V1_0C0037_13767	-	-	-0.191142	0.0188717	-0.210014	0.603211	0.974462	0.72641
split14.gf.0006-F	DDB0185838	4	594	0	1	0	PF00067;Cytochrome P450;; PR00463;E-class P450 group I signature ;; PR00385;P450 superfamily signature ;;	Similar to Mus musculus (Mouse). 8430436A10Rik protein. , ABA, BC4V1_0C0033_09079	-	-	-0.0598861	-0.126385	0.0664991	0.858227	0.598916	0.918197
split14.gid.0024-F	DDB0218683	4	1150	0	0	0	PF04677;Protein similar to CwfJ C-terminus...	BC4V1_0C0063_11195	-	-	-0.447935	-0.180829	-0.267105	0.045896	0.524913	0.486653
split15.gid.0082-F	DDB0204637	3	1961	0	0	0	-	JC3V1_0C0048_01298	-	-	-0.0823244	-0.0668398	-0.0154845	0.728033	0.76903	0.99022
split15.gid.0104c-F	DDB0218318	3	1853	0	0	0	PF00856;SET domain;;	JC3V1_0C0016_11840	-	-	-0.191006	0.159222	-0.350228	0.468376	0.55849	0.211738
split11.gid.0077-F	DDB0185579	4	341	0	7	0	PR00237;Rhodopsin-like GPCR superfamily...	BC4V1_0C0020_08387	DDB0231823	crlD;"G-protein-coupled_receptor_(GPCR)_family_protein"	-0.58717	-0.364566	-0.222604	0.0423751	0.24573	0.747209
split11.hmmg.0096c-F	DDB0215286	3	587	0	0	0	-	JC3V1_0C0014_11621	-	-	0.211154	0.0248912	0.186263	0.22616	0.937894	0.516476
split12.gid.0222-F	DDB0204091	3	1712	0	0	0	-	JC3V1_0C0042_00740	-	-	-0.210997	-0.0709706	-0.140027	0.285672	0.802899	0.73034
split12.gid.0256c-F	DDB0204989	3	2515	0	0	0	PF05594;Haemagluttinin repeat;;	JC3V1_0C0003_10811	-	-	-0.0977749	-0.0478026	-0.0499723	0.723521	0.875231	0.943745
split11.gid.0396-F	DDB0188864	5	1593	0	0	0	PF04851;Type III restriction enzyme, res... PF00270;DEAD/DEAH box helicase;; PF00271;Helicase conserved C-terminal... PF02889;Sec63 domain;;	Activating signal cointegrator 1 complex subunit 3 (EC 3.6.1.-) (ASC-1 complex subunit p200) (Trip4 complex subunit p200) (Helicase, ATP binding 1). , ABA, BC5V1_0C0114_07877	-	-	0.327172	0.577442	-0.25027	0.500835	0.137288	0.797966
split11.gid.0421-F	DDB0188565	5	1284	0	0	1	-	BC5V1_0C0092_11795	-	-	-0.394493	-0.398809	0.00431629	0.340838	0.323362	0.999453
split12.gid.0568-F	DDB0186170	4	922	0	0	0	-	BC4V1_0C0052_10345	-	-	-0.00983294	-0.0492591	0.0394262	0.987281	0.893031	0.972747
split12.gid.0586c-F	DDB0187244	4	2061	0	0	0	-	BC4V1_0C0107_09141	-	-	0.0392111	0.142047	-0.102836	0.916971	0.501446	0.834524
split9.gid.0413c-F	DDB0187515	5	166	0	0	1	PF05725;FNIP Repeat;;	BC5V1_0C0010_06667	-	-	-0.00566046	-0.0448619	0.0392014	0.992802	0.906721	0.975276
split9.gid.0436-F	DDB0187166	4	1978	0	0	0	PF05725;FNIP Repeat;;	BC4V1_0C0102_08976	-	-	0.0950087	0.0118969	0.0831117	0.74176	0.975649	0.885725
split10.gid.0392c-F	DDB0204678	3	1998	0	0	0	-	JC3V1_0C0048_01339	-	-	0.195372	0.143437	0.0519349	0.230777	0.423058	0.925955
split10.gid.0403-F	DDB0218621	4	840	0	0	0	PF00096;Zinc finger, C2H2 type;; PF00904;Involucrin repeat;;	Transcription regulatory protein SNF5 (SWI/SNF complex component SNF5) (Transcription factor TYE4). , ABA, BC4V1_0C0046_10062	-	-	0.0253214	0.14506	-0.119739	0.940193	0.373419	0.697438
split20.gid.0494c-F	DDB0184466	6	695	0	0	0	PF00179;Ubiquitin-conjugating enzyme;;	Putative DNA-binding protein (Hypothetical protein) (E2, ubiquitin-conjugating enzyme, putative). , ABA, BC6V1_0C0018_06021	-	-	0.0937381	0.0115714	0.0821667	0.847638	0.984853	0.93714
split3.gid.0251-F	DDB0186752	4	1513	0	0	0	PF01648;4prime-phosphopantetheinyl transferase...	BC4V1_0C0076_12342	-	-	-0.00391992	-0.0248653	0.0209454	0.993446	0.941929	0.986418
split21.gid.0380c-F	DDB0188106	5	790	0	0	0	PF00036;EF hand;; PR00450;Recoverin family signature ;;	BC5V1_0C0055_08768	DDB0231012	cbpL,CBP12,"NCS-1/frequenin-related_protein"	0.0164908	-0.174857	0.191348	0.982797	0.63179	0.771465
split22.gid.0059c-F	DDB0219721	6	485	0	0	0	-	Hypothetical protein. , ABA, BC6V1_0C0012_05622	-	-	0.234812	0.286082	-0.0512701	0.470942	0.32406	0.972217
split18.gf.0019-F	DDB0215817	4	1146	0	0	0	-	BC4V1_0C0062_11189	-	-	-0.0345541	0.130833	-0.165387	0.943552	0.628099	0.703958
split18.gid.0238c-F	DDB0218887	4	2078	0	0	0	PF00904;Involucrin repeat;;	BC4V1_0C0109_09223	-	-	0.137313	0.175142	-0.0378287	0.452708	0.280037	0.955207
split19.gid.0124-F	DDB0203957	3	1587	0	0	0	PF05710;Coiled coil;;	JC3V1_0C0041_00600	-	-	-0.0718891	0.0431494	-0.115039	0.82578	0.895	0.825321
split19.gid.0396-F	DDB0186124	4	880	0	0	0	PF00643;B-box zinc finger;; PF05725;FNIP Repeat;; PR01406;B-box zinc finger signature ;;	BC4V1_0C0049_10108	-	-	-0.0885111	0.0935345	-0.182046	0.899609	0.873982	0.860907
split18.gid.0057c-F	DDB0205734	3	775	0	0	0	PF03901;Alg9-like mannosyltransferase...	Mus musculus 15 days embryo head cDNA, RIKEN full-length enriched library, clone:D930045C02 product:DIBD1 homolog. , ABA, JC3V1_0C0018_11972	DDB0231369	alg9;"dolichyl-phosphate-mannose_alpha-1,2-mannosyltransferase,glycosyltransferase"	-0.0291306	-0.111358	0.0822272	0.939267	0.599026	0.867591
split18.gf.0320c-F	DDB0187093	4	1902	0	4	0	-	BC4V1_0C0098_00506	-	-	-0.0153631	-0.0045942	-0.0107689	0.970951	0.990546	0.992153
split19.gf.0201-F	DDB0206061	3	1379	0	0	0	-	JC3V1_0C0029_12727	-	-	-0.20906	-0.22106	0.0120001	0.277873	0.237238	0.992153
split19.gid.0429c-F	DDB0205603	3	1829	0	0	0	-	JC3V1_0C0015_11722	-	-	0.0138195	0.0296338	-0.0158142	0.975716	0.929027	0.990342
split15.gid.0438-F	DDB0218401	3	2441	1	5	0	PF00904;Involucrin repeat;;	JC3V1_0C0001_10725	-	-	0.00416959	-0.179525	0.183695	0.996003	0.615469	0.784172
split15.gid.0478-F	DDB0204220	3	2287	0	0	0	-	JC3V1_0C0045_00877	-	-	0.0518054	-0.0429163	0.0947217	0.878116	0.890343	0.858135
split16.gid.0526c-F	DDB0185808	4	566	0	0	0	-	BC4V1_0C0033_09049	-	-	0.0515601	-0.0547297	0.10629	0.837502	0.808077	0.751933
split17.gid.0183c-F	DDB0188719	5	1439	0	0	0	PF03105;SPX domain;; PF03009;Glycerophosphoryl diester... PF00686;Starch binding domain;; PF00023;Ankyrin repeat;; PR01415;Ankyrin repeat signature ;;	BC5V1_0C0102_07331	-	-	0.232192	0.0830749	0.149117	0.149039	0.709777	0.631078
split16.gid.0193-F	DDB0204577	3	1903	0	0	0	-	JC3V1_0C0048_01238	DDB0220668	-	-0.188747	-0.0987601	-0.0899872	0.480233	0.753584	0.899473
split16.gid.0239-F	DDB0218881	4	2052	0	0	0	-	BC4V1_0C0106_09100	-	-	0.00562589	0.421077	-0.415451	0.995411	0.226724	0.429697
split16.gid.0547c-F	DDB0187537	5	191	1	1	0	PF02838;Glycosyl hydrolase family 20, domain... PR00738;Glycosyl hydrolase family 20...	Beta-hexosaminidase A precursor (EC 3.2.1.52) (N-acetyl-beta-glucosaminidase) (Beta-N-acetylhexosaminidase). , ABA, BC5V1_0C0013_06732	-	-	-0.386665	-0.215026	-0.171639	0.0641602	0.365848	0.70884
split17.gid.0193c-F	DDB0205913	3	1092	0	2	0	-	JC3V1_0C0023_12574	-	-	0.071321	0.0446793	0.0266417	0.926453	0.949687	0.990899
split6.gid.0334c-F	DDB0219490	5	1318	1	0	0	-	BC5V1_0C0093_11870	-	-	-0.429728	-0.223374	-0.206354	0.0553338	0.389919	0.654108
split6.gf.0709-F	DDB0216759	1	1820	0	0	0	PF05725;FNIP Repeat;;	JC1V1_0C0001_03318	-	-	0.396846	0.173436	0.22341	0.0344512	0.444576	0.486653
split7.gid.0485-F	DDB0191591	6	233	1	1	0	-	BC6V1_0C0002_02086	-	-	0.0346082	0.0724748	-0.0378665	0.920072	0.751955	0.958601
split7.gid.0497c-F	DDB0184007	6	240	1	1	0	-	BC6V1_0C0002_02093	-	-	-0.033841	0.0528303	-0.0866714	0.925007	0.845044	0.860062
split6.hmmg.0338c-F	DDB0204447	3	144	0	0	0	-	JC3V1_0C0047_01107	-	-	0.328513	0.296708	0.0318053	0.255533	0.314741	0.987268
split7.gid.0033c-F	DDB0202019	1	1867	0	1	0	-	JC1V1_0C0001_03367	-	-	-0.106352	0.085689	-0.192041	0.787625	0.822872	0.706177
split1.gid.0369-F	DDB0190253	1	1096	0	0	0	-	JC1V1_0C0001_02531	-	-	0.115485	-0.0420324	0.157517	0.752815	0.922975	0.779327
split1.gid.0388-F	DDB0190648	1	1519	0	0	0	PF00702;haloacid dehalogenase-like...	JC1V1_0C0001_02987	-	-	0.114626	0.149586	-0.0349594	0.68036	0.520632	0.974484
split23.gid.0473-F	DDB0215274	3	575	0	0	0	-	JC3V1_0C0014_11609	-	-	-0.11198	-0.0613456	-0.0506348	0.799832	0.893049	0.972411
split24.gid.0520-F	DDB0190367	1	1216	0	0	0	PF01239;Protein prenyltransferase alpha...	JC1V1_0C0001_02659	-	-	-0.130069	0.155111	-0.28518	0.817186	0.744703	0.677923
split4.gid.0049-F	DDB0217456	2	1496	0	0	0	-	Hypothetical protein. , predicted by automatic BLAST annotation	-	-	0.00403183	0.0559197	-0.0518879	0.992802	0.831522	0.934297
split5.gid.0061c-F	DDB0184396	6	621	0	0	0	PF00294;pfkB family carbohydrate kinase;;	BC6V1_0C0017_05935	-	-	0.168891	0.144473	0.0244184	0.752151	0.773034	0.992061
split24.gid.0002c-F	DDB0216752	1	1781	0	0	0	PF03352;Methyladenine glycosylase;;	DNA-3-methyladenine glycosylase (EC 3.2.2.20) (3-methyladenine-DNA glycosidase) (TAG). , ABA, JC1V1_0C0001_03278	-	-	-0.77628	-0.76892	-0.00735972	0.0760271	0.0785209	0.99896
split25.gid.0009-F	DDB0217932	2	3040	0	4	0	-	Hypothetical protein. , ABA, JC2V1_0C0020_00112	-	-	0.0894432	0.535026	-0.445583	0.855724	0.0433597	0.207676
split4.gid.0091-F	DDB0190623	1	1491	0	0	0	PF03810;Importin-beta N-terminal domain;; PF02985;HEAT repeat;;	OSJNBa0008A08.6 protein. , ABA, JC1V1_0C0001_02955	-	-	-0.114615	-0.129851	0.0152365	0.779427	0.708947	0.994174
split5.gid.0139c-F	DDB0167899	2	1549	0	0	0	PF00439;Bromodomain;; PR00503;Bromodomain signature ;;	Similar to Dictyostelium discoideum (Slime mold). TRFA. , ABA, JC2V1_0C0033_05352	DDB0220686	-	-0.113137	-0.299918	0.186781	0.866548	0.493695	0.866831
split20.gid.0469-F	DDB0203548	2	2437	0	0	0	PF05615;Protein of unknown function...	JC2V1_0C0047_06481	-	-	0.0760093	0.0875242	-0.0115149	0.808797	0.74116	0.993673
split3.gid.0227-F	DDB0190872	1	1751	0	1	0	PF03031;NLI interacting factor-like...	JC1V1_0C0001_03243	-	-	-0.545564	-0.601179	0.0556148	0.0370504	0.0221998	0.968382
split21.gid.0345c-F	DDB0219700	6	311	0	0	0	PF05406;WGR domain;; PF02877;Poly(ADP-ribose) polymerase,... PF00644;Poly(ADP-ribose) polymerase catalytic... PF00023;Ankyrin repeat;; PR01415;Ankyrin repeat signature ;;	NAD(+) ADP-ribosyltransferase-3. , ABA, BC6V1_0C0008_02268	DDB0185173	adprt3,"TNKS,pARTb","NAD+_ADP-ribosyltransferase,poly(ADP-ribosyl)transferase"	0.142108	0.0275413	0.114567	0.518601	0.932238	0.78834
split22.gid.0005c-F	DDB0188197	5	886	0	0	0	PF00583;Acetyltransferase (GNAT) family;;	BC5V1_0C0060_09355	-	-	0.300812	0.115231	0.185581	0.126285	0.66783	0.62502
split3.gid.0526c-F	DDB0184154	6	391	1	2	0	-	Serologically defined breast cancer antigen NY-BR-84 (CGI-54) (PRO0989). , ABA, BC6V1_0C0012_05521	-	-	-0.273143	0.0357306	-0.308874	0.543116	0.959525	0.654108
split22.gid.0025c-F	DDB0184554	6	776	0	0	0	-	BC6V1_0C0020_06169	-	-	-0.0116913	-0.0509147	0.0392233	0.984533	0.892458	0.974788
split4.gid.0519c-F	DDB0184048	6	267	0	0	0	PF03962;Mnd1 family;;	BC6V1_0C0005_02205	-	-	-0.0287192	-0.256328	0.227609	0.963989	0.363673	0.654108
split4.gid.0592c-F	DDB0189486	1	283	0	0	0	PF00076;RNA recognition motif. (a.k.a. RRM,... PF00904;Involucrin repeat;;	CG3780-PA. , ABA, JC1V1_0C0002_03724	-	-	-0.0649881	-0.134418	0.0694299	0.854062	0.598095	0.920224
split12.gid.0115-F	DDB0204554	3	1880	0	0	0	PF00830;Ribosomal L28 family;;	JC3V1_0C0048_01215	-	-	-0.501702	-0.694422	0.192719	0.0240076	0.00265233	0.689255
split12.gid.0221-F	DDB0204090	3	1711	0	0	0	-	JC3V1_0C0042_00739	-	-	-0.095449	-0.00887535	-0.0865736	0.894377	0.991933	0.958947
split15.gid.0335c-F	DDB0186596	4	1350	0	0	0	PF01200;Ribosomal protein S28e;;	BC4V1_0C0070_12167	DDB0231067	rps28;"40S_ribosomal_protein_S28"	0.0292566	-0.0772776	0.106534	0.986285	0.945843	0.972952
split15.gid.0357-F	DDB0187609	5	270	0	0	0	-	BC5V1_0C0017_06811	-	-	0.11203	-0.104898	0.216927	0.830299	0.82974	0.761015
split14.gid.0051c-F	DDB0190819	1	1697	0	0	0	PF00071;Ras family;; PR00449;Transforming protein P21 ras...	Ras-related protein Rab11. , ABA, JC1V1_0C0001_03180	DDB0191190	rab11A,rab11,"Rab_GTPase"	-0.818475	-0.479624	-0.338851	0.20664	0.533979	0.856105
split14.gid.0107-F	DDB0188002	5	687	0	0	0	-	BC5V1_0C0045_07962	-	-	0.131794	0.211653	-0.0798595	0.697209	0.415865	0.921119
split16.gid.0454c-F	DDB0206259	3	538	0	0	0	-	JC3V1_0C0032_13631	-	-	0.0178349	-0.0282951	0.04613	0.96303	0.917823	0.935476
split16.gid.0580-F	DDB0188573	5	1292	1	2	0	PF07690;Major Facilitator Superfamily;;	BC5V1_0C0092_11802	-	-	-0.336474	-0.0319754	-0.304499	0.116836	0.938604	0.327084
split16.gf.0051-F	DDB0205964	3	919	0	0	0	PF04727;ELMO/CED-12 family;;	JC3V1_0C0026_12626	-	-	0.0990073	0.365541	-0.266533	0.741472	0.0497645	0.334715
split17.gid.0148-F	DDB0218408	3	2495	0	0	0	PF00617;RasGEF domain;; PF00415;Regulator of chromosome condensation... PF00621;RhoGEF domain;; PF00618;Guanine nucleotide exchange factor... PR00633;Chromosome condensation regulator...	Nucleotide exchange factor RasGEF C. , ABA, JC3V1_0C0002_10787	DDB0215004	gefC,RasGEFC,"Ras_nucleotide_exchange_factor,RasGEF"	0.202909	0.00805865	0.194851	0.554826	0.988928	0.751719
split9.gid.0453-F	DDB0218627	4	858	0	0	0	-	BC4V1_0C0049_10086	-	-	0.025072	0.00516927	0.0199027	0.962996	0.991822	0.990342
split9.gid.0552c-F	DDB0205695	3	735	1	2	0	PF00149;Calcineurin-like phosphoesterase;;	JC3V1_0C0018_11933	-	-	0.183539	-0.096036	0.279575	0.528627	0.777983	0.433968
split18.gid.0046c-F	DDB0186697	4	1454	1	1	0	PF00904;Involucrin repeat;; PR01452;LIN-12/notch repeat (LNR) signature...	KIAA1208 protein (Fragment). , ABA, BC4V1_0C0075_12279	gpt1;	-	-0.22845	-0.428965	0.200515	0.679469	0.292192	0.860062
split8.gid.0005-F	DDB0185585	4	346	0	0	0	PF03637;Mob1/phocein family;;	BC4V1_0C0021_08394	-	-	-0.0741293	0.187022	-0.261151	0.848795	0.464295	0.45083
split2.gid.0314c-F	DDB0191039	1	1920	0	0	0	-	Hypothetical protein. , ABA, JC1V1_0C0001_03421	-	-	-0.0781761	-0.0187635	-0.0594126	0.858472	0.971403	0.957024
split2.gf.0421c-F	DDB0202734	2	168	0	0	0	-	JC2V1_0C0024_01681	-	-	0.0614509	0.0283671	0.0330838	0.907787	0.956714	0.986036
split8.gf.0581c-R	DDB0205163	3	2171	0	0	0	-	JC3V1_0C0008_11033	-	-	-0.295476	-0.0609955	-0.23448	0.375858	0.906721	0.70884
split8.hmmg.0242-R	DDB0187496	5	146	0	0	0	PF00698;Acyl transferase domain;; PF00109;Beta-ketoacyl synthase, N-terminal...	Similar to Cryptosporidium parvum. type I fatty acid synthase. , ABA, BC5V1_0C0009_06643	-	-	0.0441484	-8.62184e-05	0.0442346	0.894377	0.999501	0.950824
split13.hmmg.0111c-R	DDB0218824	4	1793	1	0	1	-	3F protein precursor (Fragment). , predicted by automatic BLAST annotation	DDB0219978	pspG,3F,"prespore_gene"	0.147858	-0.1306	0.278458	0.591421	0.63179	0.355558
split15.gid.0302a-R	DDB0205791	3	827	0	0	0	PF00904;Involucrin repeat;; PF07064;Protein of unknown function...	JC3V1_0C0021_12450	-	-	-0.0888019	-0.0499706	-0.0388313	0.846827	0.915578	0.981198
split7.gid.0527-F	DDB0215770	4	2147	0	0	0	-	BC4V1_0C0116_10046	-	-	0.24934	-0.0540895	0.30343	0.336021	0.893049	0.387474
split7.gid.0566c-F	DDB0185348	4	85	0	0	0	PF05725;FNIP Repeat;;	BC4V1_0C0008_07218	-	-	-0.103446	-0.125687	0.0222407	0.727553	0.620117	0.987709
split18.gid.0611-F	DDB0186731	4	1489	0	0	0	-	BC4V1_0C0076_12315	-	-	0.2075	-0.00143945	0.20894	0.825677	0.99884	0.909539
split1.gf.0439c-F	DDB0202904	2	7	0	0	0	PF00169;PH domain;; PF00018;SH3 domain;; PF07653;Variant SH3 domain;; PR00452;SH3 domain signature ;;	JC2V1_0C0026_02116	-	-	-0.0386317	0.201068	-0.239699	0.947181	0.479923	0.586159
split1.gid.0472-F	DDB0189953	1	765	0	0	0	-	JC1V1_0C0003_04254	-	-	-0.0985723	-0.0785282	-0.020044	0.654421	0.719967	0.986006
split19.hmmg.0321-F	DDB0188991	5	1721	0	0	0	-	BC5V1_0C0117_07936	-	-	-0.0297558	-0.191526	0.16177	0.934332	0.240906	0.561854
split19.gid.0483-F	DDB0205036	3	643	0	2	0	-	JC3V1_0C0004_10858	-	-	0.105633	0.116206	-0.010573	0.698736	0.632431	0.994944
split24.gid.0101c-F	DDB0217952	2	3099	0	0	0	PF00076;RNA recognition motif. (a.k.a. RRM,...	Similar to Dictyostelium discoideum (Slime mold). Coronin binding protein. , ABA, JC2V1_0C0020_00048	-	-	-0.153603	0.0407565	-0.194359	0.759825	0.948673	0.815674
split24.gid.0274c-F	DDB0187880	5	550	0	0	0	PF01680;SOR/SNZ family;;	Probable pyridoxin biosynthesis PDX1-like protein. , ABA, BC5V1_0C0033_07411	-	-	0.0264168	0.0986236	-0.0722067	0.990928	0.949687	0.990342
D12.chr1_gid_301002.771_F	DDB0190679	1	1551	0	0	0	PF03992;Antibiotic biosynthesis...	JC1V1_0C0001_03018	-	-	-0.125526	-0.153924	0.0283976	0.648287	0.516606	0.982808
H12.chr1_gid_301002.777c_F	DDB0190685	1	1557	0	0	0	-	JC1V1_0C0001_03025	-	-	0.620723	0.807248	-0.186525	0.0755259	0.0196432	0.860588
D12.chr1_gid_301002.931c_F	DDB0216584	1	628	0	0	0	PF01652;Eukaryotic initiation factor 4E;;	Eukaryotic translation initiation factor iso4E. , predicted by automatic BLAST annotation	-	-	-0.658105	-0.367435	-0.29067	0.00570394	0.128615	0.451378
H12.chr1_gid_301002.935c_F	DDB0189812	1	624	0	0	0	-	JC1V1_0C0002_04080	-	-	-0.0638071	0.0194687	-0.0832757	0.796742	0.94818	0.846464
D06.chr1_gid_301002.398_F	DDB0190400	1	1250	0	0	0	-	JC1V1_0C0001_02698	-	-	0.0601641	-0.0205134	0.0806776	0.88566	0.962859	0.912374
H06.chr1_gf_301002.476_F	DDB0190404	1	1256	1	0	0	PF05184;Saposin-like type B, region 1;; PF03489;Saposin-like type B, region 2;; PR01797;Saposin signature ;;	JC1V1_0C0001_02705	-	-	-0.131023	-0.2894	0.158377	0.679693	0.194167	0.754645
D06.chr1_gid_301002.539c_F	DDB0190533	1	1395	0	8	0	PF03552;Cellulose synthase;;	Cellulose synthase. , ABA, JC1V1_0C0001_02854	DDB0191159	dcsA;"UDP-glucose:1,4-beta-D-glucan_4-beta-D-glucosyltransferase,cellulose_synthase"	0.0051782	0.0453639	-0.0401857	0.992802	0.899942	0.972141
H06.chr1_EST_301002.488_F	DDB0190541	1	1403	0	0	0	PF04424;Protein of unknown function...	JC1V1_0C0001_02863	-	-	0.436793	0.390302	0.046491	0.0880505	0.134102	0.97609
D12.chr1_gf_301002.567_F	DDB0216682	1	1331	1	0	1	-	DDB0216682	-	-	-0.128193	-0.139613	0.0114197	0.759269	0.70332	0.99619
H12.chr1_gid_301002.479_F	DDB0190476	1	1334	0	0	0	PF03372;Endonuclease/Exonuclease/phosphatas	JC1V1_0C0001_02788	-	-	0.291467	0.423676	-0.132209	0.0641602	0.00744925	0.698684
D12.chr1_gid_301002.622c_F	DDB0201879	1	1481	0	1	0	PF00069;Protein kinase domain;; PF07714;Protein tyrosine kinase;; PR00109;Tyrosine kinase catalytic domain...	GDT1 protein. , ABA, JC1V1_0C0001_02944	DDB0220636	gdt8;"putative_transmembrane_protein,putative_tyrosine_kinase-like_(TKL)_protein"	0.454669	0.35609	0.0985796	0.0275053	0.0908482	0.882856
H12.chr1_gid_301002.632c_F	DDB0190622	1	1490	0	0	0	PF00400;WD domain, G-beta repeat;;	JC1V1_0C0001_02954	-	-	-0.246582	-0.481575	0.234994	0.779427	0.437384	0.892697
D06.chr1_gid_301002.58_F	DDB0189442	1	236	0	0	0	-	JC1V1_0C0002_03672	-	-	0.202249	0.0385806	0.163669	0.325503	0.907108	0.665119
H06.chr1_gid_301002.68_F	DDB0216536	1	227	0	0	0	PF00069;Protein kinase domain;; PF00023;Ankyrin repeat;; PR01415;Ankyrin repeat signature ;;	JC1V1_0C0002_03662	-	-	-0.0838556	-0.0903263	0.00647073	0.72509	0.668789	0.997068
D06.chr1_gid_301002.217_F	DDB0190235	1	1078	0	0	0	-	JC1V1_0C0001_02508	-	-	-0.359666	0.189083	-0.548748	0.222047	0.607503	0.107163
H06.chr1_gid_301002.234c_F	DDB0190249	1	1093	0	0	0	PF00307;Calponin homology (CH) domain;; PF00621;RhoGEF domain;; PF00169;PH domain;; PR00888;Smooth muscle protein/calponin...	JC1V1_0C0001_02527	-	-	-0.169946	0.00345978	-0.173405	0.445242	0.993857	0.627773
D12.chr1_gid_301002.140c_F	DDB0190159	1	994	0	0	0	PF03981;Ubiquinol-cytochrome C chaperone;;	JC1V1_0C0001_02420	-	-	-0.0648853	-0.00575782	-0.0591275	0.878116	0.991556	0.949958
H12.chr1_gid_301002.145_F	DDB0190164	1	999	0	0	0	-	JC1V1_0C0001_02425	-	-	0.135404	0.214129	-0.0787247	0.629025	0.333859	0.905878
D12.chr1_gid_301002.308c_F	DDB0190317	1	1164	0	0	0	-	JC1V1_0C0001_02606	-	-	0.0209953	0.0992187	-0.0782233	0.960321	0.65191	0.876718
H12.chr1_gid_301002.319c_F	DDB0216662	1	1176	0	0	0	-	JC1V1_0C0001_02617	-	-	0.0715942	0.15793	-0.0863354	0.872819	0.611234	0.91711
D06.chr1_gid_301002.1323_F	DDB0189911	1	722	1	0	0	-	Protein rtoA (Ratio-A). , ABA, JC1V1_0C0003_04210	-	-	-0.0100568	-0.0475868	0.03753	0.978999	0.839765	0.951309
H06.chr1_gid_301002.1327c_F	DDB0216607	1	726	0	0	0	PF02823;ATP synthase, Delta/Epsilon chain,...	DDB0216607	-	-	0.826301	0.428361	0.39794	0.00550625	0.162505	0.377443
D06.chr1_gid_301002.1469c_F	DDB0189672	1	478	0	0	0	PF06859;Bicoid-interacting protein 3...	Hypothetical protein Y17G7B.18a. , ABA, JC1V1_0C0002_03928	-	-	0.146136	-0.0483208	0.194457	0.537854	0.876788	0.54674
H06.chr1_gid_301002.1476_F	DDB0189665	1	471	0	1	0	PF02893;GRAM domain;; PF00904;Involucrin repeat;;	JC1V1_0C0002_03921	-	-	0.194027	0.377738	-0.18371	0.372647	0.0420615	0.612569
D12.chr1_gid_301002.1407_F	DDB0191059	1	1940	0	0	0	PF00076;RNA recognition motif. (a.k.a. RRM,...	JC1V1_0C0001_03444	-	-	0.0339402	0.0578852	-0.023945	0.88952	0.747139	0.972217
H12.chr1_gid_301002.1411_F	DDB0191055	1	1936	0	0	0	PF02205;WH2 motif;;	JC1V1_0C0001_03440	DDB0231674	-	0.188102	0.093902	0.0941998	0.224906	0.633244	0.804118
D12.chr1_gf_301002.1830c_F	DDB0202163	1	398	0	0	0	-	JC1V1_0C0002_03846	-	-	0.0120386	0.0464305	-0.034392	0.974007	0.837407	0.955601
H12.chr1_gid_301002.1551c_F	DDB0189594	1	393	0	0	0	PF05725;FNIP Repeat;;	JC1V1_0C0002_03841	-	-	-0.0642883	-0.220541	0.156252	0.825597	0.206477	0.63523
D06.chr1_gid_301002.1000_F	DDB0189750	1	560	0	1	0	PF00916;Sulfate transporter family;; PF01740;STAS domain;;	Sulfate transporter 4.1, chloroplast precursor (AST82). , ABA, JC1V1_0C0002_04011	-	-	0.334288	-0.112775	0.447064	0.329406	0.819502	0.303699
H06.chr1_gid_301002.1005_F	DDB0202213	1	554	0	0	0	PF00514;Armadillo/beta-catenin-like repeat;; PF01363;FYVE zinc finger;;	JC1V1_0C0002_04006	-	-	-0.383086	-0.114605	-0.268481	0.258375	0.822872	0.687752
D06.chr1_gid_301002.1160c_F	DDB0216627	1	818	1	0	0	PF00526;Dictyostelium (slime mold) repeat;;	DDB0216627	-	-	0.0599556	-0.0384976	0.0984533	0.876185	0.917823	0.873879
H06.chr1_gid_301002.1164c_F	DDB0190003	1	823	0	0	0	PF00789;UBX domain;;	JC1V1_0C0003_04317	-	-	-0.138124	0.347228	-0.485352	0.471535	0.0226503	0.0078957
D12.chr1_gid_301002.1077_F	DDB0189347	1	136	0	2	0	-	JC1V1_0C0002_03563	-	-	0.0525411	0.111077	-0.058536	0.858236	0.599026	0.918197
H12.chr1_gid_301002.1081c_F	DDB0189351	1	140	0	0	0	PF01678;Diaminopimelate epimerase;;	Diaminopimelate epimerase DafE (Fragment). , ABA, JC1V1_0C0002_03567	DDB0220128	dafE;"diaminopimelate_epimerase"	-0.172068	-0.0601653	-0.111903	0.474377	0.855382	0.841753
D12.chr1_gf_301002.1471_F	DDB0202352	1	899	0	0	0	-	JC1V1_0C0003_04400	-	-	0.118048	0.138322	-0.0202743	0.609502	0.499911	0.986427
H12.chr1_gid_301002.1242c_F	DDB0189482	1	279	0	0	0	-	JC1V1_0C0002_03720	-	-	0.100516	0.20909	-0.108574	0.679745	0.227967	0.795157
D06.chr1_gid_301002.701_F	DDB0216744	1	1691	1	1	0	PR00019;Leucine-rich repeat signature ;;	JC1V1_0C0001_03175	-	-	-0.26318	-0.234543	-0.0286369	0.322432	0.386974	0.986418
H06.chr1_gid_301002.706_F	DDB0190818	1	1696	0	0	0	PF04111;Autophagy protein Apg6;;	Autophagy protein 6. , ABA, JC1V1_0C0001_03179	DDB0191425	atg6,APG6,"autophagy_protein_6"	-0.312282	-0.296986	-0.015296	0.180789	0.206477	0.992153
D06.chr1_gid_301002.859_F	DDB0216601	1	702	0	0	0	PF07647;SAM domain (Sterile alpha motif);; PF00536;SAM domain (Sterile alpha motif);; PF00904;Involucrin repeat;; PF00225;Kinesin motor domain;; PR00380;Kinesin heavy chain signature ;;	JC1V1_0C0002_04155	DDB0191499	ksnF,"K6,KIF6","kinesin_6,kinesin-like_protein_K6"	-0.0925516	0.0137975	-0.106349	0.715439	0.968318	0.800462
H06.chr1_gid_301002.864_F	DDB0189882	1	697	0	0	0	-	JC1V1_0C0002_04150	-	-	-0.118806	-0.0158555	-0.102951	0.78978	0.978735	0.907076
D12.chr2_gid_011002.426_F	DDB0217759	2	2493	0	0	0	-	JC2V1_0C0046_06420	-	-	-0.0613461	-0.0290868	-0.0322593	0.903207	0.954446	0.986006
H12.chr2_gid_011002.431c_F	DDB0169514	2	2488	1	0	0	PF00112;Papain family cysteine protease;; PF00188;SCP-like extracellular protein;; PR00837;Allergen V5/Tpx-1 family signature... PR00705;Papain cysteine protease (C1)...	JC2V1_0C0046_06425	-	-	0.0714093	0.13567	-0.064261	0.806816	0.521413	0.912805
D12.chr2_gid_011002.561c_F	DDB0168479	2	328	0	0	0	PF01293;Phosphoenolpyruvate carboxykinase;;	JC2V1_0C0002_12933	DDB0231108	-	0.31006	0.245227	0.0648326	0.459237	0.578969	0.972952
H12.chr2_gid_011002.570_F	DDB0168470	2	319	1	7	0	PF00003;7 transmembrane receptor... PF02608;Basic membrane protein;; PR00248;Metabotropic glutamate GPCR...	JC2V1_0C0002_12926	DDB0231963	grlA;"G-protein-coupled_receptor_(GPCR)_family_protein,GABA-B_receptor-like_protein,metabotropic_glutamate_receptor-like_protein"	-0.370812	0.0851677	-0.455979	0.242934	0.86713	0.262832
D06.chr2_gid_011002.75_F	DDB0217589	2	1924	0	0	0	-	Hypothetical protein. , ABA, JC2V1_0C0033_04951	DDB0220680	-	0.390074	0.454713	-0.0646387	0.241051	0.155161	0.968382
H06.chr2_gf_021002.82c_F	DDB0167550	2	1921	1	2	0	PF00053;Laminin EGF-like (Domains III and... PR00011;Type III EGF-like signature ;;	JC2V1_0C0033_04954	DDB0232015	-	-0.0979498	0.741878	-0.839827	0.858457	0.0125811	0.0141456
D06.chr2_gid_011002.214_F	DDB0217070	2	801	0	8	0	PF00226;DnaJ domain;; PF01753;MYND finger;; PR00625;DnaJ protein family signature ;;	JC2V1_0C0011_14032	-	-	-0.307624	-0.191824	-0.1158	0.201606	0.491132	0.870215
H06.chr2_gid_011002.220c_F	DDB0168924	2	795	0	1	0	PF00782;Dual specificity phosphatase,...	JC2V1_0C0011_14026	DDB0185057	PLIP;"phosphatidylinositol_phosphatase"	0.257016	-0.203942	0.460958	0.447766	0.567805	0.207676
D12.chr2_gid_011002.146c_F	DDB0168602	2	458	0	0	0	-	Similar to Dictyostelium discoideum (Slime mold). Histidine kinase DhkK. , ABA, JC2V1_0C0004_13054	-	-	0.0625586	0.061231	0.00132763	0.762142	0.740009	0.999453
H12.chr2_gid_011002.150_F	DDB0216938	2	413	0	8	0	-	Hypothetical protein. , ABA, JC2V1_0C0003_13001	-	-	0.0761408	0.510908	-0.434767	0.904177	0.0959646	0.334656
D12.chr2_ESTs_011002.270c_F	DDB0217321	2	1361	0	0	0	-	Similar to Homo sapiens (Human). 28 kDa heat-and acid-stable phosphoprotein (PDGF-associated protein). , predicted by automatic BLAST annotation	-	-	0.0654276	-0.44755	0.512978	0.91002	0.104066	0.132926
H12.chr2_gid_011002.290c_F	DDB0217326	2	1366	0	0	0	PF00071;Ras family;; PR00449;Transforming protein P21 ras...	Hypothetical protein. , predicted by automatic BLAST annotation	-	-	0.11701	-0.235301	0.35231	0.850734	0.600808	0.579888
D06.chr1_gid_301002.1617c_F	DDB0190117	1	950	0	0	0	-	Hypothetical protein. , ABA, JC1V1_0C0003_04453	DDB0231762	AF310884_3;unknown	-0.0698995	0.0136314	-0.0835309	0.83267	0.973629	0.892697
H06.chr1_gid_301002.1625_F	DDB0190110	1	943	0	0	0	-	JC1V1_0C0003_04445	-	-	-0.167506	-0.0478511	-0.119655	0.621886	0.91625	0.873879
D06.chr1_gid_301002.1791c_F	DDB0191012	1	1892	0	0	0	PF01248;Ribosomal protein...	60S ribosomal protein L30-2. , ABA, JC1V1_0C0001_03394	DDB0230155	rpl30;"ribosomal_protein_L30"	0.741949	0.356764	0.385185	0.0910471	0.509074	0.676491
H06.chr1_gid_301002.1801_F	DDB0190828	1	1706	0	0	0	-	JC1V1_0C0001_03190	-	-	0.0397951	0.0788461	-0.0390509	0.891972	0.704921	0.950824
D12.chr1_gid_301002.1701_F	DDB0190925	1	1803	1	8	0	PF01435;Peptidase family M48;;	JC1V1_0C0001_03303	-	-	0.306162	0.324972	-0.0188101	0.325761	0.281781	0.992153
H12.chr1_gid_301002.1710c_F	DDB0216754	1	1812	1	1	0	PF00149;Calcineurin-like phosphoesterase;;	JC1V1_0C0001_03312	DDB0216178	sgmA;sphingomyelinase	-0.901706	-0.427508	-0.474198	0.0589014	0.457005	0.605721
D12.chr2_gid_011002.09_F	DDB0167294	2	2180	0	0	0	PF01412;Putative GTPase activating protein... PR00405;HIV Rev interacting protein...	Hypothetical protein. , ABA, JC2V1_0C0018_00326	-	-	-0.0248179	0.101675	-0.126492	0.934332	0.522565	0.604325
H12.chr2_gid_011002.14c_F	DDB0167299	2	2185	0	0	0	-	Hypothetical protein. , ABA, JC2V1_0C0018_00321	-	-	0.502871	0.652831	-0.14996	0.0314257	0.00645697	0.816408
D06.chr2_gid_011002.894_F	DDB0217395	2	1435	1	2	0	-	Similar to Dictyostelium discoideum (Slime mold). Hypothetical 127.0 kDa protein. , predicted by automatic BLAST annotation	-	-	-0.062877	0.158345	-0.221222	0.852333	0.479059	0.466813
H06.chr2_gid_011002.899c_F	DDB0217392	2	1432	0	0	0	-	Hypothetical protein. , predicted by automatic BLAST annotation	-	-	-0.077206	0.0768198	-0.154026	0.812143	0.797527	0.709595
D06.chr2_ESTs_011002.1053_F	DDB0168357	2	2852	0	1	0	PF00153;Mitochondrial carrier protein;; PR00926;Mitochondrial carrier protein... PR00927;Adenine nucleotide translocator 1...	Similar to Mus musculus (Mouse). Calcium-binding mitochondrial carrier protein Aralar2 (Solute carrier family 25, member 13) (Citrin). , ABA, JC2V1_0C0022_01562	-	-	0.624635	0.251232	0.373403	0.0022237	0.234603	0.132926
H06.chr2_gid_011002.1029c_F	DDB0168337	2	2857	0	0	0	PF00004;ATPase family associated with various...	Similar to Oryza sativa (Rice). 26S proteasome regulatory particle triple-A ATPase subunit1. , ABA, JC2V1_0C0022_01557	-	-	0.127153	0.124308	0.00284512	0.830162	0.82039	0.999663
D12.chr2_gid_011002.965c_F	DDB0217178	2	1218	1	0	1	-	Similar to Homo sapiens (Human). Mucin 2 (Intestinal mucin 2). , predicted by automatic BLAST annotation	-	-	-0.0724883	0.313527	-0.386015	0.782063	0.0423437	0.0299259
H12.chr2_ESTs_011002.981c_F	DDB0217172	2	1212	0	0	0	PF00018;SH3 domain;; PF07653;Variant SH3 domain;; PF00241;Cofilin/tropomyosin-typ PR00452;SH3 domain signature ;;	Similar to Y56A3A.13.p. , predicted by automatic BLAST annotation	-	-	0.153501	0.129486	0.0240157	0.610221	0.669366	0.989089
D12.chr2_gid_011002.1087c_F	DDB0167685	2	1779	0	0	0	-	Similar to Dictyostelium discoideum (Slime mold). Histidine kinase. , ABA, JC2V1_0C0033_05109	-	-	-0.485	-0.372567	-0.112433	0.0026216	0.0168178	0.769214
H12.chr2_gf_021002.1286c_F	DDB0217546	2	1782	0	0	0	PF06650;Protein of unknown function... PF00904;Involucrin repeat;;	Similar to vacuolar Protein Sorting; Vps13p. , ABA, JC2V1_0C0033_05106	-	-	0.338645	0.514788	-0.176143	0.113652	0.0144067	0.702557
D06.chr2_gid_011002.620_F	DDB0202473	2	2324	0	1	0	PF02985;HEAT repeat;;	Hypothetical protein. , ABA, JC2V1_0C0017_00162	-	-	0.417528	0.48743	-0.0699023	0.0385011	0.0164077	0.925955
H06.chr2_gid_011002.625_F	DDB0202469	2	2329	0	0	0	PF00035;Double-stranded RNA binding motif;;	Similar to Neurospora crassa. Hypothetical 79.1 kDa protein. , ABA, JC2V1_0C0017_00155	-	-	-0.0697776	0.00371644	-0.073494	0.846827	0.993922	0.916822
D06.chr2_gid_011002.754c_F	DDB0169059	2	3023	0	0	0	PF00582;Universal stress protein family;; PR01438;Universal stress protein signature...	Hypothetical protein. , ABA, JC2V1_0C0021_01371	-	-	-0.030619	-0.109567	0.0789483	0.947408	0.672775	0.899473
H06.chr2_gid_011002.759_F	DDB0169069	2	3028	0	0	0	-	Hypothetical protein. , ABA, JC2V1_0C0020_00126	-	-	-0.397242	-0.220239	-0.177003	0.0768901	0.393522	0.726018
D12.chr2_gid_011002.692c_F	DDB0203864	2	2714	1	3	0	-	Hypothetical protein. , ABA, JC2V1_0C0014_14164	-	-	-0.0142848	0.0469965	-0.0612813	0.975713	0.879311	0.92356
H12.chr2_gid_011002.696c_F	DDB0167070	2	2710	1	0	0	-	Similar to Dictyostelium discoideum (Slime mold). Countin. , ABA, JC2V1_0C0014_14160	DDB0220699	ctnC;countin3	0.254864	-0.222127	0.476992	0.422289	0.490623	0.157661
D12.chr2_gid_011002.817c_F	DDB0217509	2	1670	0	0	0	-	Hypothetical protein. , ABA, JC2V1_0C0033_05218	-	-	0.07222	0.213728	-0.141508	0.852179	0.374988	0.790744
H12.chr2_gid_011002.821_F	DDB0217512	2	1675	0	0	0	-	Hypothetical protein. , ABA, JC2V1_0C0033_05212	-	-	0.0705713	0.111718	-0.0411469	0.752815	0.515298	0.939178
D06.chr2_gid_011002.353c_F	DDB0202642	2	2943	1	0	0	PR01217;Proline rich extensin signature ;;	SP85 (Similar to Dictyostelium discoideum (Slime mold). Prespore protein B). , ABA, JC2V1_0C0022_01461	DDB0185060	pspB,"SP85,psB","prespore_gene_14E6"	0.0800004	0.11305	-0.0330493	0.67322	0.461832	0.953156
H06.chr2_gid_011002.358c_F	DDB0168486	2	335	0	0	0	-	JC2V1_0C0002_12940	-	-	-0.264986	-0.308877	0.0438913	0.402794	0.290717	0.978895
D06.chr2_gid_011002.500c_F	DDB0203492	2	2542	1	0	0	-	JC2V1_0C0046_06368	-	-	-0.186146	-0.186474	0.000327078	0.410408	0.392783	0.999715
H06.chr2_gid_011002.505_F	DDB0168280	2	2912	0	0	0	PF02319;E2F/DP family winged-helix...	JC2V1_0C0022_01499	DDB0220101	tfdp2,"DP-2,DP2","transcription_factor_E2F/dimerisation_partner_(TDP)_family_protein"	-0.290699	-0.136473	-0.154227	0.341845	0.725437	0.846038
D12.chr2_gid_011002.1760c_F	DDB0167453	2	2024	0	0	0	-	Hypothetical protein. , ABA, JC2V1_0C0032_04835	-	-	0.278356	0.288657	-0.0103008	0.202965	0.181731	0.995561
H12.chr2_gid_011002.1766_F	DDB0167447	2	2030	0	0	0	PF00098;Zinc knuckle;; PR00939;C2HC-type zinc-finger signature ;;	Similar to plasmodium falciparum (Isolate 3D7). eukaryotic translation initiation factor 3 subunit 10, putative. , ABA, JC2V1_0C0032_04829	-	-	0.559961	0.310736	0.249225	0.0191128	0.228103	0.584687
D12.chr2_gid_011002.1894c_F	DDB0217445	2	1485	0	0	0	-	Similar to Plasmodium falciparum. Mtn3/RAG1IP-like protein. , predicted by automatic BLAST annotation	-	-	0.0524201	0.149193	-0.0967733	0.790151	0.227967	0.703958
H12.chr2_gid_011002.1900c_F	DDB0217439	2	1479	1	0	0	-	Hypothetical protein. , predicted by automatic BLAST annotation	-	-	0.154531	-0.0415649	0.196096	0.629305	0.922983	0.68548
D06.chr2_gid_011002.1430c_F	DDB0167644	2	1821	0	0	0	-	Hypothetical protein. , ABA, JC2V1_0C0033_05064	-	-	0.0426195	0.201234	-0.158615	0.907016	0.292504	0.655922
H06.chr2_gid_011002.1434_F	DDB0167640	2	1825	1	1	0	PF00526;Dictyostelium (slime mold) repeat;;	Similar to Dictyostelium discoideum (Slime mold). ORFveg106. , ABA, JC2V1_0C0033_05059	-	-	0.300406	1.08702	-0.786616	0.431929	0.00112688	0.0285814
D06.chr2_gid_011002.1573c_F	DDB0218032	2	3339	0	0	0	PF00573;Ribosomal protein L4/L1 family;;	Similar to Arabidopsis thaliana (Mouse-ear cress). AT3g09630/F11F8_22. , ABA, JC2V1_0C0044_06216	DDB0231241	rpl4;"60S_ribosomal_protein_L4"	0.297915	0.681295	-0.383379	0.524961	0.0555611	0.55419
H06.chr2_gid_011002.1577_F	DDB0169375	2	3335	1	1	0	-	Similar to Dictyostelium discoideum (Slime mold). CGMP-specific phosphodiesterase. , ABA, JC2V1_0C0044_06212	-	-	-0.828948	-0.787215	-0.0417331	0.00593411	0.00874421	0.983797
D12.chr2_gid_011002.1498c_F	DDB0168777	2	643	0	0	0	-	JC2V1_0C0007_13265	-	-	-0.169068	0.33552	-0.504589	0.39716	0.0453196	0.0105994
H12.chr2_gid_011002.1503c_F	DDB0168800	2	667	0	9	0	PF02714;Domain of unknown function DUF221;;	JC2V1_0C0007_13291	-	-	-0.430313	-0.511411	0.0810978	0.116431	0.0571286	0.939178
D12.chr2_gid_011002.1632_F	DDB0217948	2	3094	0	0	0	PF00551;Formyl transferase;;	Similar to Fusobacterium nucleatum (Subsp. nucleatum). Methionyl-tRNA formyltransferase (EC 2.1.2.9). , ABA, JC2V1_0C0020_00052	-	-	0.0381455	-0.0417312	0.0798767	0.924458	0.893481	0.892697
H12.chr2_gid_011002.1636_F	DDB0169146	2	3108	0	0	0	-	Hypothetical protein. , ABA, JC2V1_0C0020_00039	-	-	0.0867065	0.119641	-0.0329351	0.630861	0.426221	0.953809
D06.chr2_gid_011002.1149c_F	DDB0216877	2	242	0	0	0	PF01142;tRNA pseudouridine synthase D...	Hypothetical protein. , ABA, JC2V1_0C0001_12843	-	-	-0.564816	-0.653436	0.0886199	0.0395603	0.0179567	0.934633
H06.chr2_gid_011002.1155_F	DDB0216873	2	236	1	1	0	PF00560;Leucine Rich Repeat;; PR00019;Leucine-rich repeat signature ;;	JC2V1_0C0001_12837	-	-	0.24413	0.147073	0.0970566	0.279894	0.584726	0.881024
D06.chr2_gid_011002.1304c_F	DDB0167421	2	2058	0	0	0	-	Similar to Dictyostelium discoideum (Slime mold). prespore-specific protein. , ABA, JC2V1_0C0032_04797	-	-	0.115539	0.288908	-0.173369	0.584433	0.0616136	0.529662
H06.chr2_gf_021002.1554_F	DDB0217625	2	2069	0	0	0	PF00168;C2 domain;;	Hypothetical protein. , ABA, JC2V1_0C0032_04787	-	-	0.00161539	0.343543	-0.341928	0.997605	0.168998	0.334715
D12.chr2_gid_011002.1234c_F	DDB0169207	2	3170	0	0	0	-	JC2V1_0C0037_05683	-	-	-0.721361	-0.860059	0.138698	0.000500779	8.26723e-05	0.762489
H12.chr2_gid_011002.1240_F	DDB0217977	2	3178	0	0	0	PF00642;Zinc finger C-x8-C-x5-C-x3-H type... PF00904;Involucrin repeat;;	JC2V1_0C0037_05692	-	-	-0.273544	-0.323796	0.050252	0.18545	0.104303	0.955373
D12.chr2_ESTs_011002.1437_F	DDB0204126	3	1744	0	0	0	PF00904;Involucrin repeat;;	JC3V1_0C0042_00775	-	-	0.108977	0.0483965	0.0605801	0.610135	0.855336	0.907076
H12.chr2_gid_011002.1374c_F	DDB0204136	3	1753	0	0	0	PF01135;Protein-L-isoaspartate(D-aspartate	PcmA. , ABA, JC3V1_0C0042_00785	DDB0214947	pcmA;PcmA.	0.0984243	0.22105	-0.122626	0.634709	0.140716	0.697196
D06.chr2_gid_011002.2225_F	DDB0167578	2	1890	0	0	0	PF04910;Protein of unknown function,...	Similar to expressed protein; protein id: At2g46900.1, supported by cDNA: gi_14532607. , ABA, JC2V1_0C0033_04987	-	-	0.2141	0.522799	-0.308699	0.411428	0.0158059	0.338537
H06.chr2_gid_011002.2230_F	DDB0217577	2	1885	0	2	0	PF02687;Predicted permease;;	Similar to Leishmania major. Hypothetical 122.4 kDa protein. , ABA, JC2V1_0C0033_04992	-	-	-0.380376	0.0617428	-0.442119	0.145498	0.891954	0.179097
D06.chr2_gid_011002.2370c_F	DDB0168833	2	699	1	1	0	-	JC2V1_0C0009_13415	-	-	-0.164627	0.157362	-0.321989	0.466603	0.475674	0.170671
H06.chr2_gid_011002.2373c_F	DDB0202519	2	2239	0	0	0	-	Hypothetical protein. , ABA, JC2V1_0C0018_00269	-	-	-0.211312	-0.171753	-0.0395592	0.524513	0.612369	0.980839
D12.chr2_gid_011002.2294c_F	DDB0167801	2	1657	1	0	0	PF00904;Involucrin repeat;;	Similar to Dictyostelium discoideum (Slime mold). Adenylyl cyclase. , ABA, JC2V1_0C0033_05233	-	-	0.00566318	0.0791309	-0.0734677	0.992802	0.810841	0.922438
H12.chr2_gid_011002.2301c_F	DDB0168307	2	2903	1	0	0	-	JC2V1_0C0022_01508	-	-	0.25762	0.103053	0.154567	0.123958	0.647251	0.636591
D12.chr2_ESTs_011002.2590c_F	DDB0169275	2	3239	0	7	0	PF01151;GNS1/SUR4 family;;	JC2V1_0C0038_05780	-	-	0.178734	-0.140899	0.319633	0.224415	0.370086	0.0479788
H12.chr2_gid_011002.2444c_F	DDB0168290	2	2885	0	0	0	-	JC2V1_0C0022_01528	-	-	0.0501535	0.298371	-0.248218	0.90388	0.146885	0.442879
D06.chr2_gid_011002.1961_F	DDB0167918	2	1528	0	0	0	-	Similar to Dictyostelium discoideum (Slime mold). SNF1/AMP-activated kinase. , ABA, JC2V1_0C0033_05369	-	-	0.0369103	0.153508	-0.116597	0.946919	0.603763	0.865831
H06.chr2_gid_011002.1965_F	DDB0167922	2	1524	0	0	0	PF00036;EF hand;; PR00450;Recoverin family signature ;;	Hypothetical protein. , ABA, JC2V1_0C0033_05373	cbpK,CBP11,"NCS-1/frequenin-related_protein,calcium-binding_protein"	-	0.25442	0.117989	0.136431	0.113005	0.562487	0.685529
D06.chr2_ESTs_011002.2214c_F	DDB0217216	2	1256	1	1	0	PF00526;Dictyostelium (slime mold) repeat;;	Similar to Dictyostelium discoideum (Slime mold). ORFveg106. , predicted by automatic BLAST annotation	-	-	-0.0810938	0.0184002	-0.0994941	0.830782	0.968318	0.885725
H06.chr2_gid_011002.2106c_F	DDB0217211	2	1251	0	0	0	PF01749;Importin beta binding domain;; PF00514;Armadillo/beta-catenin-like repeat;;	Similar to Mus musculus (Mouse). importin alpha-1 subunit (Karyopherin alpha-1 subunit) (SRP1-beta) (RAG cohort protein 2) (Nucleoprotein interactor 1) (Importin alpha S1). , predicted by automatic BLAST annotation	-	-	0.0957513	0.297734	-0.201983	0.825597	0.266843	0.709228
D12.chr2_gid_011002.2037_F	DDB0217010	2	635	0	0	0	PF00022;Actin;; PR00190;Actin signature ;;	JC2V1_0C0007_13255	-	-	0.315096	0.958627	-0.643531	0.628296	0.0367487	0.349887
H12.chr2_gid_011002.2043_F	DDB0168766	2	629	0	0	0	PF00106;short chain dehydrogenase;; PR00080;Short-chain dehydrogenase/reductase... PR00081;Glucose/ribitol dehydrogenase...	JC2V1_0C0007_13251	-	-	0.748903	0.899862	-0.150959	0.0103562	0.00285233	0.868841
D12.chr2_gid_011002.2163_F	DDB0168718	2	578	1	1	0	-	Hypothetical protein. , ABA, JC2V1_0C0007_13197	DDB0231564	-	-0.297806	0.461552	-0.759358	0.578931	0.287991	0.124734
H12.chr2_gid_011002.2168_F	DDB0168997	2	2958	0	0	0	-	Hypothetical protein. , ABA, JC2V1_0C0022_01446	-	-	-0.107053	0.181031	-0.288084	0.883902	0.740009	0.737682
D06.chr2_gid_011002.1694c_F	DDB0216965	2	519	0	0	0	-	JC2V1_0C0010_13943	-	-	0.108839	0.258904	-0.150064	0.609502	0.0945928	0.617958
H06.chr2_gid_011002.1699_F	DDB0206555	2	514	0	0	0	PF01423;LSM domain;; PR00239;Molluscan rhodopsin C-terminal tail...	JC2V1_0C0010_13937	-	-	0.487234	0.101208	0.386026	0.00627089	0.684181	0.0692267
D06.chr2_gid_011002.1824c_F	DDB0167844	2	1608	0	0	0	-	Hypothetical protein. , ABA, JC2V1_0C0033_05289	-	-	0.468197	0.039613	0.428583	0.0715477	0.937613	0.212745
H06.chr2_gid_011002.1829_F	DDB0203284	2	1613	0	0	0	PF05725;FNIP Repeat;; PR00019;Leucine-rich repeat signature ;;	Similar to Dictyostelium discoideum (Slime mold). Hypothetical 97.7 kDa protein. , ABA, JC2V1_0C0033_05284	-	-	0.175807	0.274869	-0.0990614	0.493085	0.193303	0.875054
D12.schr6_gid_141002.217c_F	DDB0191831	6	1024	1	2	0	PF04597;Ribophorin I;;	ribophorin 1, putative, GH05770p (Fragment). , ABA, EC6V1_0C0005_08268	-	-	-0.0394743	0.117571	-0.157046	0.930639	0.665669	0.718664
H12.schr2_EST_031002.213_F	DDB0192086	6	1261	0	0	0	PF00012;Hsp70 protein;; PR00301;70kDa heat shock protein signature...	heat shock protein, 70 kDa heat shock protein (AT3g12580/T2E22_110) (Heat shock protein 70; 34105-36307). , ABA, EC6V1_0C0023_09676	-	-	-0.944629	-1.17511	0.230481	1.74185e-05	7.19731e-07	0.377896
D12.schr6_gid_141002.338_F	DDB0219852	6	1101	0	0	0	PF00400;WD domain, G-beta repeat;; PR00320;G protein beta WD-40 repeat...	u3 small nucleolar RNA interacting protein 2, putative, u3 small nucleolar RNA interacting protein 2, ABA, EC6V1_0C0012_08896	-	-	-0.753887	-0.630819	-0.123068	0.000338248	0.00153984	0.805212
H12.schr6_gid_141002.344_F	DDB0219857	6	1117	1	1	0	-	hypothetical protein, conserved, signal peptide, transmembrane, similar to dictyostelium discoideum, ABA, EC6V1_0C0015_08935	-	-	-0.0874844	-0.0230179	-0.0644665	0.837797	0.962934	0.95067
D06.schr5_gid_211002.152_F	DDB0188444	5	1138	0	0	0	-	BC5V1_0C0082_10963	-	-	-0.000141766	-0.0661436	0.0660018	0.999775	0.863381	0.939307
H06.schr5_gid_211002.157c_F	DDB0189138	5	1845	0	0	0	-	BC5V1_0C0130_09320	-	-	0.038067	0.0337782	0.00428877	0.947461	0.941599	0.99896
D06.schr6_gid_141002.20_F	DDB0191671	6	847	0	0	0	PF00380;Ribosomal protein S9/S16;;	putative 30s ribosomal protein s9, 30S ribosomal protein S9. , ABA, EC6V1_0C0002_08044	-	-	-0.235188	-0.3136	0.0784124	0.270299	0.112074	0.90303
H06.schr6_gid_141002.24c_F	DDB0219802	6	843	0	0	0	PR01217;Proline rich extensin signature ;;	hypothetical protein, EC6V1_0C0002_08040	-	-	-0.0904546	0.0130568	-0.103511	0.618555	0.961142	0.722969
D12.schr5_gid_211002.218c_F	DDB0188314	5	1002	0	0	0	-	BC5V1_0C0069_09744	-	-	-0.0245487	0.331085	-0.355633	0.982185	0.490623	0.661676
H12.schr5_gid_211002.223_F	DDB0188320	5	1010	0	0	0	PF00265;Thymidine kinase;;	Calmodulin-binding protein ThyB (Thymidine kinase 1) (EC 2.7.1.21). , ABA, BC5V1_0C0069_09752	DDB0191436	thyB,"DdTK1,TDK,TK1,rcdKK,veg149","calmodulin-binding_protein,thymidine_kinase"	0.745921	0.439913	0.306008	0.0379889	0.265618	0.697051
D12.schr6_gid_141002.90_F	DDB0191735	6	913	0	0	0	PF00270;DEAD/DEAH box helicase;; PF00271;Helicase conserved C-terminal...	putative DEAD/DEAH box helicase, DEAD-box protein 54 (EC 3.6.1.-) (ATP-dependent RNA helicase DP97). , ABA, EC6V1_0C0004_08139	DDB0215372	helA,Hel1,"putative_RNA_helicase"	-0.00337934	-0.220487	0.217107	0.996151	0.389708	0.617733
H12.schr6_gid_141002.94_F	DDB0191739	6	917	0	0	0	-	hypothetical protein, EC6V1_0C0004_08143	-	-	0.273904	0.227144	0.0467599	0.142169	0.243268	0.953809
D06.chr2_gid_011002.2505_F	DDB0167133	2	2420	1	1	0	-	JC2V1_0C0016_00029	-	-	0.0206491	-0.0416117	0.0622609	0.968665	0.906721	0.934633
H06.chr2_ESTs_011002.2663c_F	DDB0217996	2	3256	0	0	0	-	JC2V1_0C0039_05815	-	-	-0.186055	-0.0539785	-0.132077	0.452601	0.876788	0.800394
D06.schr5_gid_211002.20_F	DDB0188255	5	942	1	0	1	PF01833;IPT/TIG domain;;	Contact site A protein precursor (CSA) (Membrane-associated glycoprotein GP80) (Cell adhesion molecule GP80). , ABA, BC5V1_0C0066_09508	DDB0191156	csaA,"csA,gp80","cell_adhesion_molecule_gp80,contact_site_A_protein"	-0.0223758	-0.0425781	0.0202023	0.948143	0.85647	0.982834
H06.schr5_gid_211002.29_F	DDB0188246	5	934	0	0	0	PF00904;Involucrin repeat;;	BC5V1_0C0066_09499	-	-	-0.0367533	0.101516	-0.138269	0.886233	0.537018	0.558741
D12.chr2_gid_011002.2559c_F	DDB0217809	2	2693	0	3	0	-	Similar to plasmodium falciparum (Isolate 3D7). asparagine-rich antigen. , ABA, JC2V1_0C0014_14141	-	-	0.309847	0.215897	0.0939502	0.232953	0.457407	0.910498
H12.chr2_gid_011002.2562_F	DDB0167347	2	2233	0	0	0	PF00069;Protein kinase domain;; PF05725;FNIP Repeat;;	Similar to Dictyostelium discoideum (Slime mold). Tyrosine kinase ZAK1. , ABA, JC2V1_0C0018_00273	DDB0216322	fnkA,FNIPK-A,"FNIP_repeat-containing_protein,putative_protein_kinase"	0.286331	-0.0698948	0.356226	0.394956	0.890797	0.439454
D12.schr5_gid_211002.88_F	DDB0188270	5	956	0	0	0	PF00106;short chain dehydrogenase;; PR00081;Glucose/ribitol dehydrogenase... PR00080;Short-chain dehydrogenase/reductase...	Similar to Lactococcus lactis (Subsp. lactis) (Streptococcus lactis). Oxidoreductase. , ABA, BC5V1_0C0067_09542	-	-	0.797145	0.194017	0.603128	0.00635012	0.620196	0.0871264
H12.schr5_gid_211002.94_F	DDB0219409	5	933	0	0	0	-	BC5V1_0C0066_09498	-	-	-0.00735076	0.141848	-0.149198	0.984533	0.344679	0.529814
split1.gid.0358c PCR product	DDB0190243	1	1087	1	5	0	PF05241;Emopamil binding protein;; PR00421;Thioredoxin family signature ;;	JC1V1_0C0001_02520	-	-	0.252674	-0.214161	0.466835	0.470429	0.5527	0.210736
split1.gid.0370c PCR product	DDB0216653	1	1097	0	0	0	-	JC1V1_0C0001_02532	-	-	0.149975	0.0615183	0.0884564	0.661681	0.881051	0.91382
split2.gid.0578 PCR product	DDB0218028	2	3331	0	0	0	-	Hypothetical protein. , ABA, JC2V1_0C0044_06208	-	-	0.10472	0.0268796	0.0778406	0.772115	0.952461	0.921232
split2.gid.0608c PCR product	DDB0185712	4	472	0	0	0	PF00786;P21-Rho-binding domain;; PF02205;WH2 motif;; PF02524;KID repeat;;	BC4V1_0C0023_08532	-	-	-0.0676237	-0.00298892	-0.0646348	0.858457	0.994738	0.935476
split2.gid.0200c PCR product	DDB0202971	2	2774	0	0	0	PF00368;Hydroxymethylglutaryl-coenzyme A... PR00071;Hydroxymethylglutaryl-coenzyme A...	3-hydroxy-3-methylglutaryl-coenzyme A reductase 2 (EC 1.1.1.34) (HMG-CoA reductase 2) (Fragment). , ABA, JC2V1_0C0029_02235	DDB0215357	hmgB;"hmg_CoA_reductase_B,hydroxymethylglutaryl_CoA_reductase"	-0.00196857	-0.212166	0.210197	0.997605	0.45048	0.669364
split2.gid.0226c PCR product	DDB0184271	6	514	0	0	0	PF03643;Vacuolar protein sorting-associated...	Down syndrome critical region protein 3 (Down syndrome critical region protein A). , ABA, BC6V1_0C0014_05774	-	-	-0.16918	-0.0181909	-0.150989	0.357552	0.956615	0.634532
split3.gid.0264 PCR product	DDB0217569	2	1861	0	0	0	PF00572;Ribosomal protein L13;;	Similar to Synechocystis sp. (Strain PCC 6803). 50S ribosomal protein L13. , ABA, JC2V1_0C0033_05021	-	-	0.200804	0.102551	0.0982537	0.438856	0.740468	0.885725
split3.gid.0273c PCR product	DDB0167597	2	1869	0	0	0	PF00339;Arrestin (or S-antigen), N-terminal... PF02752;Arrestin (or S-antigen), C-terminal... PF00168;C2 domain;; PR00360;C2 domain signature ;;	Hypothetical protein. , ABA, JC2V1_0C0033_05010	-	-	0.000299608	0.0772047	-0.0769051	0.999775	0.720912	0.867949
D06.schr6_gid_141002.410_F	DDB0191769	6	945	0	3	0	PF02453;Reticulon;;	reticulon domain protein, RtN-b1, ABA, EC6V1_0C0004_08174	-	-	0.0683031	-0.120437	0.18874	0.833011	0.625202	0.58189
H06.schr6_gid_141002.417_F	DDB0191762	6	938	0	0	0	PF01490;Transmembrane amino acid transporter...	amino acid transporter, putative amino acid transporter protein, ABA, EC6V1_0C0004_08167	-	-	0.124292	0.0694346	0.0548576	0.367496	0.674487	0.885725
D12.schr6_gid_141002.494_F	DDB0219918	6	1387	0	0	0	PF04183;IucA / IucC family;;	hypothetical protein, IucA / IucC family, EC6V1_0C0030_10216	-	-	0.565832	0.241876	0.323955	0.0601409	0.521438	0.554865
H12.schr6_gid_141002.503c_F	DDB0192063	6	1239	0	0	0	PF00567;Tudor domain;;	RNA binding protein, putatative, TUDOR domain, hypothetical protein, ABA, EC6V1_0C0023_09652	-	-	-0.536713	-0.490634	-0.0460786	0.00885784	0.0163735	0.965432
D06.schr6P2_0021_gid0003_F	DDB0219835	6	1031	1	6	0	PF04193;PQ loop repeat;;	PQ-loop membrane protein, 4933425l21riK protein, ABA, EC6V1_0C0005_08261	-	-	0.677564	0.644285	0.0332793	0.00731173	0.0107282	0.986036
H06.schr6_gid_141002.158c_F	DDB0191823	6	1034	0	0	0	PF00656;Caspase domain;;	paracaspase, Paracaspase. , ABA, EC6V1_0C0005_08257	DDB0215375	pcp;paracaspase	0.167573	0.168771	-0.00119812	0.505935	0.477272	0.999663
D06.schr6_gf_031002.311c_F	DDB0219904	6	1305	0	0	0	PF02415;Chlamydia polymorphic membrane... PF00646;F-box domain;;	hypothetical protein, F box domain, EC6V1_0C0025_09769	-	-	-0.0456556	0.0253915	-0.071047	0.892092	0.93861	0.899473
H06.schr6_gid_141002.287c_F	DDB0192178	6	1333	0	0	0	PF04664;Opioid growth factor receptor (OGFr)...	opioid growth factor receptor-like protein, opioid growth factor receptor, ABA, EC6V1_0C0028_09820	-	-	-0.0274652	0.0721481	-0.0996132	0.948357	0.783097	0.839959
split8.gid.0080 PCR product	DDB0204629	3	1953	0	0	0	PF00498;FHA domain;; PF00069;Protein kinase domain;;	AgCP6770. , ABA, JC3V1_0C0048_01290	DDB0220031	PK1,pkgA,"protein_kinase_1,putative_CAM_kinase_(CAMK),putative_protein_serine/threonine_kinase"	0.0862864	-0.0436334	0.12992	0.758536	0.886731	0.751719
split8.gid.0090 PCR product	DDB0188952	5	1681	0	0	0	PF00400;WD domain, G-beta repeat;;	BC5V1_0C0116_00049	-	-	-0.131602	-0.104555	-0.027047	0.661216	0.724499	0.986006
split8.gid.0384 PCR product	DDB0186942	4	1734	0	0	0	-	BC4V1_0C0088_13492	-	-	-0.0539428	-0.0596541	0.00571129	0.915199	0.884761	0.99896
split8.gid.0400 PCR product	DDB0185818	4	575	0	0	0	PF00169;PH domain;;	ORFveg158 (Fragment). , ABA, BC4V1_0C0033_09059	DDB0191477	rcdII,veg158,"random_cDNA_clone_veg158"	0.687908	0.255816	0.432092	0.00379293	0.323456	0.142944
split6.gid.0093 PCR product	DDB0185885	4	637	0	0	0	-	BC4V1_0C0036_09168	-	-	-0.00365953	0.142525	-0.146185	0.992802	0.413907	0.615004
split6.gid.0116 PCR product	DDB0219376	5	770	0	0	0	PF00069;Protein kinase domain;; PF00433;Protein kinase C terminal domain;;	Serine/threonine kinase 38 like. , ABA, BC5V1_0C0051_08726	DDB0219947	ndrB;"putative_AGC_family_protein_kinase,putative_NDR_family_kinase,putative_protein_serine/threonine_kinase"	-0.0111648	0.00689568	-0.0180605	0.991689	0.993539	0.994965
split7.gid.0182 PCR product	DDB0183778	6	10	0	0	0	PF00789;UBX domain;;	BC6V1_0C0002_01849	-	-	0.155864	0.0579713	0.0978932	0.562621	0.867648	0.876834
split7.gid.0186c PCR product	DDB0183782	6	14	1	0	0	-	Protein 29C (Fragment). , ABA, BC6V1_0C0002_01853	DDB0215394	29C;"Protein_29C_(Fragment)."	0.270199	0.68039	-0.410192	0.620502	0.0811165	0.564801
split6.gid.0430c PCR product	DDB0168267	2	2928	0	0	0	PF00023;Ankyrin repeat;; PF02178;AT hook motif;; PR01415;Ankyrin repeat signature ;;	JC2V1_0C0022_01482	-	-	0.0698554	0.0146569	0.0551985	0.813758	0.968318	0.934633
split6.gid.0449c PCR product	DDB0218357	3	2132	0	7	0	PF01427;D-ala-D-ala dipeptidase;; PF01694;Rhomboid family;; PF00144;Beta-lactamase;;	Probable beta-lactamase (EC 3.5.2.6). , ABA, JC3V1_0C0006_10955	-	-	0.0969605	0.534497	-0.437536	0.758102	0.0061192	0.0547779
split7.gid.0350 PCR product	DDB0184181	6	416	0	0	0	-	Hypothetical protein. , ABA, BC6V1_0C0012_05548	-	-	0.0564783	0.250804	-0.194325	0.844331	0.118386	0.45083
split7.gid.0361 PCR product	DDB0191587	6	164	0	0	0	-	BC6V1_0C0002_02012	-	-	0.0727885	0.0740558	-0.00126729	0.776326	0.740009	0.999663
split3.gid.0523 PCR product	DDB0187865	5	534	0	0	0	PF00096;Zinc finger, C2H2 type;;	BC5V1_0C0032_07380	DDB0220662	-	0.00382062	-0.00554556	0.00936619	0.992802	0.986284	0.992627
split3.gid.0544c PCR product	DDB0187980	5	664	1	1	0	PF00754;F5/8 type C domain;;	BC5V1_0C0042_07885	-	-	-0.0293737	-0.012616	-0.0167577	0.960321	0.980671	0.992132
split5.gid.0056c PCR product	DDB0184391	6	617	0	0	0	PF00651;BTB/POZ domain;;	BC6V1_0C0017_05929	-	-	0.00355262	-0.0392244	0.042777	0.993199	0.883107	0.944187
split5.gid.0066c PCR product	DDB0184401	6	626	0	0	0	PF00069;Protein kinase domain;;	Serine/threonine-protein kinase pef1 (EC 2.7.1.37) (Cyclin-dependent kinase pef1) (PHO85 homolog). , ABA, BC6V1_0C0017_05940	DDB0229424	-	0.286671	0.285965	0.000706297	0.208135	0.206174	0.999663
split4.gid.0251 PCR product	DDB0168833	2	699	1	1	0	-	JC2V1_0C0009_13415	-	-	-0.057011	-0.0305263	-0.0264847	0.825677	0.909796	0.977662
split4.gid.0291 PCR product	DDB0184236	6	470	0	0	0	-	RAN binding protein 16-like. , ABA, BC6V1_0C0012_05607	-	-	0.0680448	0.186516	-0.118471	0.896395	0.579645	0.886467
split5.gid.0322c PCR product	DDB0184585	6	812	1	8	0	PF04258;Signal peptide peptidase;;	conserved hypothetical protein, PSN family, cg11840 protein, ABA, BC6V1_0C0021_06263	DDB0231493	-	-0.00250819	-0.0198142	0.0173061	0.997505	0.965411	0.990531
split5.gid.0366 PCR product	DDB0219806	6	860	0	0	0	-	hypothetical GRAM domain protein, EC6V1_0C0002_08058	-	-	-0.545834	0.0699548	-0.615789	0.0239685	0.868229	0.0284111
split9.gid.0526c PCR product	DDB0219219	5	52	0	0	0	PF02178;AT hook motif;;	BC5V1_0C0005_06543	-	-	0.0527289	0.0569221	-0.00419323	0.922334	0.893049	0.99896
split9.gid.0534 PCR product	DDB0187421	5	62	0	0	0	PF00036;EF hand;; PF00904;Involucrin repeat;;	BC5V1_0C0005_06552	-	-	0.115345	0.203409	-0.0880648	0.756292	0.457407	0.911083
split10.gid.0172c PCR product	DDB0186529	4	1289	0	0	0	-	BC4V1_0C0070_12099	-	-	-0.282967	-0.434103	0.151136	0.209248	0.0399415	0.771465
split10.gid.0186c PCR product	DDB0204389	3	84	0	1	0	PF02776;Thiamine pyrophosphate enzyme,...	JC3V1_0C0047_01049	-	-	0.214789	-0.0223227	0.237112	0.537573	0.968318	0.662954
split10.gid.0345c PCR product	DDB0187190	4	2004	0	0	0	PF00899;ThiF family;; PF02134;Repeat in ubiquitin-activating (UBA)...	Ubiquitin-like 1 (Sentrin) activating enzyme E1B. , ABA, BC4V1_0C0103_09002	-	-	0.417031	0.711033	-0.294002	0.0803563	0.00323393	0.44537
split10.gid.0364 PCR product	DDB0219300	5	422	1	2	0	-	BC5V1_0C0025_07012	-	-	-0.188009	0.143612	-0.331622	0.55559	0.66648	0.355876
split8.gid.0534 PCR product	DDB0185276	4	16	0	2	0	PF07690;Major Facilitator Superfamily;; PR01035;Tetracycline resistance protein...	BC4V1_0C0002_07140	-	-	-0.077869	-0.114132	0.0362632	0.810082	0.662768	0.972952
split8.gid.0540 PCR product	DDB0187532	5	182	0	0	0	PF00724;NADH:flavin oxidoreductase / NADH...	Similar to Dictyostelium discoideum (Slime mold). R2005 protein. , ABA, BC5V1_0C0012_06712	-	-	0.0220957	0.0387928	-0.0166971	0.957572	0.890347	0.989801
split9.gid.0248c PCR product	DDB0185822	4	579	1	0	0	PF05184;Saposin-like type B, region 1;; PF03489;Saposin-like type B, region 2;; PR01797;Saposin signature ;;	SapA (Fragment). , ABA, BC4V1_0C0033_09063	DDB0191481	sapA,rcdHH,"saposin_A"	-0.511173	-0.333977	-0.177196	0.0119484	0.110449	0.688683
split9.gid.0259c PCR product	DDB0185950	4	704	0	0	0	-	ComB. , ABA, BC4V1_0C0037_09279	-	-	-0.126672	-0.0738647	-0.0528074	0.787239	0.878621	0.972952
split9.gid.0112 PCR product	DDB0204611	3	1935	0	0	0	PF00618;Guanine nucleotide exchange factor... PF00617;RasGEF domain;; PF00904;Involucrin repeat;; PF00307;Calponin homology (CH) domain;;	Nucleotide exchange factor RasGEF P. , ABA, JC3V1_0C0048_01272	DDB0215009	gefP,RasGEFP,"Ras_guanine_nucleotide_exchange_factor,RasGEF"	0.0603016	0.505159	-0.444858	0.85161	0.00442066	0.0266905
split9.gid.0118 PCR product	DDB0204083	3	1704	1	7	0	PF00003;7 transmembrane receptor... PF02608;Basic membrane protein;;	JC3V1_0C0042_00732	DDB0231989	grlL;"G-protein-coupled_receptor_(GPCR)_family_protein,GABA-B_receptor-like_protein,metabotropic_glutamate_receptor-like_protein"	-1.24685	0.598139	-1.84499	0.0749177	0.482163	0.0213707
split9.gid.0371c PCR product	DDB0205575	3	1800	0	0	0	PF02383;SacI homology domain;; PF00904;Involucrin repeat;;	JC3V1_0C0015_11694	-	-	0.109613	0.356347	-0.246733	0.684352	0.0466015	0.361152
split9.gid.0383c PCR product	DDB0205035	3	642	0	0	0	PF00610;Domain found in Dishevelled, Egl-10,...	JC3V1_0C0004_10857	-	-	0.27436	0.545827	-0.271467	0.258692	0.014376	0.461939
split7.gid.0500c PCR product	DDB0217315	2	1355	0	0	0	PF03654;PFAM;;	Similar to Oryza sativa (Japonica cultivar-group). P0695H10.10 protein. , predicted by automatic BLAST annotation	-	-	0.211269	0.158179	0.0530892	0.455003	0.601865	0.96232
split7.gid.0523 PCR product	DDB0218904	4	2142	0	0	0	PR00449;Transforming protein P21 ras...	BC4V1_0C0116_10039	-	-	0.193582	0.100169	0.0934133	0.284203	0.658161	0.847205
split8.gid.0230c PCR product	DDB0205378	3	284	0	0	0	PF07719;Tetratricopeptide repeat;; PF00515;Tetratricopeptide repeat;;	JC3V1_0C0012_11431	-	-	-0.195765	-0.144189	-0.0515758	0.402255	0.572692	0.952376
split8.gid.0236 PCR product	DDB0204466	3	162	0	0	0	PF02798;Glutathione S-transferase, N-terminal... PF00043;Glutathione S-transferase, C-terminal...	JC3V1_0C0047_01126	DDB0231608	mai;"maleylacetoacetate_isomerase"	-0.275881	-0.386881	0.111	0.322651	0.125571	0.892697
split13.gid.0092 PCR product	DDB0218632	4	891	1	7	0	-	BC4V1_0C0050_10310	DDB0231861	-	0.0839369	0.0197309	0.064206	0.785491	0.95886	0.922558
split13.gid.0099 PCR product	DDB0188833	5	1563	1	6	0	-	BC5V1_0C0113_07835	-	-	0.0303003	-0.0999586	0.130259	0.955381	0.740007	0.815674
split13.gid.0415 PCR product	DDB0204726	3	1480	1	1	0	-	JC3V1_0C0053_03487	-	-	0.0868851	-0.0689995	0.155885	0.752901	0.798003	0.654108
split13.gid.0430c PCR product	DDB0204126	3	1744	0	0	0	PF00904;Involucrin repeat;;	JC3V1_0C0042_00775	-	-	0.0171889	0.0980309	-0.080842	0.969528	0.674415	0.877106
split11.gid.0552c PCR product	DDB0185804	4	563	0	1	0	-	Hypothetical protein. , ABA, BC4V1_0C0033_09046	-	-	-0.328963	-0.196979	-0.131984	0.070714	0.329593	0.764059
split12.gid.0003c PCR product	DDB0188168	5	852	1	1	0	-	BC5V1_0C0056_08870	-	-	-0.152702	-0.143987	-0.00871519	0.623843	0.63179	0.997353
split12.gid.0263 PCR product	DDB0218831	4	1800	0	0	0	PF01336;OB-fold nucleic acid binding... PF00152;tRNA synthetases class II (D, K and... PR00982;Lysyl-tRNA synthetase signature ;; PR01042;Aspartyl-tRNA synthetase signature...	Lysyl-tRNA synthetase (EC 6.1.1.6). , predicted by automatic BLAST annotation	DDB0231264	mlysS,LysRS,"leucyl-tRNA_synthetase,lysine-tRNA_ligase,putative_mitochondrial_leucyl-tRNA_synthetase,putative_mitochondrial_lysine-tRNA_ligase"	0.131307	0.00872653	0.122581	0.755772	0.988263	0.881894
split12.gid.0271c PCR product	DDB0204593	3	1917	0	0	0	PF00320;GATA zinc finger;;	JC3V1_0C0048_01254	DDB0216329	-	0.103576	0.0234966	0.0800794	0.762142	0.956714	0.911934
split12.gid.0127c PCR product	DDB0206111	3	1423	0	0	0	-	JC3V1_0C0029_12777	-	-	-0.0371075	0.0244587	-0.0615661	0.883902	0.921268	0.879324
split12.gid.0136 PCR product	DDB0187713	5	380	1	7	0	-	BC5V1_0C0024_06968	-	-	0.03294	0.23596	-0.20302	0.957392	0.37395	0.680805
split12.gid.0412c PCR product	DDB0186803	4	1587	0	0	0	PF00615;Regulator of G protein signaling... PF00023;Ankyrin repeat;; PR01415;Ankyrin repeat signature ;;	Ankyrin repeat containing protein (Fragment). , ABA, BC4V1_0C0078_12398	-	-	-0.186067	-0.141173	-0.0448941	0.495408	0.624521	0.968382
split12.gid.0427c PCR product	DDB0186726	4	1484	0	0	0	PF02540;NAD synthase;; PF00795;Carbon-nitrogen hydrolase;;	Putative glutamine-dependent NAD(+) synthetase (EC 6.3.5.1) (NAD(+) synthase [glutamine-hydrolyzing]). , ABA, BC4V1_0C0076_12310	DDB0231365	-	-0.0136246	0.256508	-0.270132	0.982797	0.2964	0.464759
split10.gid.0519c PCR product	DDB0219270	5	272	0	2	0	-	BC5V1_0C0017_06813	-	-	0.0407385	-0.223551	0.264289	0.949588	0.466589	0.581197
split10.gid.0535c PCR product	DDB0188553	5	1272	1	2	0	-	Hypothetical protein. , ABA, BC5V1_0C0092_11782	-	-	0.0637246	0.0406896	0.0230351	0.837941	0.895	0.986036
split11.gid.0228c PCR product	DDB0205235	3	1340	0	0	0	PF02042;RWP-RK domain;; PF00904;Involucrin repeat;;	Similar to Dictyostelium discoideum (Slime mold). SRF related protein. , ABA, JC3V1_0C0009_11106	DDB0231700	-	-0.0834167	-0.148368	0.0649511	0.770304	0.478495	0.914053
split11.gid.0252c PCR product	DDB0188012	5	696	0	0	0	PF07724;ATPase family associated with various... PF00004;ATPase family associated with various...	Heat shock protein HslVU, ATPase subunit HslU, putative. , ABA, BC5V1_0C0045_07971	-	-	0.00484339	-0.0419545	0.0467979	0.994421	0.928753	0.972952
split11.gid.0067 PCR product	DDB0186040	4	796	1	1	0	-	BC4V1_0C0042_09987	DDB0231838	fut6;"alpha-3/4-fucosyltransferase,glycosyltransferase"	-0.138483	-0.09289	-0.0455931	0.599839	0.740009	0.959846
split11.gid.0076 PCR product	DDB0185785	4	540	0	0	0	PR00507;N12 class N6 adenine-specific DNA...	DNA methyltransferase (Predicted); adenine-specific (Predicted); similar to S. cerevisiae YOL124C. , ABA, BC4V1_0C0027_08606	-	-	-0.590772	-0.632918	0.0421462	0.00391639	0.00230573	0.968382
split11.gid.0402 PCR product	DDB0188858	5	1587	0	2	0	-	BC5V1_0C0114_07871	-	-	0.250389	0.237298	0.0130907	0.562621	0.571492	0.997353
split11.gid.0407 PCR product	DDB0204637 to5prime	3	1961	0	0	0	-	JC3V1_0C0048_01298	-	-	0.0529492	-0.0277884	0.0807376	0.819555	0.90867	0.830917
split15.gid.0071 PCR product	DDB0218059	3	136	1	1	1	PF01699;Sodium/calcium exchanger protein;;	DDB0218059	-	-	-0.172917	-0.114578	-0.058339	0.338834	0.580045	0.918089
split15.gid.0081 PCR product	DDB0185548	4	308	1	1	0	-	BC4V1_0C0019_07722	-	-	0.283152	0.0570389	0.226113	0.39716	0.913869	0.718664
split15.gid.0426 PCR product	DDB0206511	3	1260	0	0	0	PF02798;Glutathione S-transferase, N-terminal...	JC3V1_0C0037_13890	DDB0231429	-	0.236368	-0.346502	0.58287	0.458112	0.199581	0.0548589
split15.gid.0431c PCR product	DDB0186534	4	1294	0	0	0	-	BC4V1_0C0070_12104	-	-	-0.149394	-0.0507519	-0.0986417	0.461098	0.85647	0.832108
split15.gid.0219c PCR product	DDB0188489	5	1203	0	0	0	PF00571;CBS domain;;	BC5V1_0C0088_11140	DDB0230005	-	0.303028	-0.0714911	0.37452	0.446189	0.901848	0.500442
split15.gid.0233 PCR product	DDB0204481	3	176	0	0	0	PF00566;TBC domain;; PF00023;Ankyrin repeat;; PR01415;Ankyrin repeat signature ;;	ENSANGP00000014519 (Fragment). , ABA, JC3V1_0C0047_01141	-	-	0.198529	0.0878841	0.110645	0.500835	0.811832	0.877106
split16.gid.0027 PCR product	DDB0204053	3	1673	0	0	0	PF00454;Phosphatidylinositol 3- and... PF02985;HEAT repeat;;	DNA-dependent protein kinase catalytic subunit. , ABA, JC3V1_0C0042_00702	DDB0229336	dnapkcs,"DNA-PKcs,PRKDC","DNA-dependent_protein_kinase_(DNAPK)_subunit,putative_phosphatidylinositol_3-kinase-related_protein_kinase"	0.377965	0.401178	-0.0232125	0.121365	0.0964513	0.990342
split16.gid.0039 PCR product	DDB0205232	3	1339	0	0	0	PF00400;WD domain, G-beta repeat;;	MNG10. , ABA, JC3V1_0C0009_11103	-	-	-0.430565	-0.589295	0.15873	0.107817	0.024487	0.833745
split13.gid.0600c PCR product	DDB0205390	3	294	1	1	0	-	JC3V1_0C0012_11443	-	-	0.431825	0.137586	0.294238	0.230624	0.795848	0.680532
split14.gid.0002c PCR product	DDB0218786 to3prime	4	1567	0	1	0	-	BC4V1_0C0078_12377	-	-	0.0819333	0.18931	-0.107376	0.777702	0.323483	0.822998
split14.gid.0335 PCR product	DDB0218141	3	605	0	0	0	PF03144;Elongation factor Tu domain 2;; PF00009;Elongation factor Tu GTP binding... PR00315;GTP-binding elongation factor...	Eukaryotic translation initiation factor 2 gamma. , ABA, JC3V1_0C0014_11640	DDB0215353	eif2G,if2G_Dicdi,"translation_initiation_factor_2_gamma"	-0.0464444	-0.245861	0.199416	0.954062	0.530366	0.809945
split14.gid.0342 PCR product	DDB0218804	4	1691	0	0	0	PF00043;Glutathione S-transferase, C-terminal...	Hypothetical protein At4g19880 (Fragment). , ABA, BC4V1_0C0085_13384	DDB0231435	-	-1.06588	-0.861362	-0.204519	0.000260615	0.00162862	0.732313
split14.gid.0198 PCR product	DDB0185296	4	36	0	0	0	PF00904;Involucrin repeat;;	BC4V1_0C0004_07161	-	-	-0.00240782	0.100931	-0.103339	0.997596	0.795925	0.899473
split14.gid.0207c PCR product	DDB0204424	3	117	0	0	0	PF00076;RNA recognition motif. (a.k.a. RRM,...	JC3V1_0C0047_01084	-	-	0.0883661	0.14151	-0.0531438	0.789574	0.577936	0.94953
split14.gid.0463c PCR product	DDB0206189	3	473	0	0	0	PF05625;PAXNEB protein;;	JC3V1_0C0031_13561	DDB0216343	elp4;"RNA_polymerase_II_elongator_complex_subunit,elongation_protein_4"	0.256024	0.146104	0.10992	0.228967	0.5723	0.856105
split14.gid.0483c PCR product	DDB0186714	4	1472	0	5	0	PF00621;RhoGEF domain;;	BC4V1_0C0076_12298	-	-	-0.0884882	-0.0976301	0.00914199	0.668026	0.598213	0.993128
split12.gid.0572 PCR product	DDB0186623	4	1381	1	1	0	-	BC4V1_0C0072_12199	-	-	0.10577	0.0291094	0.0766602	0.717985	0.936165	0.901867
split12.gid.0590 PCR product	DDB0185952	4	706	0	0	0	PF00046;Homeobox domain;; PR00031;Lambda-repressor HTH signature ;; PR00024;Homeobox signature ;;	BC4V1_0C0038_09281	DDB0220476	-	-0.292753	-0.276496	-0.0162579	0.202258	0.231911	0.992061
split13.gid.0244 PCR product	DDB0187262	4	2080	1	1	0	-	BC4V1_0C0109_09225	-	-	-0.316296	-0.0940361	-0.22226	0.284597	0.831522	0.703958
split13.gid.0258 PCR product	DDB0205219	3	1328	0	0	0	PF01603;Protein phosphatase 2A regulatory B...	JC3V1_0C0009_11090	-	-	0.558612	0.0623547	0.496257	0.0807956	0.916999	0.257693
split18.gid.0542c PCR product	DDB0218563	4	550	1	1	0	PF01553;Acyltransferase;;	DDB0218563	-	-	-0.30332	-0.497227	0.193907	0.697209	0.402134	0.913225
split18.gid.0549c PCR product	DDB0186739	4	1499	0	0	0	PF04100;Vps53-like, N-terminal;;	BC4V1_0C0076_12328	-	-	-0.0234828	-0.0218132	-0.0016696	0.968665	0.962562	0.999663
split19.gid.0258 PCR product	DDB0187142	4	1954	0	0	0	PF00617;RasGEF domain;; PF00620;RhoGAP domain;;	BC4V1_0C0098_00562	DDB0231996	gflB;"RasGEF_domain-containing_protein,RhoGAP_domain-containing_protein"	0.0527675	0.0703843	-0.0176168	0.924554	0.868229	0.992132
split19.gid.0276 PCR product	DDB0204228	3	2293	1	0	0	PF00067;Cytochrome P450;; PR00463;E-class P450 group I signature ;; PR00385;P450 superfamily signature ;;	Similar to Opsanus tau (Oyster toadfish). Cytochrome P450 1A1 (EC 1.14.14.1) (CYPIA1). , ABA, JC3V1_0C0045_00885	-	-	0.0863798	0.0160442	0.0703356	0.726464	0.960359	0.892697
split17.gid.0329 PCR product	DDB0205778	3	815	0	0	0	PF00481;Protein phosphatase 2C;;	JC3V1_0C0021_12437	-	-	0.00376957	0.212944	-0.209175	0.997505	0.624521	0.804118
split17.gid.0349 PCR product	DDB0205016	3	2540	0	0	0	PF07714;Protein tyrosine kinase;; PF00069;Protein kinase domain;; PR00109;Tyrosine kinase catalytic domain... PR01217;Proline rich extensin signature ;;	Similar to Dictyostelium discoideum (Slime mold). Kinase responsive to stress 1-like kinase. , ABA, JC3V1_0C0003_10838	DDB0229411	pakG;"putative_STE20_family_protein_kinase,putative_protein_serine/threonine_kinase"	-0.0108683	0.00117365	-0.0120419	0.980256	0.99699	0.992061
split18.gid.0051 PCR product	DDB0206194	3	478	0	0	0	-	JC3V1_0C0031_13566	-	-	-0.00402667	0.105255	-0.109281	0.992802	0.624521	0.784798
split18.gid.0058c PCR product	DDB0218166	3	773	1	0	1	PR00465;E-class P450 group IV signature ;;	JC3V1_0C0018_11971	-	-	0.230648	0.184379	0.0462696	0.528515	0.623694	0.978895
split17.gid.0503 PCR product	DDB0204253	3	2018	1	1	0	PF00149;Calcineurin-like phosphoesterase;;	JC3V1_0C0046_00912	-	-	-0.625486	-0.196927	-0.42856	0.034038	0.62563	0.330148
split17.gid.0510 PCR product	DDB0205522	3	421	0	9	0	PF03062;MBOAT family;;	Hypothetical protein. , ABA, JC3V1_0C0013_11576	-	-	0.232353	0.42158	-0.189227	0.696157	0.333688	0.877106
split18.gid.0187c PCR product	DDB0187982	5	666	0	1	0	PF07690;Major Facilitator Superfamily;; PR01035;Tetracycline resistance protein...	Similar to Rhizobium meliloti (Sinorhizobium meliloti). Putative transport transmembrane protein. , ABA, BC5V1_0C0042_07887	-	-	-0.0763065	-0.118321	0.0420151	0.758536	0.539488	0.947985
split18.gid.0196 PCR product	DDB0185515	4	274	0	0	0	-	BC4V1_0C0017_07678	-	-	0.00670593	0.0653105	-0.0586046	0.9876	0.755491	0.900436
split16.gid.0236 PCR product	DDB0186608	4	1363	0	0	0	PF00226;DnaJ domain;;	BC4V1_0C0071_12180	-	-	0.0235831	-0.0593149	0.082898	0.958291	0.833861	0.876847
split16.gid.0253c PCR product	DDB0204627	3	1951	0	0	0	-	JC3V1_0C0048_01288	-	-	0.0537805	-0.0444032	0.0981836	0.873695	0.886828	0.852465
split16.gid.0591 PCR product	DDB0187117	4	1928	0	0	0	PF01472;PUA domain;; PF04752;ChaC-like protein;;	BC4V1_0C0098_00534	-	-	-0.894537	-0.292569	-0.601968	0.00205452	0.356695	0.0724477
split17.gid.0005c PCR product	DDB0185422	4	179	0	0	0	PF00017;SH2 domain;; PF00069;Protein kinase domain;; PF07714;Protein tyrosine kinase;; PR00109;Tyrosine kinase catalytic domain...	SHK1 protein. , ABA, BC4V1_0C0012_07577	DDB0191149	shkA,SHK1,"SH2_domain-containing_protein,dual-specificity_protein_kinase,tyrosine_kinase-like_(TKL)_protein"	-0.390623	-0.285083	-0.10554	0.114967	0.286757	0.897987
split16.gid.0435 PCR product	DDB0185450	4	206	0	0	0	PF01008;Initiation factor 2 subunit family;;	Translation initiation factor eIF-2B alpha subunit. , ABA, BC4V1_0C0013_07610	DDB0231374	-	-0.601677	-0.780252	0.178575	0.125594	0.0416442	0.885725
split16.gid.0445c PCR product	DDB0185442	4	198	0	0	0	PF00069;Protein kinase domain;;	BC4V1_0C0012_07599	DDB0229335	-	0.120445	0.0267878	0.0936568	0.618705	0.936329	0.860062
split17.gid.0177c PCR product	DDB0188725	5	1443	0	0	0	PF02121;Phosphatidylinositol transfer... PR00391;Phosphatidylinositol transfer...	Phosphatidylinositol transfer protein 1. , ABA, BC5V1_0C0102_07336	DDB0201633	pitA;"phosphatidylinositol_transfer_protein_1"	0.0451739	0.0340343	0.0111397	0.932398	0.93969	0.995561
split17.gid.0198 PCR product	DDB0186245	4	997	0	0	0	-	BC4V1_0C0056_10427	-	-	0.00162299	-0.112112	0.113734	0.997596	0.61231	0.784172
split21.gid.0296c PCR product	DDB0183868	6	99	0	0	0	-	BC6V1_0C0002_01944	-	-	-0.286267	-0.305957	0.0196896	0.122474	0.0945928	0.989655
split21.gid.0300c PCR product	DDB0183864	6	95	0	0	0	PF04096;Nucleoporin autopeptidase;;	BC6V1_0C0002_01940	-	-	-0.0805669	-0.227774	0.147208	0.89963	0.572778	0.881024
split22.gid.0131c PCR product	DDB0218885	4	2069	0	1	0	PF03632;Glycosyl hydrolase family 65 central...	Mus musculus 8 days embryo whole body cDNA, RIKEN full-length enriched library, clone:5730511L01 product:hypothetical Six-hairpin glycosyltransferases structure containing protein, full insert sequence (CDNA sequence BC023151). , ABA, BC4V1_0C0108_09157	-	-	-0.0652676	-0.080044	0.0147764	0.866548	0.808445	0.992132
split22.gid.0173 PCR product	DDB0168248	2	870	0	1	0	PF00534;Glycosyl transferases group 1;;	JC2V1_0C0023_01607	DDB0231364	alg2;"alpha-1,3-mannosyltransferase,glycosyltransferase"	0.163765	-0.00263841	0.166403	0.616517	0.996318	0.772152
split21.gid.0464c PCR product	DDB0203727	2	620	0	0	0	PF00578;AhpC/TSA family;;	JC2V1_0C0007_13241	-	-	-1.25214	-1.88806	0.63592	0.0103065	0.000436024	0.416277
split21.gid.0510 PCR product	DDB0188045	5	731	0	0	0	PF01089;Delta 1-pyrroline-5-carboxylate... PF00904;Involucrin repeat;;	BC5V1_0C0049_08233	-	-	-0.0589446	-0.301366	0.242422	0.896245	0.198551	0.54674
split22.gid.0538 PCR product	DDB0189315	1	103	0	0	0	-	JC1V1_0C0002_03529	-	-	0.288004	0.208283	0.0797215	0.145929	0.330106	0.900436
split22.gid.0555 PCR product	DDB0202069	1	120	0	0	0	PF02877;Poly(ADP-ribose) polymerase,... PF01624;MutS domain I;; PF05188;MutS domain II;; PF05192;MutS domain III;; PF05190;MutS family domain IV;; PF00488;MutS domain V;;	NAD(+) ADP-ribosyltransferase-4. , ABA, JC1V1_0C0002_03547	DDB0229918	MSH6;"DNA_mismatch_repair_protein,mutS_homolog"	0.00834486	0.0766058	-0.0682609	0.98385	0.709777	0.880726
split19.gid.0399 PCR product	DDB0205647	3	690	0	0	0	PF03914;CBF/Mak21 family;;	JC3V1_0C0017_11883	-	-	-0.154576	-0.224615	0.0700386	0.593282	0.341242	0.931448
split19.gid.0407 PCR product	DDB0186364	4	1118	1	2	0	-	BC4V1_0C0059_10555	-	-	-0.125109	-0.101731	-0.0233776	0.513962	0.603763	0.980825
split20.gid.0191c PCR product	DDB0187996	5	680	0	0	0	-	Protein KIAA0196. , ABA, BC5V1_0C0044_07904	-	-	-0.102874	-0.154346	0.0514721	0.72509	0.498736	0.947985
split20.gid.0242c PCR product	DDB0217656	2	2149	0	0	0	PF00443;Ubiquitin carboxyl-terminal...	JC2V1_0C0019_00382	-	-	0.37787	0.096959	0.280911	0.1445	0.810004	0.529814
split19.gid.0535 PCR product	DDB0185428	4	185	1	1	0	PF03088;Strictosidine synthase;;	BC4V1_0C0012_07583	-	-	-1.73947	-1.00806	-0.731403	0.000260615	0.0174383	0.189723
split19.gid.0548 PCR product	DDB0188715	5	1435	1	2	0	PF02012;BNR/Asp-box repeat;;	BC5V1_0C0102_07327	-	-	-0.236041	-0.219636	-0.0164045	0.65217	0.660027	0.996109
split21.gid.0067c PCR product	DDB0203461	2	2609	0	0	0	PF00171;Aldehyde dehydrogenase family;;	JC2V1_0C0045_06287	DDB0231480	-	0.20716	0.405708	-0.198547	0.740589	0.358591	0.870215
split21.gid.0086c PCR product	DDB0202565	2	2135	0	0	0	PF00400;WD domain, G-beta repeat;; PR00320;G protein beta WD-40 repeat...	Protein tipD. , ABA, JC2V1_0C0019_00366	DDB0215341	tipD;"homolog_of_mouse_apg16L"	-0.0767224	-0.0685323	-0.00819012	0.768234	0.775508	0.995455
split18.gid.0364 PCR product	DDB0218136	3	567	0	0	0	PF05721;Phytanoyl-CoA dioxygenase (PhyH);;	CG14688-PA. , ABA, JC3V1_0C0033_13661	-	-	-0.181597	-0.0873299	-0.0942676	0.311837	0.702196	0.839623
split18.gid.0391 PCR product	DDB0205505	3	403	0	0	0	PF01575;MaoC like domain;;	Hypothetical peroxisomal multifunctional enzyme 2. , ABA, JC3V1_0C0013_11559	DDB0214811	mfeB;"hypothetical_peroxisomal_multifunctional_enzyme_2"	-1.06495	-0.650546	-0.414401	9.34531e-05	0.00584685	0.169463
split19.gid.0109 PCR product	DDB0187645	5	309	0	1	0	-	BC5V1_0C0017_06852	-	-	-0.0704657	-0.0679053	-0.00256039	0.793341	0.780265	0.99896
split19.gid.0135c PCR product	DDB0218168	3	777	0	0	0	PF00069;Protein kinase domain;;	JC3V1_0C0018_11974	DDB0220010	-	0.11915	0.151418	-0.032267	0.648066	0.494057	0.977662
split10.gid.0048c-F	DDB0187664	5	328	1	2	0	-	BC5V1_0C0017_06874	-	-	-0.118876	-0.141792	0.0229159	0.669664	0.558406	0.986418
split2.gid.0115-F	DDB0202183	1	444	0	0	0	-	JC1V1_0C0002_03893	-	-	0.00717203	-0.122543	0.129715	0.993816	0.81584	0.903475
split2.gid.0174-F	DDB0168634	2	491	0	0	0	PF00904;Involucrin repeat;;	Similar to Dictyostelium discoideum (Slime mold). Prespore-specific protein. , ABA, JC2V1_0C0005_13113	-	-	-0.182437	-0.0861031	-0.0963342	0.537573	0.810004	0.898501
split26.gid.0062c PCR product	DDB0169501	2	2501	0	0	0	PF02933;Cell division protein 48 (CDC48),... PF00004;ATPase family associated with various...	JC2V1_0C0046_06412	DDB0185052	nsfA,nsf,"N-ethylmaleimide-sensitive_fusion_protein"	-0.481601	-0.32277	-0.158831	0.092412	0.305374	0.853973
split26.gid.0132c PCR product	DDB0190095	1	928	0	0	0	PF00443;Ubiquitin carboxyl-terminal... PF00904;Involucrin repeat;; PF02148;Zn-finger in ubiquitin-hydrolases and...	JC1V1_0C0003_04430	-	-	-0.163486	-0.215073	0.0515874	0.598895	0.414584	0.963993
split8.gid.0255c-F	DDB0187061	4	1869	0	0	0	PF00904;Involucrin repeat;; PF02985;HEAT repeat;;	BC4V1_0C0098_00473	-	-	-0.0474437	0.30007	-0.347514	0.903433	0.116019	0.143913
split8.gf.0360-F	DDB0185841	4	597	1	2	0	-	BC4V1_0C0033_09083	-	-	0.0569113	-0.0160436	0.0729549	0.884567	0.97043	0.918711
split9.gid.0092c-F	DDB0204404	3	97	0	0	0	PF00179;Ubiquitin-conjugating enzyme;;	JC3V1_0C0047_01064	-	-	-0.474629	-0.485382	0.0107534	0.00676101	0.00614417	0.994434
split9.gid.0124-F	DDB0185633	4	393	0	0	0	-	BC4V1_0C0021_08447	-	-	-0.152387	-0.0670261	-0.0853611	0.598895	0.850825	0.902146
split23.gid.0202 PCR product	DDB0184132	6	365	1	1	0	-	Hypothetical protein. , ABA, BC6V1_0C0009_02327	DDB0201652	gerD;"germination_protein_(270G)"	-0.0182514	-0.0685473	0.050296	0.975775	0.862112	0.965539
split23.gid.0226 PCR product	DDB0206412	3	1166	1	0	0	-	JC3V1_0C0037_13791	-	-	0.412116	0.305656	0.10646	0.0133014	0.0706244	0.81762
split24.gid.0320c PCR product	DDB0184530	6	757	0	1	0	PF05738;Cna protein B-type domain;;	BC6V1_0C0018_06088	colA;"colossin_A"	-	0.118841	0.00820488	0.110636	0.552199	0.98098	0.760149
split24.gid.0360 PCR product	DDB0188375	5	1069	0	1	0	PF01734;Patatin-like phospholipase;;	BC5V1_0C0078_10248	-	-	-0.162824	-0.077526	-0.0852981	0.762142	0.893049	0.953156
split23.gid.0497 PCR product	DDB0168254	2	2940	0	0	0	PF05725;FNIP Repeat;;	Hypothetical protein. , ABA, JC2V1_0C0022_01464	-	-	-0.110114	-0.219834	0.109719	0.794311	0.46031	0.896287
split23.gid.0558 PCR product	DDB0189579	1	378	0	0	0	PF00400;WD domain, G-beta repeat;; PR00320;G protein beta WD-40 repeat...	Coronin (p55). , ABA, JC1V1_0C0002_03826	DDB0191115	corA;"WD-40_repeat-containing_protein,actin_binding_protein,coronin"	0.403955	0.957967	-0.554012	0.378812	0.0144604	0.341866
split25.gid.0260c PCR product	DDB0202104	1	232	1	2	0	-	JC1V1_0C0002_03668	-	-	-0.05594	-0.224497	0.168557	0.939267	0.574227	0.85666
split25.gid.0297 PCR product	DDB0167316	2	2202	0	0	0	-	Hypothetical protein. , ABA, JC2V1_0C0018_00304	-	-	-0.00795599	0.114168	-0.122124	0.988845	0.677039	0.823857
split13.gid.0289c-F	DDB0218115	3	439	0	3	0	PF03878;Hrf1 family;;	Hypothetical protein T16L24.50. , ABA, JC3V1_0C0013_11595	-	-	-0.0977759	-0.220217	0.122441	0.790146	0.374161	0.849807
split13.gid.0351c-F	DDB0215298	3	598	0	0	0	-	JC3V1_0C0014_11633	-	-	0.0787028	0.405247	-0.326544	0.915199	0.270438	0.62365
split14.gid.0308c-F	DDB0202943	2	2793	1	0	0	-	JC2V1_0C0028_02169	-	-	-0.0672739	-0.055709	-0.0115649	0.853888	0.871081	0.994944
split14.gid.0339c-F	DDB0218139	3	601	0	2	0	-	JC3V1_0C0014_11637	-	-	0.0326788	0.098809	-0.0661303	0.956634	0.776936	0.940954
split14.gid.0010-F	DDB0205222	3	1330	0	0	0	PF00046;Homeobox domain;;	Pknox1.1 protein. , ABA, JC3V1_0C0009_11093	DDB0220485	-	-0.0807127	-0.0584387	-0.022274	0.825677	0.871947	0.989801
split14.gid.0033c-F	DDB0186839	4	1626	0	0	0	PF00560;Leucine Rich Repeat;;	BC4V1_0C0082_13189	-	-	-0.0460086	-0.0631558	0.0171472	0.95293	0.907889	0.994944
split15.gid.0092-F	DDB0186279	4	1033	0	0	0	PF01839;FG-GAP repeat;;	BC4V1_0C0056_10465	-	-	-0.248807	-0.341012	0.092205	0.565044	0.347133	0.943064
split15.gid.0112-F	DDB0188492	5	1206	0	0	0	PF00023;Ankyrin repeat;; PR01415;Ankyrin repeat signature ;;	BC5V1_0C0088_11144	-	-	-0.0298185	-0.0225963	-0.00722218	0.963535	0.965772	0.998335
split11.gf.0101c-F	DDB0205848	3	876	0	0	0	-	JC3V1_0C0021_12507	-	-	-0.146238	0.201229	-0.347467	0.856505	0.757064	0.72548
split11.gf.0134-F	DDB0218568	4	570	0	8	0	PF00122;E1-E2 ATPase;; PF00702;haloacid dehalogenase-like... PF00403;Heavy-metal-associated domain;; PR00942;Copper-transporting ATPase 1... PR00943;Copper-transporting ATPase... PR00119;P-type cation-transporting ATPase...	Copper-transporting P-type ATPase. , ABA, BC4V1_0C0033_09053	-	-	-0.540787	-0.166478	-0.374309	0.163264	0.768775	0.601545
split12.gid.0245-F	DDB0218275	3	1568	0	0	0	PF00566;TBC domain;; PF00646;F-box domain;;	Hypothetical protein DKFZp434K102 (Fragment). , ABA, JC3V1_0C0038_00061	-	-	0.00759046	-0.0550571	0.0626475	0.992802	0.922983	0.968651
split12.gid.0277c-F	DDB0204996	3	2520	0	0	0	-	JC3V1_0C0003_10818	-	-	-0.051724	-0.100004	0.0482798	0.85815	0.636026	0.93714
split11.gid.0406c-F	DDB0185811	4	569	0	0	0	-	BC4V1_0C0033_09052	-	-	-0.0221687	-0.0957836	0.0736149	0.960321	0.686833	0.897221
split11.gid.0451-F	DDB0186197	4	947	0	0	0	PF02146;Sir2 family;;	BC4V1_0C0053_10372	DDB0216433	-	0.0183376	-0.116158	0.134496	0.974007	0.699482	0.811295
split12.gf.0665-F	DDB0215844	4	1384	0	2	0	-	DG2044 protein (Fragment). , ABA, BC4V1_0C0072_12203	DDB0220034	DG2044;unknown	0.0862741	0.14858	-0.062306	0.680025	0.345785	0.895234
split13.gid.0001c-F	DDB0189303	5	1998	0	0	0	PF07647;SAM domain (Sterile alpha motif);; PF00536;SAM domain (Sterile alpha motif);;	BC5V1_0C0143_10173	-	-	-0.0429683	-0.134548	0.0915796	0.935066	0.665115	0.901867
split9.gid.0423-F	DDB0185959	4	714	0	1	0	PF00067;Cytochrome P450;; PR00463;E-class P450 group I signature ;;	BC4V1_0C0039_09291	-	-	-0.0506397	-0.264015	0.213375	0.959119	0.592704	0.846464
split9.gf.0518c-F	DDB0206265	3	544	1	2	0	-	JC3V1_0C0032_13637	-	-	0.601994	0.697872	-0.0958783	0.0304454	0.0134611	0.92687
split10.gid.0397-F	DDB0218333	3	1994	0	7	0	PF02628;Cytochrome oxidase assembly... PF00176;SNF2 family N-terminal domain;; PF00271;Helicase conserved C-terminal...	Cytochrome c oxidase assembly protein. , ABA, JC3V1_0C0048_01334	DDB0214904	tafA;"TBP-associated_factor_A"	-0.66038	0.200033	-0.860413	0.185265	0.786734	0.157661
split10.gid.0431c-F	DDB0185522	4	281	0	0	0	-	BC4V1_0C0017_07686	-	-	-0.117411	0.00846573	-0.125877	0.770248	0.98774	0.867072
split3.gid.0050-F	DDB0205201	3	1312	0	0	0	PF05725;FNIP Repeat;;	JC3V1_0C0009_11072	-	-	0.089465	0.0122158	0.0772492	0.860385	0.984853	0.94607
split3.gid.0495c-F	DDB0191914	6	1094	0	0	0	-	hypothetical protein, conserved, metallo-beta-lactamase superfamily, putative, hypothetical protein, conserved, metallo-beta-lactamase superfamily, putative, hypothetical protein Y37e11ar.3a, ABA, EC6V1_0C0010_08847	-	-	-0.686554	-0.190011	-0.496543	0.109122	0.765567	0.487164
split21.gid.0463-F	DDB0187970	5	653	1	0	1	-	BC5V1_0C0041_07859	-	-	0.534962	0.043311	0.491651	0.00605065	0.90023	0.0266905
split22.gid.0432-F	DDB0184322	6	558	1	1	0	-	BC6V1_0C0016_05849	DDB0220635	gdt7;"putative_transmembrane_protein"	0.0795176	0.252759	-0.173241	0.857778	0.347122	0.765568
split18.gid.0127-F	DDB0205012	3	2536	0	0	0	PF07719;Tetratricopeptide repeat;; PF00515;Tetratricopeptide repeat;;	JC3V1_0C0003_10834	-	-	0.0148919	0.0946476	-0.0797558	0.981961	0.801984	0.929646
split18.gid.0356c-F	DDB0205796	3	832	0	0	0	PF02985;HEAT repeat;;	CG17514-PA.3. , ABA, JC3V1_0C0021_12455	-	-	-0.13683	-0.192109	0.0552791	0.702786	0.506431	0.960276
split19.gid.0287c-F	DDB0218178	3	920	0	3	0	-	JC3V1_0C0026_12628	-	-	-0.62028	-0.424042	-0.196238	0.0951335	0.29586	0.86133
split19.gf.0586c-F	DDB0218216	3	1104	0	1	0	PF00053;Laminin EGF-like (Domains III and... PR00011;Type III EGF-like signature ;;	Similar to Mus musculus (Mouse). Tenascin C. , ABA, JC3V1_0C0024_12590	-	-	-0.111814	-0.269514	0.1577	0.527388	0.0444176	0.488864
split18.gid.0158c-F	DDB0188934	5	1663	0	0	0	PF07002;Copine;; PF00168;C2 domain;; PR00360;C2 domain signature ;;	Similar to Homo sapiens (Human). Copine III (Copine B). , ABA, BC5V1_0C0116_00031	DDB0216242	cpnE;"copine,phospholipid-binding_protein"	-0.121618	0.340626	-0.462244	0.855953	0.424124	0.426531
split18.gid.0400-F	DDB0204037	3	1656	0	0	0	-	JC3V1_0C0041_00680	-	-	-0.859212	-1.16101	0.301797	0.0109163	0.00132405	0.676491
split19.hmmg.0283-F	DDB0204196	3	2265	0	0	0	PF00067;Cytochrome P450;; PR00463;E-class P450 group I signature ;; PR00385;P450 superfamily signature ;;	JC3V1_0C0044_00849	-	-	-0.0155561	0.0771076	-0.0926637	0.97961	0.8375	0.901486
split19.gid.0508-F	DDB0205809	3	844	0	0	0	-	JC3V1_0C0021_12468	-	-	0.0329443	0.0319824	0.000961892	0.909563	0.894092	0.999663
split15.gf.0507c-F	DDB0185900	4	654	0	0	0	PF03999;Microtubule associated protein...	BC4V1_0C0036_09185	-	-	-0.292845	-0.116256	-0.17659	0.635104	0.87833	0.902146
split15.gid.0489c-F	DDB0187474	5	118	0	0	0	PF05725;FNIP Repeat;;	BC5V1_0C0006_06613	-	-	0.0639531	-0.094206	0.158159	0.892092	0.801396	0.790744
split17.gid.0025c-F	DDB0189406	1	199	1	1	1	-	JC1V1_0C0002_03630	-	-	-0.160263	-0.223818	0.0635551	0.537573	0.301614	0.934358
split17.gid.0261c-F	DDB0185679	4	442	0	0	0	PF07258;HCaRG protein;;	BC4V1_0C0022_08496	-	-	-0.0115228	-0.0205305	0.00900768	0.978999	0.951641	0.994944
split16.gid.0228-F	DDB0204210	3	2278	0	2	0	PF00082;Subtilase family;; PR00723;Subtilisin serine protease family...	Subtilisin-like protein. , ABA, JC3V1_0C0045_00867	-	-	-0.0676925	0.407125	-0.474817	0.903526	0.140217	0.170886
split16.gid.0263c-F	DDB0216053	5	1925	1	2	0	-	BC5V1_0C0135_09440	-	-	-0.126236	-0.129705	0.00346888	0.77548	0.736318	0.99904
split17.gid.0056c-F	DDB0205754	3	793	0	0	0	-	JC3V1_0C0019_11992	-	-	-0.219768	-0.311108	0.0913402	0.390215	0.167524	0.899473
split17.gid.0298c-F	DDB0206468	3	1219	0	0	0	PF03999;Microtubule associated protein...	JC3V1_0C0037_13847	-	-	-0.250138	-0.284831	0.0346931	0.552589	0.451095	0.989215
split6.gf.0551-F	DDB0218208	3	1070	0	5	0	PF00664;ABC transporter transmembrane... PF00005;ABC transporter;;	ABC transporter AbcB4. , ABA, JC3V1_0C0022_12551	DDB0208540	abcB4;"ABC_transporter_B_family_protein"	0.117584	0.210336	-0.0927521	0.609502	0.235618	0.854407
split7.gid.0198-F	DDB0183794	6	26	0	0	0	-	BC6V1_0C0002_01866	-	-	0.0377297	-0.171334	0.209064	0.939183	0.493695	0.589401
split7.gf.0567-F	DDB0215459	6	234	0	0	0	-	BC6V1_0C0002_02087	-	-	0.123148	0.217386	-0.0942379	0.782678	0.506057	0.922529
split7.gid.0512c-F	DDB0187312	4	2133	0	0	0	-	BC4V1_0C0116_10030	-	-	-0.252763	-0.0865776	-0.166186	0.401236	0.8375	0.800462
split6.gid.0473-F	DDB0186061	4	814	0	0	0	-	BC4V1_0C0043_10011	-	-	-0.073256	-0.12116	0.0479036	0.903433	0.788052	0.978895
split7.gid.0232c-F	DDB0184508	6	737	0	4	0	-	BC6V1_0C0018_06065	-	-	-0.0876185	-0.0863198	-0.00129878	0.727587	0.706427	0.999663
split1.gid.0373c-F	DDB0202898	2	12	1	0	0	-	JC2V1_0C0026_02110	-	-	-0.0494137	0.024659	-0.0740728	0.852179	0.929027	0.867949
split1.gid.0427c-F	DDB0190685	1	1557	0	0	0	-	JC1V1_0C0001_03025	-	-	0.0479598	-0.00637444	0.0543342	0.860385	0.984853	0.918042
split24.gid.0187c-F	DDB0192076	6	1252	0	0	0	-	hypothetical protein, EC6V1_0C0023_09666	-	-	-0.0399949	0.00367364	-0.0436685	0.901204	0.992353	0.946887
split25.gid.0159-F	DDB0190831	1	1709	0	0	0	-	JC1V1_0C0001_03193	-	-	-0.435727	-0.509007	0.07328	0.0673827	0.0310953	0.93714
split4.gid.0371-F	DDB0202300	1	788	0	0	0	-	Predicted protein. , ABA, JC1V1_0C0003_04281	-	-	-0.0794415	-0.0283004	-0.0511411	0.708003	0.910569	0.916822
split5.hmmg.0237-F	DDB0217916	2	2999	0	0	0	-	Similar to Mus musculus (Mouse). Adult male spinal cord cDNA, RIKEN full-length enriched library, clone:A330108A07, full insert sequence. , ABA, JC2V1_0C0022_01401	-	-	-0.359986	-0.542434	0.182448	0.41552	0.155667	0.873974
split24.gid.0246-F	DDB0188701	5	1421	1	1	0	-	Hypothetical protein. , ABA, BC5V1_0C0101_07312	-	-	-1.0029	-1.14224	0.139336	0.00511985	0.00185172	0.906315
split25.gid.0200c-F	DDB0219411	5	952	1	2	0	PR00011;Type III EGF-like signature ;;	BC5V1_0C0066_09519	-	-	-1.06112	0.211137	-1.27226	0.00891611	0.718908	0.00833436
split4.gid.0460-F	DDB0168601	2	457	0	0	0	-	Hypothetical protein. , ABA, JC2V1_0C0004_13053	-	-	0.0766796	0.0687729	0.00790673	0.887074	0.887062	0.998335
split5.gid.0290-F	DDB0204003	3	1624	0	0	0	PF00096;Zinc finger, C2H2 type;;	JC3V1_0C0041_00646	DDB0220616	TFIIIA;"C2H2_type_Zn_finger-containing_protein,transcription_initiation_factor_IIIA"	-0.149725	0.0554047	-0.20513	0.71999	0.90955	0.739762
split3.gid.0016-F	DDB0217501	2	1628	0	0	0	PF00959;Phage lysozyme;; PR00684;Phage T4 lysozyme signature ;;	Similar to Bacteriophage T4. Lysozyme (EC 3.2.1.17) (Lysis protein) (Muramidase) (Endolysin). , ABA, JC2V1_0C0033_05266	-	-	-0.180482	-0.0764478	-0.104034	0.546371	0.838731	0.885725
split3.gid.0453-F	DDB0184030	6	285	0	1	0	PF07690;Major Facilitator Superfamily;; PF05978;Eukaryotic protein of unknown...	BC6V1_0C0005_02224	-	-	0.0120233	0.0587526	-0.0467293	0.987961	0.907674	0.978847
split21.gid.0430-F	DDB0185908	4	661	0	0	0	-	BC4V1_0C0036_09190	-	-	0.104764	-0.0634412	0.168205	0.732797	0.846737	0.683274
split22.gid.0308-F	DDB0189591	1	390	0	0	0	PF02545;Maf-like protein;;	JC1V1_0C0002_03838	-	-	-0.231548	-0.740857	0.50931	0.518129	0.0073476	0.142944
split3.gid.0590c-F	DDB0216853	2	198	0	0	0	-	DDB0216853	-	-	-0.319342	-0.402028	0.0826866	0.586711	0.428089	0.972952
split22.gid.0058c-F	DDB0184250	6	484	0	0	0	-	F1F0-ATPase putative regulatory protein IF1. , ABA, BC6V1_0C0012_05621	DDB0216175	if1;"F1F0-ATPase_putative_regulatory_protein_IF1"	0.164203	-0.174286	0.338489	0.809375	0.771498	0.687792
split4.gid.0527c-F	DDB0219691	6	275	0	0	0	-	BC6V1_0C0005_02213	-	-	0.0619171	0.157751	-0.0958335	0.790665	0.298579	0.779923
split5.gid.0202-F	DDB0191934	6	1112	0	0	0	-	hypothetical protein, EC6V1_0C0014_08929	-	-	-0.467263	0.300322	-0.767585	0.625811	0.772016	0.525713
split12.gid.0135-F	DDB0187713	5	380	1	7	0	-	BC5V1_0C0024_06968	-	-	0.0375719	-0.0433008	0.0808727	0.924966	0.891064	0.887684
split12.gid.0255-F	DDB0218429	4	48	0	1	0	-	BC4V1_0C0004_07174	-	-	-0.615303	-0.40792	-0.207384	0.243788	0.49594	0.899473
split15.gid.0353-F	DDB0188448	5	1142	0	0	0	PF01423;LSM domain;;	BC5V1_0C0082_10967	-	-	0.335497	0.0311641	0.304333	0.309894	0.959525	0.58189
split15.gid.0376c-F	DDB0218752	4	1478	0	0	0	PF00097;Zinc finger, C3HC4 type (RING...	BC4V1_0C0076_12304	-	-	-0.140334	-0.085587	-0.0547472	0.55559	0.744703	0.93714
split14.gid.0083c-F	DDB0187382	5	19	0	0	0	-	BC5V1_0C0002_06512	-	-	0.0134184	-0.0264854	0.0399038	0.981178	0.951641	0.972952
split14.gid.0116-F	DDB0204280	3	2044	0	0	0	-	JC3V1_0C0046_00939	-	-	-0.0139386	0.0726502	-0.0865888	0.976118	0.792469	0.875054
split16.gid.0513-F	DDB0206275	3	553	0	0	0	PF03637;Mob1/phocein family;;	Hypothetical protein FLJ13259. , ABA, JC3V1_0C0033_13647	-	-	0.113541	0.390997	-0.277456	0.848274	0.263916	0.687792
split17.gid.0039-F	DDB0186906	4	1697	0	0	0	-	BC4V1_0C0086_13455	-	-	0.0988714	0.0245946	0.0742768	0.830422	0.964232	0.943518
split16.gid.0178-F	DDB0204358	3	53	0	0	0	PF00904;Involucrin repeat;;	JC3V1_0C0047_01018	-	-	-0.0856503	0.258053	-0.343703	0.914251	0.594445	0.638094
split19.gid.0244c-F	DDB0188826	5	1554	0	0	0	PF00904;Involucrin repeat;;	BC5V1_0C0113_07826	-	-	-0.0250558	-0.0906588	0.065603	0.958291	0.730852	0.920224
split9.gid.0470-F	DDB0187374	5	10	0	0	0	PF00085;Thioredoxin;; PR00421;Thioredoxin family signature ;;	BC5V1_0C0002_06503	-	-	-0.694415	-0.778439	0.0840237	0.0582257	0.0332636	0.963993
split10.gf.0059-F	DDB0187662	5	326	0	0	0	PF01920;KE2 family protein;;	BC5V1_0C0017_06872	-	-	0.402133	0.144149	0.257984	0.0874506	0.655117	0.53907
split18.gid.0072c-F	DDB0187170	4	1982	0	2	0	-	BC4V1_0C0102_08980	-	-	0.0321623	-0.0340297	0.066192	0.945405	0.925976	0.924562
split8.hmmg.0023c-F	DDB0186151	4	905	0	4	0	PF00566;TBC domain;; PF00036;EF hand;;	BC4V1_0C0051_10326	-	-	-0.0125404	0.0511289	-0.0636692	0.986711	0.913999	0.956492
split2.gid.0348c-F	DDB0167520	2	1953	0	4	0	PF00137;ATP synthase subunit C;; PR00122;Vacuolar ATP synthase 16kDa subunit...	Similar to Mus musculus (Mouse). Similar to ATPase, H+ transporting, lysosomal (Vacuolar proton pump) 21kD. , ABA, JC2V1_0C0033_04916	-	-	-0.0324232	-0.623431	0.591008	0.958947	0.00862791	0.0285814
split2.gid.0431-F	between_DDB0202451_and_DDB0202450	Chr.	Geneindex	SignalPep	TMs	GPI	Domains	Annotation	-	-	0.115868	0.146042	-0.0301748	0.563279	0.399213	0.971318
split8.hmmg.0139-R	DDB0218759	4	1525	0	0	0	PF00069;Protein kinase domain;; PF00498;FHA domain;;	Protein serine kinase Pskh1 (Mus musculus 0 day neonate eyeball cDNA, RIKEN full-length enriched library, clone:E130013P03 product:PROTEIN SERINE KINASE PSKH1, full insert sequence) (Hypothetical protein AW539964). , ABA, BC4V1_0C0076_12354	DDB0219952	-	0.0808076	-0.137086	0.217893	0.912718	0.799493	0.810252
split9.gf.0042-R	DDB0188547	5	1266	0	0	0	-	BC5V1_0C0092_11776	-	-	0.0280106	0.00851036	0.0195002	0.956634	0.984853	0.990342
split16.gid.0106cb-R	DDB0185317	4	55	0	0	0	PF01592;NifU-like N terminal domain;;	NifU-like protein (AT4g22220/T10I14_50). , ABA, BC4V1_0C0005_07184	-	-	-0.416866	-0.67963	0.262763	0.555535	0.228555	0.873879
split7.gid.0546-F	DDB0184122	6	355	0	0	0	PF07719;Tetratricopeptide repeat;; PF00515;Tetratricopeptide repeat;;	BC6V1_0C0009_02316	-	-	0.0308224	-0.000485335	0.0313077	0.927654	0.99884	0.968382
split21.gid.0084-F	DDB0217651	2	2137	0	0	0	PF01217;Clathrin adaptor complex small...	Adapter-related protein complex 3 sigma 2 subunit (Sigma-adaptin 3b) (AP-3 complex sigma-3B subunit) (Sigma-3B-adaptin). , ABA, JC2V1_0C0019_00369	-	-	0.417347	0.327119	0.090228	0.0941676	0.209958	0.919407
split1.gid.0441c-F	DDB0201911	1	1569	0	0	0	-	JC1V1_0C0001_03039	-	-	-0.314512	-0.0861011	-0.228411	0.318816	0.857699	0.70957
split1.gf.0663c-F	DDB0217687	2	2249	1	1	0	-	Hypothetical protein. , ABA, JC2V1_0C0018_00260	-	-	-0.300427	-0.351209	0.0507816	0.253864	0.163052	0.968382
split19.gid.0428-F	DDB0205604	3	1830	0	0	0	PF01779;Ribosomal L29e protein family;;	JC3V1_0C0015_11723	DDB0230154	rpl29;"ribosomal_protein_L29"	0.398084	0.0401628	0.357921	0.447152	0.964232	0.697196
split19.gid.0531c-F	DDB0219405	5	922	0	0	0	PF00076;RNA recognition motif. (a.k.a. RRM,...	BC5V1_0C0064_09473	-	-	0.191589	0.330745	-0.139156	0.552408	0.193303	0.846069
split24.gid.0170c-F	DDB0184402	6	628	0	0	0	PF00970;Oxidoreductase FAD-binding domain;; PF00175;Oxidoreductase NAD-binding domain;; PF00042;Globin;; PR00371;Flavoprotein pyridine nucleotide... PR00406;Cytochrome B5 reductase signature...	Flavohemoglobin. , ABA, BC6V1_0C0017_05942	DDB0191088	fhbB,DdFHb,flavohemoglobin	-0.0391652	-0.155654	0.116489	0.974007	0.83721	0.954227
split24.gid.0435-F	DDB0190630	1	1500	0	0	0	-	JC1V1_0C0001_02967	-	-	-0.0526527	-0.0676603	0.0150076	0.88566	0.824289	0.990342
A12.chr1_gid_301002.768c_F	DDB0190676	1	1548	0	0	0	PF00076;RNA recognition motif. (a.k.a. RRM,... PF01480;PWI domain;;	JC1V1_0C0001_03015	-	-	-0.183931	-0.384594	0.200663	0.573486	0.118494	0.703958
E12.chr1_gid_301002.772c_F	DDB0201906	1	1552	0	0	0	PF00023;Ankyrin repeat;; PR01415;Ankyrin repeat signature ;;	JC1V1_0C0001_03019	-	-	-0.170653	-0.202232	0.0315785	0.746647	0.654023	0.990342
A12.chr1_gid_301002.926_F	DDB0189821	1	633	0	1	0	-	JC1V1_0C0002_04086	DDB0231850	gnt12;"putative_GlcNAc_transferase,putative_beta-1,3-N-acetylglucosaminyltransferase,putative_glycosyltransferase"	-0.20538	-0.140071	-0.0653091	0.446189	0.637478	0.939178
E12.chr1_gid_301002.932c_F	DDB0216583	1	627	0	1	0	-	DDB0216583	-	-	-0.0932924	0.029193	-0.122485	0.822954	0.952624	0.867072
A06.chr1_gid_301002.391c_F	DDB0190395	1	1245	0	8	0	-	SD04658p. , ABA, JC1V1_0C0001_02692	-	-	-0.0242797	-0.204257	0.179977	0.960321	0.320484	0.620493
E06.chr1_gid_301002.399_F	DDB0190401	1	1252	0	0	0	PF00612;IQ calmodulin-binding motif;; PF00621;RhoGEF domain;; PF00169;PH domain;; PF00904;Involucrin repeat;;	JC1V1_0C0001_02701	-	-	0.0157283	-0.0563585	0.0720868	0.970951	0.831522	0.892697
A06.chr1_gf_301002.652c_F	DDB0201842	1	1392	0	7	0	-	JC1V1_0C0001_02850	-	-	-0.0565035	0.011748	-0.0682515	0.866969	0.976248	0.912787
E06.chr1_gid_301002.541_F	DDB0190535	1	1397	0	0	0	PF02214;K+ channel tetramerisation domain;; PF00805;Pentapeptide repeats (8 copies);;	JC1V1_0C0001_02856	-	-	0.363025	0.196256	0.166769	0.296854	0.647584	0.861607
A12.chr1_gid_301002.472c_F	DDB0190469	1	1327	0	0	0	PF00400;WD domain, G-beta repeat;; PR00320;G protein beta WD-40 repeat...	Hypothetical protein FLJ13716. , ABA, JC1V1_0C0001_02783	-	-	0.109084	-0.0466907	0.155774	0.55559	0.840997	0.527898
E12.chr1_gid_301002.476c_F	DDB0216682	1	1331	1	0	1	-	DDB0216682	-	-	0.0875669	-0.00414012	0.091707	0.824853	0.99417	0.902024
A12.chr1_gid_301002.619_F	DDB0190609	1	1478	1	2	0	PF01553;Acyltransferase;;	JC1V1_0C0001_02941	-	-	0.216843	0.509417	-0.292574	0.437816	0.0247271	0.423266
E12.chr1_gid_301002.628c_F	DDB0201881	1	1486	1	1	0	PF05347;Complex 1 protein (LYR family);;	Hypothetical protein. , ABA, JC1V1_0C0001_02949	DDB0191315	AF310893_1;	-0.174388	-0.280336	0.105949	0.552408	0.233029	0.877106
A06.chr1_gid_301002.55c_F	DDB0189445	1	239	0	5	0	PF00618;Guanine nucleotide exchange factor... PF00617;RasGEF domain;;	Nucleotide exchange factor RasGEF P. , ABA, JC1V1_0C0002_03676	DDB0231999	gefW;"RasGEF_domain-containing_protein"	-0.111607	-0.0201212	-0.0914859	0.670749	0.956714	0.867072
E06.chr1_gid_301002.60_F	DDB0216539	1	234	0	0	0	PF00293;NUDIX domain;; PR00502;NUDIX hydrolase family signature...	JC1V1_0C0002_03670	-	-	0.0744994	0.266319	-0.19182	0.907016	0.46852	0.816955
A06.chr1_gid_301002.213_F	DDB0190231	1	1074	1	4	0	PF00153;Mitochondrial carrier protein;; PR00926;Mitochondrial carrier protein... PR00927;Adenine nucleotide translocator 1...	JC1V1_0C0001_02504	-	-	-0.00236226	0.107399	-0.109762	0.996238	0.609024	0.778725
E06.chr1_gid_301002.218c_F	DDB0190236	1	1079	0	0	0	PF04434;SWIM zinc finger;;	JC1V1_0C0001_02509	-	-	-0.0551722	0.0634952	-0.118667	0.896895	0.859295	0.849807
A12.chr1_gid_301002.136c_F	DDB0190155	1	990	0	0	0	PF00904;Involucrin repeat;;	JC1V1_0C0001_02416	-	-	0.167401	0.110586	0.0568147	0.477285	0.672775	0.939048
E12.chr1_gid_301002.141_F	DDB0190160	1	995	0	0	0	PF04925;SHQ1 protein;;	JC1V1_0C0001_02421	-	-	-0.0180163	-0.0624086	0.0443923	0.961856	0.77713	0.93714
A12.chr1_gid_301002.304c_F	DDB0190313	1	1160	0	0	0	PF01053;Cys/Met metabolism PLP-dependent...	JC1V1_0C0001_02602	DDB0191318	cysA;"cystathionine_gamma-lyase"	0.454914	0.64312	-0.188206	0.500062	0.258059	0.9219
E12.chr1_gid_301002.313_F	DDB0201751	1	1170	0	0	0	-	JC1V1_0C0001_02612	-	-	0.000901813	0.0922694	-0.0913676	0.999155	0.828437	0.922558
A06.chr1_gid_301002.1313_F	DDB0189535	1	333	0	0	0	-	JC1V1_0C0002_03776	-	-	0.0285263	-0.0403483	0.0688747	0.955548	0.909621	0.922558
E06.chr1_gid_301002.1324c_F	DDB0189912	1	723	0	0	0	PF00069;Protein kinase domain;;	JC1V1_0C0003_04211	DDB0229432	-	-0.11147	0.127092	-0.238563	0.752901	0.675346	0.543448
A06.chr1_gid_301002.1462c_F	DDB0189678	1	484	0	0	0	PF07714;Protein tyrosine kinase;; PF00069;Protein kinase domain;; PF02985;HEAT repeat;; PF00904;Involucrin repeat;;	Probable MAP kinase kinase (Probable mitogen-activated protein kinase kinase). , ABA, JC1V1_0C0002_03935	DDB0229382	tsuA,tsunami,"fused-like_protein_kinase,putative_protein_serine/threonine_kinase"	-0.336621	-0.0980465	-0.238574	0.0848141	0.728049	0.451378
E06.chr1_gid_301002.1470_F	DDB0189671	1	477	1	1	0	PF00085;Thioredoxin;; PR00421;Thioredoxin family signature ;;	JC1V1_0C0002_03927	-	-	-0.252632	-0.334564	0.0819321	0.274191	0.118386	0.909606
A12.chr1_EST_301002.1317_F	DDB0191062	1	1942	0	2	0	-	JC1V1_0C0001_03447	-	-	0.406576	0.301529	0.105047	0.304978	0.486528	0.939789
E12.chr1_gid_301002.1408c_F	DDB0191058	1	1939	0	0	0	PF00904;Involucrin repeat;;	JC1V1_0C0001_03443	-	-	0.177951	0.0791473	0.0988038	0.488291	0.806372	0.876718
A12.chr1_gid_301002.1543c_F	DDB0189602	1	402	0	0	0	PF00642;Zinc finger C-x8-C-x5-C-x3-H type... PF00097;Zinc finger, C3HC4 type (RING...	Hypothetical protein At1g01350/F6F3_27. , ABA, JC1V1_0C0002_03850	-	-	0.132373	0.0254854	0.106888	0.784729	0.966886	0.916822
E12.chr1_gid_301002.1547_F	DDB0189598	1	397	1	3	0	-	JC1V1_0C0002_03845	-	-	0.103743	0.0382629	0.0654803	0.552199	0.865918	0.873218
A06.chr1_gid_301002.994c_F	DDB0189755	1	565	0	0	0	PF00004;ATPase family associated with various...	26S protease regulatory subunit 6B homolog. , ABA, JC1V1_0C0002_04017	-	-	-0.0920584	-0.0500575	-0.0420009	0.741472	0.868023	0.958969
E06.chr1_gid_301002.1001c_F	DDB0216579	1	559	0	0	0	-	JC1V1_0C0002_04010	-	-	0.0213564	0.0121539	0.00920255	0.974095	0.983224	0.997353
A06.chr1_gid_301002.1134c_F	DDB0189975	1	791	0	0	0	-	JC1V1_0C0003_04285	-	-	-0.296395	-0.102781	-0.193614	0.209679	0.755491	0.683274
E06.chr1_gf_301002.1385c_F	DDB0202315	1	819	1	1	0	PF04083;ab-hydrolase associated lipase...	BA304I5.1 (Novel lipase) (Fragment). , ABA, JC1V1_0C0003_04313	-	-	-0.14963	-0.0278128	-0.121817	0.592135	0.946093	0.834524
A12.chr1_gid_301002.1074c_F	DDB0189344	1	133	0	4	0	PF07074;Translocon-associated protein, gamma...	JC1V1_0C0002_03560	-	-	0.277878	0.200881	0.0769974	0.299559	0.49574	0.934633
E12.chr1_gid_301002.1078c_F	DDB0189348	1	137	0	0	0	PF00227;Proteasome A-type and B-type;;	Proteasome subunit alpha type 3 (EC 3.4.25.1). , ABA, JC1V1_0C0002_03564	DDB0191264	prtD,"rcdX,veg108","proteasome_C8"	0.36506	0.259555	0.105505	0.0906742	0.263916	0.875054
A12.chr1_gid_301002.1232c_F	DDB0190067	1	895	1	1	0	-	JC1V1_0C0003_04396	-	-	0.626853	-0.150661	0.777514	0.005488	0.616297	0.00496202
E12.chr1_gid_301002.1238_F	DDB0190073	1	903	0	0	0	-	JC1V1_0C0003_04404	-	-	0.118093	0.210752	-0.0926581	0.675859	0.316589	0.876718
A06.chr1_gid_301002.696_F	DDB0190810	1	1688	0	0	0	PF00271;Helicase conserved C-terminal... PF04408;Helicase associated domain (HA2);; PF07717;Domain of unknown function... PF00270;DEAD/DEAH box helicase;;	Probable ATP-dependent RNA helicase prh1. , ABA, JC1V1_0C0001_03171	-	-	-0.41112	-0.509686	0.0985655	0.0757263	0.0256247	0.899473
E06.chr1_gid_301002.702c_F	DDB0190814	1	1692	0	0	0	-	JC1V1_0C0001_03176	-	-	0.168447	0.162474	0.00597273	0.599673	0.599047	0.998774
A06.chr1_gid_301002.853c_F	DDB0189893	1	709	0	0	0	-	JC1V1_0C0002_04162	-	-	-0.0784522	0.0983117	-0.176764	0.825677	0.740009	0.680805
E06.chr1_EST_301002.813c_F	DDB0189885	1	700	0	7	0	PF00211;Adenylate and Guanylate cyclase... PF07719;Tetratricopeptide repeat;; PF02518;Histidine kinase-, DNA gyrase B-, and... PF00072;Response regulator receiver domain;; PF00904;Involucrin repeat;; PR00344;Bacterial sensor protein C-terminal...	Adenylyl cyclase. , ABA, JC1V1_0C0002_04153	DDB0191294	acrA,"ACB,ACR,DG1100","adenylate_cyclase,adenylyl_cyclase"	0.197198	0.161986	0.0352118	0.447051	0.549761	0.978895
A12.chr2_gid_011002.421c_F	DDB0217760	2	2498	0	1	0	-	JC2V1_0C0046_06415	-	-	-0.0487163	-0.0305907	-0.0181256	0.892688	0.929173	0.990342
E12.chr2_gid_011002.428_F	DDB0203521	2	2491	0	0	0	PF00069;Protein kinase domain;; PF00433;Protein kinase C terminal domain;;	JC2V1_0C0046_06422	DDB0185113	pkgA;"AGC_family_protein_kinase,protein_serine/threonine_kinase"	-0.171493	0.12229	-0.293783	0.580423	0.708715	0.419789
A12.chr2_gid_011002.557c_F	DDB0168483	2	332	0	6	0	PF02535;ZIP Zinc transporter;;	JC2V1_0C0002_12937	-	-	-0.139837	-0.0674267	-0.0724106	0.490585	0.785493	0.891277
E12.chr2_gid_011002.562_F	DDB0216913	2	327	0	0	0	PF00018;SH3 domain;; PF07653;Variant SH3 domain;; PR00452;SH3 domain signature ;;	JC2V1_0C0002_12932	-	-	0.150643	0.146669	0.00397415	0.614186	0.609921	0.99896
A06.chr2_gid_011002.72_F	DDB0167543	2	1927	0	0	0	PF02825;WWE domain;;	Hypothetical protein. , ABA, JC2V1_0C0033_04947	-	-	-0.128934	0.0977811	-0.226715	0.697895	0.765832	0.579888
E06.chr2_gid_011002.76_F	DDB0217589	2	1924	0	0	0	-	Hypothetical protein. , ABA, JC2V1_0C0033_04951	DDB0220680	-	0.155574	0.127409	0.0281655	0.544198	0.624071	0.982834
A06.chr2_gid_011002.211_F	DDB0168933	2	804	0	0	0	PF00467;KOW motif;; PF01479;S4 domain;; PF00900;Ribosomal family S4e;;	40S ribosomal protein S4. , ABA, JC2V1_0C0011_14035	DDB0185063	rps4,rp29,"40S_ribosomal_protein_S4"	0.156872	0.115204	0.0416679	0.833239	0.873982	0.990342
E06.chr2_gid_011002.215c_F	DDB0168929	2	800	0	9	0	-	Similar to phosphatidylethanolamine methyltransferase. , ABA, JC2V1_0C0011_14031	-	-	-0.134533	-0.150393	0.0158597	0.622714	0.546156	0.990342
A12.chr2_ESTs_011002.119c_F	DDB0168608	2	464	0	7	0	-	Hypothetical protein. , ABA, JC2V1_0C0004_13061	-	-	-0.162049	0.182621	-0.344669	0.752901	0.678867	0.54674
E12.chr2_gid_011002.147c_F	DDB0168603	2	459	0	0	0	PF05725;FNIP Repeat;;	Similar to Dictyostelium discoideum (Slime mold). Hypothetical 97.7 kDa protein. , ABA, JC2V1_0C0004_13055	-	-	-0.000131103	0.124399	-0.12453	0.999775	0.757922	0.886637
A12.chr2_gid_011002.279_F	DDB0217314	2	1354	0	3	0	-	Similar to Dictyostelium discoideum (Slime mold). Hypothetical 127.0 kDa protein. , predicted by automatic BLAST annotation	-	-	-0.89327	0.326903	-1.22017	0.121153	0.67796	0.0715979
E12.chr2_gid_011002.287_F	DDB0217322	2	1362	0	0	0	PF00102;Protein-tyrosine phosphatase;; PR00700;Protein tyrosine phosphatase...	Similar to Dictyostelium discoideum (Slime mold). Protein-tyrosine phosphatase 1 (EC 3.1.3.48) (Protein-tyrosine-phosphate phosphohydrolase 1). , predicted by automatic BLAST annotation	-	-	-0.936805	-0.849688	-0.0871178	0.216772	0.27371	0.986418
A06.chr1_gid_301002.1611_F	DDB0190122	1	957	0	0	0	PF00904;Involucrin repeat;; PF03828;PAP/25A associated domain;;	Similar to Dictyostelium discoideum (Slime mold). adenylyl cyclase. , ABA, JC1V1_0C0003_04461	-	-	0.208677	0.207194	0.00148369	0.221099	0.22219	0.999663
E06.chr1_gid_301002.1618c_F	DDB0190116	1	949	0	1	0	-	Hypothetical protein (Fragment). , ABA, JC1V1_0C0003_04452	DDB0220124	AF310884_4;"Similar_to_Dictyostelium_discoideum_(Slime_mold)._hypothetical_127.0_kDa_protein.,unknown"	-0.0928202	-0.114703	0.021883	0.832775	0.755383	0.990342
A06.chr1_gid_301002.1784c_F	DDB0191006	1	1886	0	0	0	-	JC1V1_0C0001_03387	-	-	0.0402445	0.108481	-0.0682371	0.880179	0.527378	0.873589
E06.chr1_gid_301002.1795_F	DDB0191016	1	1896	0	0	0	PF03144;Elongation factor Tu domain 2;; PF00009;Elongation factor Tu GTP binding... PR00315;GTP-binding elongation factor...	Selenocysteine-specific elongation factor (Elongation factor sec). , ABA, JC1V1_0C0001_03399	-	-	0.164931	0.250374	-0.0854428	0.641777	0.375291	0.924562
A12.chr1_gid_301002.1698_F	DDB0190922	1	1799	0	0	0	PF03953;Tubulin/FtsZ family, C-terminal... PF00091;Tubulin/FtsZ family, GTPase domain;; PR00423;Cell division protein FtsZ...	Mitochondrial protein FszB. , ABA, JC1V1_0C0001_03297	DDB0191117	fszB,FtsZ,"mitochondrial_cell_division_protein"	-0.576784	-0.492648	-0.0841357	0.116028	0.193537	0.96215
E12.chr1_gid_301002.1702c_F	DDB0190926	1	1804	0	4	0	PF02544;3-oxo-5-alpha-steroi	CG10849-PA. , ABA, JC1V1_0C0001_03304	-	-	0.24809	0.070023	0.178067	0.0419733	0.686587	0.326676
A12.chr2_gid_011002.01_F	DDB0167287	2	2174	0	0	0	-	Similar to Mus musculus (Mouse). GABA-A receptor epsilon-like subunit. , ABA, JC2V1_0C0018_00334	-	-	0.0872259	0.112107	-0.0248815	0.735692	0.603265	0.98166
E12.chr2_gid_011002.10_F	DDB0167295	2	2181	0	0	0	PF03357;SNF7;;	Similar to C56C10.3.p. , ABA, JC2V1_0C0018_00325	DDB0231531	vps32,Ddvps32,"SNF7_family_protein"	-0.0869725	-0.528229	0.441256	0.873885	0.0630042	0.26308
A06.chr2_gid_011002.890c_F	DDB0217398	2	1438	0	0	0	-	DDB0217398	-	-	0.04461	0.184919	-0.140309	0.934421	0.519887	0.828386
E06.chr2_gid_011002.895c_F	DDB0217394	2	1434	0	0	0	PF05720;Cell-cell adhesion domain;;	Similar to Dictyostelium discoideum (Slime mold). Glycoprotein 24A. , predicted by automatic BLAST annotation	-	-	0.0397745	0.15002	-0.110245	0.939183	0.600808	0.869688
A06.chr2_gid_011002.1019c_F	DDB0168352	2	2847	1	7	0	-	Hypothetical protein. , ABA, JC2V1_0C0022_01566	-	-	-0.22979	-0.224184	-0.00560615	0.405107	0.403848	0.99896
E06.chr2_gid_011002.1026_F	DDB0168359	2	2854	1	0	0	-	Similar to Capsicum annuum (Bell pepper). Putative expansin. , ABA, JC2V1_0C0022_01560	DDB0231627	expl5,DdExpl5,"expansin-like_protein"	-0.339973	-0.153134	-0.18684	0.0987636	0.559149	0.654108
A12.chr2_gid_011002.960c_F	DDB0217182	2	1222	0	0	0	PF00097;Zinc finger, C3HC4 type (RING...	Similar to Dictyostelium discoideum (Slime mold). MEK1 interacting protein 1. , predicted by automatic BLAST annotation	-	-	-0.226459	0.103068	-0.329527	0.510181	0.808445	0.44656
E12.chr2_gid_011002.967_F	DDB0217176	2	1216	0	0	0	-	Hypothetical protein. , predicted by automatic BLAST annotation	-	-	0.0349371	0.114461	-0.0795242	0.948934	0.712827	0.918711
A11.chr2_gid_011002.1075c_F	DDB0167697	2	1766	1	0	0	-	Hypothetical protein. , ABA, JC2V1_0C0033_05121	-	-	-0.233249	-0.049097	-0.184152	0.439856	0.916232	0.754645
E12.chr2_gid_011002.1088_F	DDB0203208	2	1780	0	0	0	-	JC2V1_0C0033_05108	-	-	0.281859	0.30925	-0.0273905	0.505935	0.423248	0.990342
A06.chr2_gf_021002.735c_F	DDB0203300	2	1571	1	1	0	-	Hypothetical protein. , ABA, JC2V1_0C0033_05329	DDB0231849	gnt15;"putative_GlcNAc_transferase,putative_beta-1,3-N-acetylglucosaminyltransferase,putative_glycosyltransferase"	-0.0466496	-0.0250165	-0.0216331	0.940193	0.963069	0.990342
E06.chr2_gid_011002.621_F	DDB0167214	2	2325	1	2	1	-	Hypothetical protein. , ABA, JC2V1_0C0017_00161	-	-	-0.773969	-0.311707	-0.462262	0.00454816	0.290376	0.185491
A06.chr2_gid_011002.749c_F	DDB0217923	2	3018	1	1	0	PF00008;EGF-like domain;; PR00011;Type III EGF-like signature ;;	JC2V1_0C0022_01381	-	-	-0.0376062	-0.225082	0.187475	0.924981	0.234075	0.563007
E06.chr2_gid_011002.755_F	DDB0215205	2	3024	0	0	0	PF00320;GATA zinc finger;;	Putative transcription factor. , ABA, JC2V1_0C0020_00130	DDB0185187	stkA;"putative_GATA-binding_transcription_factor"	-0.412944	-0.522904	0.10996	0.0848141	0.0266144	0.885725
A12.chr2_gid_011002.687_F	DDB0217810	2	2698	0	0	0	-	Hypothetical protein. , ABA, JC2V1_0C0014_14148	-	-	-0.263728	-0.181657	-0.0820716	0.258692	0.489387	0.912139
E12.chr2_gid_011002.693_F	DDB0167073	2	2713	0	1	0	PF07690;Major Facilitator Superfamily;;	Similar to Xanthomonas campestris (Pv. campestris). tetracycline-efflux transporter. , ABA, JC2V1_0C0014_14163	-	-	0.0997583	0.251881	-0.152122	0.853888	0.481811	0.867072
A12.chr2_gid_011002.814_F	DDB0167790	2	1668	0	0	0	PF02840;Prp18 domain;;	POTASSIUM CHANNEL REGULATORY FACTOR (Pre-mRNA splicing factor similar to S. CEREVISIAE PRP18). , ABA, JC2V1_0C0033_05220	-	-	0.0689955	0.0284401	0.0405554	0.793418	0.922983	0.952578
E12.chr2_ESTs_011002.812_F	DDB0167786	2	1671	0	0	0	PF00412;LIM domain;;	Paxillin-like protein. , ABA, JC2V1_0C0033_05216	DDB0185208	paxB;"paxillin-like_protein"	0.201369	0.339931	-0.138562	0.544198	0.193657	0.856105
A06.chr2_gid_011002.349c_F	opp_to_DDB0202698	Chr.	Geneindex	SignalPep	TMs	GPI	Domains	Annotation	-	-	0.0980829	-0.0643404	0.162423	0.804877	0.872399	0.776509
E06.chr2_gid_011002.354_F	DDB0168989	2	2944	0	0	0	PF00620;RhoGAP domain;;	Similar to Homo sapiens (Human). Similar to RIKEN cDNA 5830480G12 gene. , ABA, JC2V1_0C0022_01460	-	-	0.238837	0.339178	-0.100341	0.40601	0.177291	0.899637
A06.chr2_gid_011002.497_F	opp_to_DDB0203491	Chr.	Geneindex	SignalPep	TMs	GPI	Domains	Annotation	-	-	-0.370229	-0.293793	-0.0764358	0.0632549	0.155161	0.911934
E06.chr2_gf_021002.593c_F	DDB0203493	2	2541	0	0	0	PF00036;EF hand;;	JC2V1_0C0046_06369	DDB0185146	mlcR,RMLC,"Regulatory_myosin_light_chain_(RLC)"	-0.285915	-0.0422583	-0.243657	0.152231	0.903075	0.434347
A12.chr2_gid_011002.1757c_F	DDB0203109	2	2021	1	0	0	PF00892;Integral membrane protein DUF6;;	Similar to Arabidopsis thaliana (Mouse-ear cress). hypothetical 38.7 kDa protein. , ABA, JC2V1_0C0032_04838	-	-	-0.00688782	0.148599	-0.155487	0.989814	0.49594	0.680805
E12.chr2_gid_011002.1761_F	DDB0167452	2	2025	0	9	0	-	Similar to Macaca fascicularis (Crab eating macaque) (Cynomolgus monkey). hypothetical 37.4 kDa protein. , ABA, JC2V1_0C0032_04834	-	-	0.0522765	0.0604994	-0.00822286	0.892034	0.853101	0.99695
A12.chr2_gid_011002.1889c_F	DDB0217451	2	1491	0	0	0	PF00035;Double-stranded RNA binding motif;; PF00636;RNase3 domain;;	Putative RNaseIII. , predicted by automatic BLAST annotation	-	-	0.0395184	-0.0111649	0.0506833	0.926207	0.979264	0.95067
E12.chr2_gid_011002.1895_F	DDB0217444	2	1484	0	0	0	PF05725;FNIP Repeat;;	Hypothetical protein. , predicted by automatic BLAST annotation	-	-	0.0254325	-0.207811	0.233244	0.957788	0.298793	0.419789
A06.chr2_gid_011002.1427c_F	DDB0167647	2	1818	0	0	0	PF00549;CoA-ligase;; PF02222;ATP-grasp domain;;	Similar to Sus scrofa (Pig). Succinyl-CoA ligase. , ABA, JC2V1_0C0033_05067	DDB0231358	scsB,SUCLG2,"GTP-specific_succinyl-CoA_synthetase_beta_subunit,succinate-CoA_ligase_(GDP-forming),succinyl-CoA_synthetase_(GDP-forming)"	0.240482	0.263705	-0.0232227	0.440449	0.361159	0.990342
E06.chr2_gid_011002.1431c_F	DDB0167643	2	1822	0	0	0	PF00036;EF hand;;	Similar to Dictyostelium discoideum (Slime mold). Calcium binding protein CBP5. , ABA, JC2V1_0C0033_05063	DDB0185183	cbpE,CBP5,"calcium-binding_protein"	0.223693	-0.0423001	0.265993	0.719431	0.959525	0.793631
A06.chr2_gid_011002.1569c_F	DDB0218034	2	3343	0	0	0	-	Hypothetical protein. , ABA, JC2V1_0C0044_06220	-	-	0.506191	0.326209	0.179982	0.0237774	0.167357	0.725757
E06.chr2_gid_011002.1574_F	DDB0218031	2	3338	0	0	0	PF01926;GTPase of unknown function;; PF01018;GTP1/OBG;; PR00326;GTP1/OBG GTP-binding protein family...	Similar to Heliobacillus mobilis. SPO0B-associated GTP-binding protein. , ABA, JC2V1_0C0044_06215	-	-	-0.320877	-0.315934	-0.00494282	0.212811	0.218683	0.99896
A12.chr2_gid_011002.1493c_F	DDB0217015	2	648	0	0	0	PF00904;Involucrin repeat;; PF02985;HEAT repeat;;	JC2V1_0C0007_13270	-	-	-0.0390957	0.0445286	-0.0836243	0.907787	0.872502	0.867072
E12.chr2_gid_011002.1499_F	DDB0168776	2	642	0	2	0	PF06480;FtsH Extracellular;; PF00004;ATPase family associated with various... PF01434;Peptidase family M41;;	JC2V1_0C0007_13264	DDB0185211	rcaA;"ATP-dependent_Zn_protease."	-0.244135	0.102469	-0.346604	0.343243	0.761461	0.268066
A12.chr2_gid_011002.1629c_F	DDB0217951	2	3098	1	9	0	PF02990;Endomembrane protein 70;;	Putative phagocytic receptor 1b precursor. , ABA, JC2V1_0C0020_00049	DDB0231530	phg1b,sigC,"putative_phagocytic_receptor_1b"	-0.0811531	-0.0510071	-0.030146	0.828687	0.893031	0.983307
E12.chr2_gid_011002.1634c_F	DDB0215189	2	3092	1	1	0	-	Similar to Dictyostelium discoideum (Slime mold). Hypothetical 127.0 kDa protein. , ABA, JC2V1_0C0020_00054	-	-	-0.201773	-0.100912	-0.10086	0.146556	0.562109	0.75404
A06.chr2_gid_011002.1144_F	DDB0167752	2	1704	0	0	0	PF02383;SacI homology domain;;	Hypothetical protein. , ABA, JC2V1_0C0033_05184	-	-	0.00598834	0.166013	-0.160025	0.992707	0.49925	0.721488
E06.chr2_gid_011002.1150_F	DDB0203574	2	241	0	0	0	-	Hypothetical protein. , ABA, JC2V1_0C0001_12842	-	-	0.0188185	-0.00214771	0.0209662	0.959961	0.994556	0.982768
A06.chr2_gid_011002.1301c_F	DDB0217239	2	1279	0	0	0	-	Hypothetical protein. , predicted by automatic BLAST annotation	-	-	0.0302497	0.415511	-0.385261	0.975713	0.321476	0.589401
E06.chr2_gid_011002.1305_F	DDB0167422	2	2057	0	0	0	PF00096;Zinc finger, C2H2 type;; PF01853;MOZ/SAS family;;	Similar to Oryza sativa (Japonica cultivar-group). putative histone acetyltransferase. , ABA, JC2V1_0C0032_04798	-	-	-0.550723	0.0895231	-0.640246	0.0186547	0.816487	0.0188835
A12.chr2_gid_011002.1228_F	DDB0169201	2	3164	0	0	0	PF00069;Protein kinase domain;; PF00904;Involucrin repeat;;	JC2V1_0C0037_05677	DDB0229429	dyrk1;"putative_CMGC_family_protein_kinase,putative_DYRK_family_protein_kinase,putative_protein_serine/threonine_kinase"	-0.112036	-0.00433966	-0.107696	0.697399	0.992472	0.848217
E12.chr2_gid_011002.1236c_F	DDB0169209	2	3172	0	0	0	PF00118;TCP-1/cpn60 chaperonin family;; PR00304;Tailless complex polypeptide 1... PR00298;60kDa chaperonin signature ;;	JC2V1_0C0037_05685	-	-	0.102134	0.0738739	0.0282605	0.770304	0.831859	0.985022
A12.chr2_gid_011002.1364c_F	DDB0167407	2	2073	0	0	0	-	Similar to Homo sapiens (Human). HSCARG. , ABA, JC2V1_0C0032_04782	-	-	0.275997	0.465644	-0.189647	0.351461	0.0706212	0.760245
E12.chr2_gid_011002.1369_F	DDB0218296	3	1742	0	0	0	-	JC3V1_0C0042_00773	-	-	0.285661	0.404094	-0.118433	0.166427	0.0408241	0.835791
A06.chr2_gid_011002.2222_F	DDB0167575	2	1893	0	0	0	-	Similar to Mus musculus (Mouse). RIKEN cDNA 3632413F13 gene. , ABA, JC2V1_0C0033_04984	-	-	-0.158181	-0.0552213	-0.10296	0.586116	0.883107	0.877106
E06.chr2_gid_011002.2226c_F	DDB0217579	2	1889	0	0	0	-	Hypothetical protein. , ABA, JC2V1_0C0033_04988	-	-	-0.0175084	0.0967127	-0.114221	0.974095	0.748741	0.856105
A06.chr2_gid_011002.2366c_F	DDB0168837	2	703	0	0	0	-	JC2V1_0C0009_13419	-	-	-0.0633223	-0.208186	0.144864	0.920731	0.575812	0.870383
E06.chr2_gf_021002.2811c_F	opp_to_DDB0217680	Chr.	Geneindex	SignalPep	TMs	GPI	Domains	Annotation	-	-	0.467591	0.126318	0.341273	0.0313854	0.68235	0.263301
A12.chr2_gid_011002.2291_F	DDB0167804	2	1654	0	0	0	PF00043;Glutathione S-transferase, C-terminal...	Similar to Rattus norvegicus (Rat). Glutathione S-transferase YA (EC 2.5.1.18) (Ligandin) (Chain 1) (GST class-alpha) (Clones PGST94 & PGTR261). , ABA, JC2V1_0C0033_05236	DDB0231430	-	-0.00436801	-0.0694243	0.0650563	0.992802	0.784086	0.90486
E12.chr2_gid_011002.2297c_F	DDB0168311	2	2907	0	0	0	PF00560;Leucine Rich Repeat;; PR00019;Leucine-rich repeat signature ;;	JC2V1_0C0022_01504	-	-	0.0559881	0.0385281	0.0174599	0.894196	0.922975	0.990342
A12.chr2_gid_011002.2429_F	DDB0217961	2	3126	0	0	0	PF05005;Janus/Ocnus family (Ocnus);;	JC2V1_0C0020_00018	-	-	0.0170372	-0.266247	0.283284	0.974007	0.188583	0.311136
E12.chr2_gid_011002.2433c_F	DDB0169274	2	3238	0	1	0	-	Similar to Dictyostelium discoideum (Slime mold). Phosphatidylinositol 3-kinase 2 (EC 2.7.1.137) (PI3-kinase) (PtdIns-3-kinase) (PI3K). , ABA, JC2V1_0C0038_05779	-	-	-0.226855	-0.468873	0.242018	0.628437	0.176367	0.762774
A06.chr2_gid_011002.1958c_F	DDB0217472	2	1532	0	0	0	-	Hypothetical protein. , ABA, JC2V1_0C0033_05368	-	-	-0.0695024	0.116556	-0.186058	0.873861	0.723116	0.709261
E06.chr2_gid_011002.1962c_F	DDB0217468	2	1527	1	0	0	-	Hypothetical protein. , ABA, JC2V1_0C0033_05370	-	-	0.378472	0.169368	0.209103	0.193936	0.658161	0.751719
A06.chr2_gid_011002.2095_F	DDB0217222	2	1262	0	0	0	PF00293;NUDIX domain;; PR00502;NUDIX hydrolase family signature...	Similar to Dictyostelium discoideum (Slime mold). adenylyl cyclase. , predicted by automatic BLAST annotation	-	-	0.0435251	0.0461987	-0.00267365	0.891546	0.866491	0.99896
E06.chr2_gid_011002.2103c_F	DDB0217214	2	1254	1	0	0	-	DDB0217214	-	-	-0.0479893	-0.00314027	-0.044849	0.861169	0.993104	0.939048
A12.chr2_gid_011002.2027c_F	DDB0169110	2	3067	1	1	0	PF03067;Chitin binding domain;;	Similar to Cydia pomonella granulosis virus (CpGV) . ORF13 GP37. , ABA, JC2V1_0C0020_00079	-	-	0.0357276	-0.0598883	0.0956159	0.93684	0.851996	0.870374
E12.chr2_gid_011002.2039c_F	DDB0168770	2	633	1	7	0	PF02608;Basic membrane protein;; PF00003;7 transmembrane receptor... PR01176;Metabotropic gamma-aminobutyric...	JC2V1_0C0007_13254	DDB0231983	grlJ;"G-protein-coupled_receptor_(GPCR)_family_protein,GABA-B_receptor-like_protein,metabotropic_glutamate_receptor-like_protein"	-0.956282	-0.323358	-0.632923	0.000110786	0.140993	0.0115161
A12.chr2_gid_011002.2160c_F	DDB0168721	2	581	0	0	0	PF00472;Peptidyl-tRNA hydrolase domain;;	Hypothetical protein. , ABA, JC2V1_0C0007_13200	-	-	0.409014	0.41623	-0.0072154	0.0749177	0.068519	0.997971
E12.chr2_gid_011002.2164_F	DDB0168717	2	577	0	0	0	-	Similar to Plasmodium falciparum. Plasmodium falciparum asparagine-rich protein. , ABA, JC2V1_0C0007_13196	-	-	-0.17119	0.0189844	-0.190174	0.598971	0.970525	0.717693
A06.chr2_gf_021002.1995c_F	DDB0206564	2	522	0	0	0	-	JC2V1_0C0010_13946	-	-	0.150386	-0.111157	0.261543	0.782189	0.835934	0.713549
E06.chr2_gid_011002.1695_F	DDB0216964	2	518	0	0	0	PF00168;C2 domain;; PF02162;XYPPX repeat;; PR00239;Molluscan rhodopsin C-terminal tail... PR01217;Proline rich extensin signature ;; PR00360;C2 domain signature ;;	JC2V1_0C0010_13942	-	-	0.178567	0.181042	-0.00247522	0.344005	0.32406	0.99896
A06.chr2_gid_011002.1821c_F	DDB0202480	2	2314	1	3	0	-	Hypothetical protein. , ABA, JC2V1_0C0017_00173	-	-	0.267333	0.344995	-0.0776614	0.0886592	0.0255851	0.87382
E06.chr2_gid_011002.1826c_F	DDB0167842	2	1610	0	0	0	PF00168;C2 domain;; PF02162;XYPPX repeat;; PR00360;C2 domain signature ;;	Similar to Dictyostelium discoideum (Slime mold). R2005 protein. , ABA, JC2V1_0C0033_05287	-	-	0.0644377	-0.139187	0.203625	0.900212	0.694374	0.711005
A12.schr6_gid_141002.214c_F	DDB0191828	6	1027	0	0	0	PF03635;Vacuolar protein sorting-associated...	vacuolar protein sorting-associated protein 35, putative, vacuolar protein sorting 35, ABA, EC6V1_0C0005_08265	-	-	-0.0972125	0.0376535	-0.134866	0.808797	0.932744	0.841962
E12.schr6_gid_141002.218_F	DDB0191832	6	1023	0	0	0	PF00004;ATPase family associated with various... PF06068;TIP49 C-terminus;;	DNA helicase, ruvb-like, Putative Ruv DNA-helicase. , ABA, EC6V1_0C0005_08269	-	-	-0.138047	-0.0747532	-0.0632937	0.566583	0.788554	0.922558
A12.6P3_0155_gid0002_F	DDB0191923	6	1104	0	0	0	-	hypothetical protein, Hypothetical protein. , ABA, EC6V1_0C0012_08899	-	-	0.0573569	-0.104636	0.161993	0.858472	0.666781	0.647132
E12.schr6_gid_141002.339c_F	DDB0191931	6	1111	0	0	0	-	hypothetical protein, EC6V1_0C0013_08907	-	-	-0.302947	-0.477835	0.174889	0.316278	0.0749893	0.803212
A06.schr5_gid_211002.149c_F	DDB0189121	5	1829	0	0	0	PF05725;FNIP Repeat;;	Protein cigB (Fragment). , ABA, BC5V1_0C0130_09303	-	-	-0.0020728	0.051019	-0.0530918	0.99754	0.87712	0.946476
E06.schr5_gid_211002.154c_F	DDB0188431	5	1125	0	0	0	PF03372;Endonuclease/Exonuclease/phosphatas	BC5V1_0C0081_00007	-	-	0.0801679	0.0895224	-0.00935444	0.799832	0.740468	0.995561
A06.schr6_gid_141002.14_F	DDB0191677	6	853	0	0	0	PF02423;Ornithin	ornithine cyclodeaminase, putative, ornithine cyclodeaminase, ABA, EC6V1_0C0002_08051	-	-	0.121729	0.00258065	0.119148	0.737787	0.996318	0.865831
E06.schr6_gid_141002.21c_F	DDB0219804	6	846	1	1	0	-	MipAp, MipAp (Fragment). , ABA, EC6V1_0C0002_08043	DDB0220117	mipA;MipAp	-0.251546	-0.112219	-0.139327	0.270996	0.707675	0.793362
A12.schr5_gid_211002.211_F	DDB0191867	6	1050	0	0	0	PF00560;Leucine Rich Repeat;; PR00019;Leucine-rich repeat signature ;;	hypothetical protein, leucine rich repeat domains, EC6V1_0C0006_08305	-	-	-0.149818	0.508481	-0.658299	0.691013	0.0399451	0.0213707
E12.schr5_gid_211002.219_F	DDB0188313	5	1001	0	0	0	-	BC5V1_0C0069_09743	-	-	-0.103356	-0.114866	0.0115107	0.695176	0.623694	0.992949
A12.schr6_gid_141002.85_F	DDB0219817	6	910	0	0	0	PF00169;PH domain;;	hypothetical PH domain protein, EC6V1_0C0004_08134	-	-	-0.157287	0.0373097	-0.194597	0.636381	0.933848	0.703958
E12.schr6_gid_141002.91c_F	DDB0191736	6	914	0	1	0	PF00106;short chain dehydrogenase;; PR00081;Glucose/ribitol dehydrogenase...	oxidoreductase, short-chain dehydrogenase/reductase family, oxidoreductase, short-chain dehydrogenase/reductase family, ABA, EC6V1_0C0004_08140	-	-	0.409861	-0.0695931	0.479454	0.0279094	0.822872	0.0266905
A06.chr2_gid_011002.2501c_F	DDB0167129	2	2416	0	0	0	PF02978;Signal peptide binding domain;; PF02881;SRP54-type protein, helical bundle...	JC2V1_0C0016_00033	-	-	-0.386118	-0.134035	-0.252083	0.125803	0.705451	0.591407
E06.chr2_gid_011002.2506c_F	DDB0167134	2	2421	0	0	0	PF05725;FNIP Repeat;;	JC2V1_0C0016_00028	-	-	-0.362148	-0.60762	0.245472	0.539138	0.193303	0.856105
A06.schr5_gid_211002.16_F	DDB0188259	5	945	0	0	0	PF00076;RNA recognition motif. (a.k.a. RRM,...	BC5V1_0C0066_09512	-	-	0.00208174	0.139922	-0.13784	0.997505	0.552799	0.753786
E06.schr5_gf_211002.27_F	DDB0188249	5	937	0	2	0	-	BC5V1_0C0066_09502	-	-	-0.0281232	-0.0165925	-0.0115307	0.95293	0.966445	0.99423
A12.chr2_gid_011002.2554c_F	DDB0167519	2	1954	1	4	0	PF00137;ATP synthase subunit C;; PR00122;Vacuolar ATP synthase 16kDa subunit...	Vacuolar ATP synthase proteolipid subunit (EC 3.6.3.14). , ABA, JC2V1_0C0033_04915	DDB0185071	vatP;"Vacuolar_ATP_synthase_proteolipid_subunit,vacuolar_ATPase_proteolipid_subunit"	0.192107	0.0477473	0.144359	0.405659	0.890477	0.754645
E12.chr2_gf_021002.3052c_F	DDB0167344	2	2230	0	0	0	PF00240;Ubiquitin family;; PR00348;Ubiquitin signature ;;	Similar to Neurospora crassa. Hypothetical 79.1 kDa protein. , ABA, JC2V1_0C0018_00276	-	-	0.363165	0.0311071	0.332058	0.0435998	0.929027	0.153711
A12.schr5_gid_211002.85_F	DDB0188273	5	959	0	0	0	PF05725;FNIP Repeat;;	BC5V1_0C0067_09545	-	-	-0.0743038	-0.00426601	-0.0700378	0.789903	0.991592	0.899473
E12.schr5_gid_211002.90_F	DDB0188268	5	954	0	0	0	PF00400;WD domain, G-beta repeat;;	BC5V1_0C0067_09540	-	-	0.452035	0.639389	-0.187353	0.0350292	0.00375274	0.68731
split1.gid.0351c PCR product	DDB0190238	1	1081	0	0	0	PF04098;Rad52/22 family double-strand break...	DNA repair and recombination protein rad22. , ABA, JC1V1_0C0001_02511	-	-	-0.0776945	-0.22705	0.149355	0.815821	0.282664	0.737529
split1.gid.0360c PCR product	DDB0190245	1	1089	0	0	0	PF02566;OsmC-like protein;;	JC1V1_0C0001_02522	-	-	-0.0686799	-0.0800761	0.0113962	0.799832	0.728049	0.992132
split2.gid.0564 PCR product	DDB0216786	2	28	0	0	0	PF00485;Phosphoribulokinase / Uridine kinase... PF01928;CYTH domain;;	Uridine kinase-like protein. , predicted by automatic BLAST annotation	DDB0215349	AY007802;"uridine_kinase-like_protein"	0.142561	0.14391	-0.00134918	0.686462	0.657676	0.999663
split2.gid.0583 PCR product	DDB0218030	2	3337	0	0	0	-	Similar to Dictyostelium discoideum (Slime mold). Inositol 5-phosphatase 2. , ABA, JC2V1_0C0044_06214	-	-	0.0672149	0.125347	-0.0581318	0.833941	0.602011	0.934633
split2.gid.0150c PCR product	DDB0219724	6	495	0	0	0	PF00498;FHA domain;;	BC6V1_0C0012_05633	-	-	-0.103082	-0.131601	0.0285192	0.80809	0.708715	0.98793
split2.gid.0202 PCR product	DDB0202969	2	2776	0	0	0	PF00018;SH3 domain;; PF07653;Variant SH3 domain;; PF00063;Myosin head (motor domain);; PF06017;Myosin tail;; PR00499;Neutrophil cytosol factor 2... PR00193;Myosin heavy chain signature ;; PR00452;SH3 domain signature ;;	Similar to Dictyostelium discoideum (Slime mold). class VII unconventional myosin. , ABA, JC2V1_0C0029_02233	DDB0215355	myoC,"DMIC,abmC","myosin_IC"	0.0635887	-0.0227423	0.086331	0.89435	0.962927	0.919271
split3.gid.0255 PCR product	DDB0186748	4	1509	0	0	0	PF04176;TIP41-like family;;	BC4V1_0C0076_12338	-	-	-0.032847	-0.0814042	0.0485572	0.91678	0.684505	0.926694
split3.gid.0268 PCR product	DDB0167601	2	1865	0	0	0	-	Similar to Neurospora crassa. Related to SEN1 protein. , ABA, JC2V1_0C0033_05016	-	-	-0.0283164	0.120441	-0.148757	0.940089	0.555345	0.639603
A06.schr6_gf_031002.468c_F	DDB0191772	6	948	0	0	0	-	hypothetical protein, Similar to Dictyostelium discoideum (Slime mold). Myb2 protein. , ABA, EC6V1_0C0004_08177	-	-	-0.236405	-0.102293	-0.134112	0.477285	0.810004	0.870906
E06.schr2_EST_031002.420c_F	DDB0191767	6	943	0	0	0	PF06920;Dedicator of cytokinesis;;	conserved hypothetical protein, agcp11290, ABA, EC6V1_0C0004_08172	-	-	0.0961866	0.0743602	0.0218264	0.781212	0.825942	0.989801
A12.schr6_gid_141002.485_F	DDB0192052	6	1228	0	0	0	PF07540;Nucleolar complex-associated... PF03914;CBF/Mak21 family;;	hypothetical protein, conserved, hypothetical protein, ABA, EC6V1_0C0023_09642	-	-	-0.196346	-0.452357	0.256011	0.58719	0.0894263	0.623877
E12.schr6_gid_141002.495c_F	DDB0192229	6	1386	0	0	0	PF00168;C2 domain;;	hypothetical protein, C2 domain, hypothetical protein, ABA, EC6V1_0C0030_10215	-	-	0.0112189	-0.306442	0.317661	0.984533	0.139602	0.253872
A06.schr6_gf_031002.166c_F	DDB0219836	6	1020	1	0	0	PF07691;PA14 domain;; PF00526;Dictyostelium (slime mold) repeat;;	slime mould repeat protein, orfveg106, ABA, EC6V1_0C0005_08272	DDB0231519	-	0.173846	0.431007	-0.257161	0.420562	0.0156867	0.328621
E06.schr6_gid_141002.152_F	DDB0219840	6	1013	0	0	0	PF00069;Protein kinase domain;;	serine/threonine-protein kinase, serine/threonine-protein kinase Nek6, ABA, EC6V1_0C0005_08278	DDB0219988	-	0.0124596	-0.00488495	0.0173446	0.974623	0.988828	0.98793
A06.schr6_gid_141002.275c_F	DDB0219905	6	1309	0	0	0	-	hypothetical protein, EC6V1_0C0025_09773	-	-	0.19131	0.10319	0.0881202	0.388202	0.700532	0.884241
E06.schr6_gid_141002.281_F	DDB0229822	6	5	0	0	0	PF00786;P21-Rho-binding domain;; PF00568;WH1 domain;; PF02205;WH2 motif;;	Wiscott-Aldrich syndrome protein. , ABA, Contig0566_00005	DDB0229895	wasA,WASP,"Wiscott-Aldrich_syndrome_protein"	-0.0211298	-0.0632217	0.0420918	0.970634	0.864772	0.972201
split8.gid.0071c PCR product	DDB0203939	3	1570	0	0	0	PF01048;Phosphorylase family;;	JC3V1_0C0041_00582	DDB0230170	udpB;"uridine_phosphorylase"	-0.112181	-0.221597	0.109416	0.773537	0.417832	0.884241
split8.gid.0081c PCR product	DDB0204630	3	1954	0	0	0	-	JC3V1_0C0048_01291	-	-	-0.0537773	-0.07734	0.0235627	0.855488	0.740213	0.982834
split8.gid.0359 PCR product	DDB0185551	4	313	0	4	0	PF04893;Yip1 domain;;	YIP1B (Mus musculus adult male tongue cDNA, RIKEN full-length enriched library, clone:2310016N21 product:YIP1B). , ABA, BC4V1_0C0020_08357	-	-	0.319342	0.39676	-0.0774182	0.255191	0.134076	0.939178
split8.gid.0385c PCR product	DDB0186943	4	1735	0	0	0	PF00917;MATH domain;; PF00651;BTB/POZ domain;;	BC4V1_0C0088_13493	-	-	-0.139219	-0.213412	0.0741931	0.502025	0.210166	0.886467
split6.gid.0084 PCR product	DDB0187209	4	2025	1	0	0	-	BC4V1_0C0103_09024	-	-	-0.00502334	-0.0821505	0.0771272	0.991249	0.698826	0.867072
split6.gid.0094 PCR product	DDB0185886	4	638	0	1	0	-	Hypothetical protein. , ABA, BC4V1_0C0036_09169	-	-	-0.0274449	-0.130311	0.102866	0.956634	0.610923	0.860588
split7.gid.0174c PCR product	DDB0184442	6	670	1	0	0	PR01217;Proline rich extensin signature ;;	BC6V1_0C0017_05985	-	-	-0.0898277	-0.0480007	-0.041827	0.737406	0.868229	0.957024
split7.gid.0183 PCR product	DDB0183779	6	11	0	1	0	PF04134;Protein of unknown function,...	BC6V1_0C0002_01850	-	-	-0.104754	-0.0319977	-0.0727563	0.689623	0.922983	0.899473
split6.gid.0419 PCR product	DDB0167560	2	1909	1	1	0	-	Hypothetical protein. , ABA, JC2V1_0C0033_04967	DDB0231126	ecmJ;"cellulose-binding_domain-containing_protein,putative_extracellular_matrix_protein"	-0.0880858	0.0237092	-0.111795	0.717985	0.938196	0.769358
split6.gid.0435c PCR product	DDB0219602	5	1780	0	0	0	PF00168;C2 domain;; PR00360;C2 domain signature ;;	BC5V1_0C0126_08749	-	-	-0.0322593	-0.0840061	0.0517468	0.931362	0.718908	0.934633
split7.gid.0308 PCR product	DDB0183935	6	171	0	0	0	PF00636;RNase3 domain;;	BC6V1_0C0002_02018	-	-	-0.0517263	-0.131334	0.079608	0.877244	0.553588	0.885725
split7.gid.0354 PCR product	DDB0184177	6	413	0	0	0	PR01802;Synembryn signature ;;	BC6V1_0C0012_05545	-	-	0.137655	-0.0482556	0.185911	0.738849	0.922975	0.768165
split3.gid.0498c PCR product	DDB0219340	5	626	0	0	0	-	DDB0219340	-	-	-0.0589882	-0.0286268	-0.0303613	0.861981	0.93552	0.978895
split3.gid.0539 PCR product	DDB0189298	5	1993	0	0	0	PF01987;Protein of unknown function DUF124;;	BC5V1_0C0142_10161	-	-	-0.33738	-0.247539	-0.0898405	0.160891	0.341242	0.911083
split5.gid.0046c PCR product	DDB0219748	6	612	0	0	0	PF01575;MaoC like domain;; PF00856;SET domain;;	BC6V1_0C0017_05921	-	-	0.538525	0.57563	-0.0371055	0.0178564	0.0123095	0.979757
split5.gid.0058 PCR product	DDB0219750	6	618	0	0	0	PF07719;Tetratricopeptide repeat;; PF00515;Tetratricopeptide repeat;;	BC6V1_0C0017_05931	-	-	0.05627	0.0176747	0.0385953	0.845552	0.956867	0.958531
split4.gid.0191 PCR product	DDB0206580	2	536	0	0	0	PF02176;TRAF-type zinc finger;; PF00917;MATH domain;;	JC2V1_0C0010_13962	-	-	0.138507	0.210812	-0.0723057	0.612391	0.337948	0.918381
split4.gid.0276 PCR product	DDB0168705	2	561	0	0	0	PF00149;Calcineurin-like phosphoesterase;; PR00114;Serine/threonine phosphatase family...	Protein phosphatase 4 catalytic subunit (Similar to Dictyostelium discoideum) (EC 3.1.3.16) (Serine/threonine protein phosphatase). , ABA, JC2V1_0C0006_13154	DDB0185222	pppC;"protein_phosphatase_4_catalytic_subunit"	0.0669214	0.0617613	0.00516007	0.916971	0.907674	0.99896
split5.gid.0316c PCR product	DDB0219794	6	807	0	0	0	PF00493;MCM2/3/5 family;; PR01661;Mini-chromosome maintenance (MCM)... PR01657;Mini-chromosome maintenance (MCM)...	DNA replication licensing factor mcm5 homolog, BC6V1_0C0021_06258	-	-	-0.0396068	-0.03158	-0.00802679	0.902822	0.913869	0.995561
split5.gid.0332c PCR product	DDB0191648	6	823	0	0	0	-	hypothetical protein, signal peptide, EC6V1_0C0002_08019	-	-	-0.0391473	0.208101	-0.247248	0.969528	0.706427	0.808527
split9.gid.0511c PCR product	DDB0188619	5	1336	0	2	0	-	BC5V1_0C0096_00003	-	-	0.782953	0.365936	0.417017	0.00145213	0.125956	0.167574
split9.gid.0528 PCR product	DDB0187414	5	54	0	0	0	PF00560;Leucine Rich Repeat;; PF07723;Leucine Rich Repeat;;	BC5V1_0C0005_06544	-	-	-0.286979	0.247901	-0.534881	0.227015	0.314741	0.0377241
split10.gid.0159 PCR product	DDB0206231	3	514	0	0	0	PF04719;hTAFII28-like protein conserved...	Transcription initiation factor TFIID subunit 11 (Transcription initiation factor TFIID 28 kDa subunit beta) (p28-beta) (TAFII30 beta). , ABA, JC3V1_0C0031_13603	DDB0231000	TAF11,TAFII28,"TFIID_subunit,transcription_initiation_factor_TFIID_subunit"	-0.13524	-0.0106449	-0.124595	0.567022	0.978735	0.773009
split10.gid.0175c PCR product	DDB0204579	3	1905	0	0	0	PF04058;DNA polymerase alpha subunit B;;	Polymerase (DNA directed), delta 2, regulatory subunit. , ABA, JC3V1_0C0048_01240	-	-	-0.0776742	-0.109314	0.0316402	0.740802	0.563098	0.967148
split10.gid.0335 PCR product	DDB0188089	5	771	0	0	0	PF00249;Myb-like DNA-binding domain;;	BC5V1_0C0051_08727	-	-	-0.102369	-0.0473634	-0.0550059	0.752815	0.893049	0.948653
split10.gid.0346c PCR product	DDB0187191	4	2005	0	0	0	-	BC4V1_0C0103_09004	-	-	0.675763	0.0747904	0.600972	0.00376142	0.846737	0.02215
split8.gid.0530c PCR product	DDB0189216	5	1920	0	0	0	PF00620;RhoGAP domain;;	BC5V1_0C0135_09435	-	-	-0.632189	-0.584483	-0.0477063	0.0313558	0.0490175	0.980587
split8.gid.0535c PCR product	DDB0185275	4	15	0	0	0	PF02145;Rap/ran-GAP;;	BC4V1_0C0002_07139	-	-	-0.070994	0.0556791	-0.126673	0.848274	0.873336	0.818403
split9.gid.0242 PCR product	DDB0218572	4	584	0	0	0	-	RIKEN cDNA 4933439F18. , predicted by automatic BLAST annotation	-	-	-0.167569	-0.086978	-0.0805906	0.513351	0.772955	0.902024
split9.gid.0249 PCR product	DDB0185582	4	343	0	0	0	PF00069;Protein kinase domain;; PF00904;Involucrin repeat;;	Protein kinase YakA. , ABA, BC4V1_0C0021_08391	DDB0191191	yakA,dagB,"CMGC_family_protein_kinase,DYRK_family_protein_kinase,protein_serine/threonine_kinase"	-0.112634	-0.214449	0.101815	0.777439	0.449564	0.899473
split9.gid.0104c PCR product	DDB0218527	4	426	0	2	0	PF02466;Tim17/Tim22/Tim23 family;;	BC4V1_0C0022_08480	-	-	-0.458197	-0.467432	0.00923473	0.0252217	0.0230471	0.99619
split9.gid.0113c PCR product	DDB0204610	3	1934	0	0	0	PF01280;Ribosomal protein L19e;;	60S ribosomal protein L19 (Vegetative specific protein V14) (22 kDa calmodulin-binding protein). , ABA, JC3V1_0C0048_01271	DDB0214854	rpl19,"V14,rpgB","ribosomal_protein_L19"	0.118079	0.100192	0.0178871	0.828668	0.847398	0.994944
split9.gid.0359 PCR product	DDB0187231	4	2047	0	0	0	PF00022;Actin;;	BC4V1_0C0106_09095	-	-	0.379877	0.464959	-0.0850825	0.0621227	0.0216096	0.899611
split9.gid.0374c PCR product	DDB0204437	3	132	0	0	0	PF00412;LIM domain;;	LimC. , ABA, JC3V1_0C0047_01097	DDB0214931	limC;"LIM_domain-containing_protein"	0.486095	0.57405	-0.0879548	0.371812	0.256349	0.974061
split7.gid.0487 PCR product	DDB0183998	6	231	0	0	0	PF00270;DEAD/DEAH box helicase;; PF00271;Helicase conserved C-terminal...	Dead-box ATP-dependent RNA helicase (AGR_C_4238p). , ABA, BC6V1_0C0002_02084	-	-	-0.0401746	-0.0645134	0.0243389	0.930639	0.847618	0.986418
split7.gid.0513c PCR product	DDB0187313	4	2134	0	0	0	PF01406;tRNA synthetases class I (C)... PR00983;Cysteinyl-tRNA synthetase signature...	BC4V1_0C0116_10031	DDB0231318	cysS,CysRS,"cysteine-tRNA_ligase,cysteinyl-tRNA_synthetase"	-0.0578252	0.0672054	-0.125031	0.892092	0.853314	0.840449
split8.gid.0211c PCR product	DDB0218708	4	1226	0	0	0	-	BC4V1_0C0067_11272	-	-	-0.0219796	0.0421262	-0.0641058	0.968665	0.913869	0.93714
split8.gid.0232 PCR product	DDB0215887	4	1753	1	1	0	PF03943;TAP C-terminal domain;;	BC4V1_0C0090_14206	-	-	-0.192294	-0.304921	0.112626	0.491768	0.184516	0.868537
split13.gid.0089c PCR product	DDB0186423	4	1181	0	0	0	PF00578;AhpC/TSA family;;	BC4V1_0C0064_11229	-	-	-0.0646094	-0.0859916	0.0213821	0.83675	0.738011	0.986418
split13.gid.0096 PCR product	DDB0204085	3	1706	0	2	0	PF00512;His Kinase A (phosphoacceptor)... PF02518;Histidine kinase-, DNA gyrase B-, and... PF00904;Involucrin repeat;; PF00072;Response regulator receiver domain;; PF03924;CHASE domain;; PR00344;Bacterial sensor protein C-terminal...	Histidine kinase A. , ABA, JC3V1_0C0042_00734	DDB0215354	dhkA;"histidine_kinase"	-0.0332445	-0.0366747	0.00343011	0.945405	0.922975	0.99896
split13.gid.0404 PCR product	DDB0205996	3	950	1	0	0	PF05184;Saposin-like type B, region 1;; PF03489;Saposin-like type B, region 2;; PR01797;Saposin signature ;;	JC3V1_0C0027_12660	-	-	0.0523461	0.0164752	0.0358709	0.853571	0.959263	0.961851
split13.gid.0418 PCR product	DDB0204779	3	2322	0	0	0	PF00904;Involucrin repeat;;	JC3V1_0C0001_10601	-	-	0.00245844	0.105493	-0.103035	0.99754	0.74588	0.885608
split11.gid.0542c PCR product	DDB0187681	5	344	0	0	0	PF05193;Peptidase M16 inactive domain;; PF00675;Insulinase (Peptidase family M16);;	Insulin degrading enzyme. , ABA, BC5V1_0C0018_06899	-	-	0.0807517	-0.0350298	0.115782	0.827442	0.930818	0.856105
split11.gid.0567c PCR product	DDB0188174	5	858	0	0	0	PF01512;Respiratory-chain NADH dehydrogenase...	QinA. , ABA, BC5V1_0C0056_08876	DDB0191420	qinA,"rcdG,veg107","ubiquinone_oxidoreductase"	-0.277407	-0.12424	-0.153168	0.501115	0.809008	0.879324
split12.gid.0249c PCR product	DDB0215265	3	1564	0	0	0	-	JC3V1_0C0038_00060	-	-	-0.0135496	0.0494073	-0.0629569	0.973304	0.844527	0.899473
split12.gid.0264c PCR product	DDB0218832	4	1801	0	0	0	PF00535;Glycosyl transferase;;	AgCP8173 (Fragment). , predicted by automatic BLAST annotation	DDB0231708	dgtB;"dolichol-phosphate-mannose_synthase,glycosyltransferase"	0.180476	-0.0520554	0.232531	0.482637	0.886621	0.516239
split12.gid.0123 PCR product	between_DDB0206116_and_DDB0206115	Chr.	Geneindex	SignalPep	TMs	GPI	Domains	Annotation	-	-	0.0282483	0.0823298	-0.0540815	0.944694	0.731609	0.933934
split12.gid.0128c PCR product	DDB0206110	3	1422	0	0	0	-	JC3V1_0C0029_12776	-	-	-0.011936	0.00225382	-0.0141898	0.976674	0.99489	0.990342
split12.gid.0407c PCR product	DDB0185267	4	6	0	0	0	PF00493;MCM2/3/5 family;; PR01663;Mini-chromosome maintenance (MCM)... PR01657;Mini-chromosome maintenance (MCM)...	PROLIFERA protein. , ABA, BC4V1_0C0002_07130	-	-	0.0643612	0.0325015	0.0318597	0.792212	0.898869	0.965432
split12.gid.0421 PCR product	DDB0229815	u	1	0	0	0	PF00179;Ubiquitin-conjugating enzyme;;	Hypothetical protein Y110A2AM.3. , ABA, Contig2546_00001	Contig2546_00001;"Ubiquitin_conjugating_enzyme_protein_15."	-	0.063774	0.0494518	0.0143221	0.833878	0.86775	0.990342
split10.gid.0508 PCR product	DDB0205290	3	2214	0	0	0	PF06371;Diaphanous GTPase-binding Domain;; PF06367;Diaphanous FH3 Domain;; PF02181;Formin Homology 2 Domain;;	JC3V1_0C0011_11342	DDB0231188	forD,"dDia4,drf4","actin-binding_protein,formin_homology_domain-containing_protein"	0.000409011	0.163878	-0.163469	0.999775	0.598121	0.778725
split10.gid.0530 PCR product	DDB0187725	5	392	0	0	0	PF03357;SNF7;;	Putative CGI-34 protein (P0455C04.24 protein). , ABA, BC5V1_0C0024_06980	-	-	-0.0613306	-0.106039	0.0447079	0.924966	0.82186	0.981187
split11.gid.0221c PCR product	DDB0185786	4	541	0	0	0	PF00240;Ubiquitin family;;	BC4V1_0C0027_08607	-	-	-0.00612011	0.0177422	-0.0238623	0.989994	0.958179	0.982834
split11.gid.0243 PCR product	DDB0188767	5	1491	0	2	0	-	BC5V1_0C0110_07740	-	-	0.0117786	-0.0488474	0.0606259	0.974657	0.837407	0.899473
split11.gid.0060c PCR product	DDB0206435	3	1188	0	0	0	PF05889;Soluble liver antigen/liver pancreas...	SLA/LP autoantigen. , ABA, JC3V1_0C0037_13814	-	-	0.0924116	0.10619	-0.0137789	0.676309	0.586099	0.990342
split11.gid.0068 PCR product	DDB0186041	4	797	1	1	0	-	BC4V1_0C0042_09988	DDB0231837	fut5;"alpha-3/4-fucosyltransferase,glycosyltransferase"	-0.109892	-0.210618	0.100726	0.704709	0.314741	0.861135
split11.gid.0392 PCR product	DDB0219448	5	1170	0	0	0	PF00076;RNA recognition motif. (a.k.a. RRM,...	Similar to HIV TAT specific factor 1. , predicted by automatic BLAST annotation	-	-	0.09522	0.0847946	0.0104254	0.649254	0.674394	0.992132
split11.gid.0403 PCR product	DDB0188857	5	1586	0	0	0	PF02170;PAZ domain;; PF02171;Piwi domain;;	BC5V1_0C0114_07870	DDB0220437	agnB;"argonaut-like_protein"	-0.165351	-0.228929	0.0635787	0.7538	0.594445	0.972411
split15.gid.0067c PCR product	DDB0205662	3	705	0	0	0	-	JC3V1_0C0017_11898	-	-	-0.0125136	0.0566488	-0.0691624	0.979958	0.856575	0.913441
split15.gid.0076c PCR product	DDB0204581	3	1907	0	0	0	-	JC3V1_0C0048_01242	-	-	0.0436389	-0.0237438	0.0673827	0.869814	0.929568	0.877106
split15.gid.0416c PCR product	DDB0218647	4	981	0	2	0	-	Similar to Dictyostelium discoideum (Slime mold). Hypothetical 127.0 kDa protein. , ABA, BC4V1_0C0056_10411	-	-	-0.0142384	-0.119761	0.105523	0.974007	0.572778	0.806344
split15.gid.0427 PCR product	DDB0218594	4	679	0	0	0	PF00076;RNA recognition motif. (a.k.a. RRM,...	Mus musculus 2 days neonate thymus thymic cells cDNA, RIKEN full-length enriched library, clone:E430004K05 product:polypyrimidine tract-binding protein PTB-1, full insert sequence. , ABA, BC4V1_0C0036_09211	-	-	-0.0601417	-0.0849564	0.0248147	0.833878	0.714403	0.98166
split15.gid.0207c PCR product	DDB0186101	4	856	0	0	0	PF00400;WD domain, G-beta repeat;; PF04047;Periodic tryptophan protein 2 WD... PR00320;G protein beta WD-40 repeat...	Periodic tryptophan protein 2 homolog. , ABA, BC4V1_0C0049_10083	-	-	-0.79521	-0.882001	0.086791	0.0291304	0.0164077	0.961248
split15.gid.0220c PCR product	DDB0188490	5	1204	0	0	0	PF00443;Ubiquitin carboxyl-terminal...	BC5V1_0C0088_11141	-	-	0.828299	0.596477	0.231822	0.00367724	0.03138	0.703958
split16.gid.0019 PCR product	DDB0186120	4	874	0	0	0	PF03074;Glutamate-cysteine ligase;;	Glutamate--cysteine ligase catalytic subunit (EC 6.3.2.2) (Gamma-glutamylcysteine synthetase) (Gamma-ECS) (GCS heavy chain). , ABA, BC4V1_0C0049_10102	DDB0231403	gshA,GCS,"gamma_glutamylcysteine_synthetase,glutamate-cysteine_ligase"	-1.71775	-0.940903	-0.776845	5.05231e-05	0.00780729	0.0642431
split16.gid.0029c PCR product	DDB0204055	3	1675	0	0	0	PF00227;Proteasome A-type and B-type;;	Proteasome subunit alpha type 4 (EC 3.4.25.1) (Proteasome component DD4). , ABA, JC3V1_0C0042_00704	DDB0214953	prdD,DD4,"Proteasome_subunit_alpha_type_4"	0.424091	-0.137517	0.561608	0.117923	0.721424	0.0790988
split13.gid.0588c PCR product	DDB0186313	4	1067	0	0	0	PF00070;Pyridine nucleotide-disulphide... PR00368;FAD-dependent pyridine nucleotide...	BC4V1_0C0057_10504	-	-	-0.471658	-0.0846048	-0.387053	0.145929	0.877393	0.451419
split13.gid.0601c PCR product	DDB0205389	3	293	0	0	0	PF00549;CoA-ligase;; PF02629;CoA binding domain;; PR01798;Succinyl-CoA synthase signature ;;	ATP citrate lyase (EC 4.1.3.8). , ABA, JC3V1_0C0012_11442	-	-	0.749375	-0.145332	0.894706	0.00869877	0.726272	0.00833436
split14.gid.0324 PCR product	DDB0206531	3	1279	0	0	0	-	JC3V1_0C0037_13910	-	-	0.0037954	0.0523324	-0.048537	0.993816	0.861878	0.947079
split14.gid.0336 PCR product	DDB0218140	3	604	0	3	0	-	DDB0218140	-	-	-0.265355	-0.150735	-0.11462	0.173493	0.518016	0.827238
split14.gid.0176c PCR product	DDB0188548	5	1267	0	4	0	PF06127;Protein of unknown function...	BC5V1_0C0092_11777	-	-	-0.1133	0.0123605	-0.125661	0.779705	0.982145	0.866831
split14.gid.0201c PCR product	DDB0185293	4	33	0	9	0	PF02714;Domain of unknown function DUF221;;	BC4V1_0C0004_07158	-	-	-0.664272	-0.491201	-0.173071	0.0104239	0.0595563	0.797966
split14.gid.0460 PCR product	DDB0218119	3	476	1	0	0	PF00112;Papain family cysteine protease;; PR00705;Papain cysteine protease (C1)...	Cysteine proteinase 4 precursor (EC 3.4.22.-). , ABA, JC3V1_0C0031_13564	DDB0214999	cprD;"cysteine_protease_4"	0.310119	-0.0771276	0.387246	0.543889	0.913999	0.595658
split14.gid.0464c PCR product	DDB0206188	3	472	0	0	0	PF00351;Biopterin-dependent aromatic amino... PF01842;ACT domain;; PR00372;Biopterin-dependent aromatic amino...	JC3V1_0C0031_13560	DDB0231664	pah;"phenylalanine_4-monooxygenase,phenylalanine_hydroxylase"	0.361048	0.402131	-0.0410821	0.244807	0.180864	0.983307
split12.gid.0564 PCR product	DDB0186173	4	925	0	1	0	PF00328;Histidine acid phosphatase;;	BC4V1_0C0052_10348	-	-	-0.78999	-0.803481	0.0134916	0.0393443	0.0373761	0.997353
split12.gid.0577c PCR product	DDB0204454	3	150	0	0	0	-	JC3V1_0C0047_01114	-	-	0.213005	0.474977	-0.261971	0.545675	0.0729202	0.605721
split13.gid.0237 PCR product	DDB0185549	4	309	0	0	0	PF00319;SRF-type transcription factor... PR00404;MADS domain signature ;;	BC4V1_0C0019_07723	DDB0220493	srfD;"putative_MADS-box_transcription_factor"	0.16796	0.173929	-0.00596884	0.684352	0.644243	0.99896
split13.gid.0247c PCR product	DDB0187265	4	2083	0	0	0	-	BC4V1_0C0109_09228	-	-	-0.143159	-0.166172	0.0230123	0.652394	0.555442	0.989801
split18.gid.0536 PCR product	DDB0187592	5	253	0	0	0	PF00311;Phosphoenolpyruvate carboxylase;; PR00150;Phosphoenolpyruvate carboxylase...	Phosphoenolpyruvate carboxylase (EC 4.1.1.31). , ABA, BC5V1_0C0017_06794	-	-	-0.104618	-0.0494691	-0.0551488	0.943468	0.969993	0.990342
split18.gid.0544c PCR product	DDB0185794	4	552	0	0	0	PF00533;BRCA1 C Terminus (BRCT) domain;;	BC4V1_0C0028_08622	-	-	0.0320461	0.15525	-0.123204	0.937228	0.444576	0.76692
split19.gid.0247c PCR product	DDB0184532	6	760	0	0	0	-	BC6V1_0C0018_06091	-	-	0.0222992	0.19442	-0.172121	0.969421	0.451479	0.723197
split19.gid.0265c PCR product	DDB0204808	3	2351	0	0	0	PF00578;AhpC/TSA family;;	AhpC/TSA family protein. , ABA, JC3V1_0C0001_10630	-	-	0.31272	0.084622	0.228098	0.111873	0.775508	0.485581
split17.gid.0321 PCR product	DDB0218787	4	1574	0	2	0	PF06423;GWT1;;	BC4V1_0C0078_12384	-	-	-0.0756311	0.106199	-0.18183	0.83675	0.720751	0.676491
split17.gid.0331 PCR product	DDB0191605	6	319	0	0	0	PF00069;Protein kinase domain;;	BC6V1_0C0008_02276	DDB0216398	-	0.126938	0.0545778	0.0723597	0.525188	0.827991	0.879414
split18.gid.0042c PCR product	DDB0186701	4	1458	0	0	0	-	BC4V1_0C0075_12283	-	-	0.0840201	0.238038	-0.154018	0.762388	0.179069	0.65923
split18.gid.0052c PCR product	DDB0206193	3	477	0	0	0	PF00684;DnaJ central domain (4 repeats);; PF01556;DnaJ C terminal region;; PF00226;DnaJ domain;; PR00625;DnaJ protein family signature ;;	DnaJ protein. , ABA, JC3V1_0C0031_13565	-	-	0.173057	-0.162391	0.335448	0.58961	0.601817	0.330362
split17.gid.0496 PCR product	DDB0205042	3	649	0	0	0	PF01588;Putative tRNA binding domain;; PF00133;tRNA synthetases class I (I, L, M and... PR01041;Methionyl-tRNA synthetase signature...	JC3V1_0C0004_10864	DDB0231297	metS,metRS,"methionine-tRNA_ligase,methionyl-tRNA_synthetase"	0.304601	0.250167	0.0544338	0.115389	0.214248	0.943064
split17.gid.0505c PCR product	DDB0204255	3	2020	0	0	0	PF00107;Zinc-binding dehydrogenase;;	Alcohol dehydrogenase class 3. , ABA, JC3V1_0C0046_00914	-	-	0.0544807	-0.0859265	0.140407	0.921909	0.835453	0.849807
split18.gid.0180 PCR product	DDB0189015	5	1745	1	0	0	-	BC5V1_0C0120_08641	-	-	0.0866603	-0.0471663	0.133827	0.7179	0.857524	0.680805
split18.gid.0188c PCR product	DDB0187983	5	667	0	0	0	PF00904;Involucrin repeat;;	BC5V1_0C0042_07888	-	-	0.0264752	0.0613493	-0.0348741	0.93684	0.774894	0.957024
split16.gid.0221 PCR product	DDB0218777	4	1544	0	0	0	PF00005;ABC transporter;;	Non-transporter ABC protein AbcF1. , predicted by automatic BLAST annotation	DDB0219973	abcF1;"non-transporter_ABC_protein"	-0.316065	0.0544751	-0.37054	0.539856	0.944028	0.632048
split16.gid.0240c PCR product	DDB0187236	4	2053	0	0	0	PF00561;alpha/beta hydrolase fold;; PR00412;Epoxide hydrolase signature ;; PR00111;Alpha/beta hydrolase fold signature... PR00793;Prolyl aminopeptidase (S33) family...	Proline iminopeptidase. , ABA, BC4V1_0C0106_09101	-	-	0.123704	0.00387736	0.119826	0.875051	0.996792	0.94056
split16.gid.0585c PCR product	DDB0188760	5	1485	0	0	0	PF00632;HECT-domai	BC5V1_0C0109_07502	-	-	0.0838296	0.02512	0.0587096	0.734289	0.933109	0.914529
split16.gid.0592 PCR product	DDB0186892	4	1681	1	4	1	-	BC4V1_0C0084_13373	-	-	0.073115	0.0271896	0.0459254	0.768556	0.923959	0.93714
split16.gid.0418 PCR product	DDB0215969	5	599	0	0	0	PF00562;RNA polymerase Rpb2, domain 6;; PF04560;RNA polymerase Rpb2, domain 7;; PF04565;RNA polymerase Rpb2, domain 3;; PF04561;RNA polymerase Rpb2, domain 2;; PF04566;RNA polymerase Rpb2, domain 4;; PF04567;RNA polymerase Rpb2, domain 5;;	Hypothetical protein F09F7.3. , ABA, BC5V1_0C0035_07473	DDB0216313	rpc2;"RNA_polymerase_III,_second_largest_subunit"	-0.1091	-0.0935814	-0.015519	0.831855	0.848329	0.994965
split16.gid.0438 PCR product	DDB0185447	4	203	1	2	1	-	BC4V1_0C0013_07607	-	-	0.0893295	0.0831	0.00622958	0.758587	0.751692	0.997353
split17.gid.0160 PCR product	DDB0205086	3	2098	0	8	0	PF06728;GPI transamidase subunit PIG-U;; PF00904;Involucrin repeat;;	Hypothetical protein At1g63110. , ABA, JC3V1_0C0005_10912	-	-	0.125316	0.00631642	0.118999	0.590942	0.987301	0.778725
split17.gid.0186c PCR product	DDB0186913	4	1704	0	0	0	PF02991;Microtubule associated protein 1A/1B,...	Autophagy protein 8. , ABA, BC4V1_0C0086_13462	DDB0191413	atg8,APG8,"autophagy_protein_8"	-0.0634272	-0.138328	0.0749009	0.873618	0.61821	0.920224
split21.gid.0289 PCR product	DDB0183876	6	106	0	0	0	-	BC6V1_0C0002_01952	-	-	0.145545	0.260483	-0.114938	0.685686	0.327305	0.877106
split21.gid.0297c PCR product	DDB0183867	6	98	0	0	0	-	BC6V1_0C0002_01943	-	-	-0.377723	-0.420974	0.0432506	0.0563187	0.0332451	0.966586
split22.gid.0133 PCR product	DDB0218502	4	270	0	2	0	-	BC4V1_0C0017_07674	-	-	0.0276476	-0.108671	0.136319	0.965919	0.7725	0.856105
split21.gid.0455c PCR product	DDB0206328	3	1022	0	0	0	PF00583;Acetyltransferase (GNAT) family;;	Putative acetyltransferase. , ABA, JC3V1_0C0034_13702	-	-	-0.0716891	-0.277514	0.205825	0.796742	0.0900143	0.433719
split21.gid.0475 PCR product	DDB0167434	2	2044	0	0	0	-	Hypothetical protein. , ABA, JC2V1_0C0032_04813	-	-	-0.56762	-1.37097	0.80335	0.225884	0.00241379	0.151573
split22.gid.0522 PCR product	DDB0219867	6	1155	0	0	0	PF06046;Exocyst complex component Sec6;;	exocyst complex component sec6, F14o23.20 protein, ABA, EC6V1_0C0022_09536	-	-	-0.228234	-0.379306	0.151072	0.445242	0.127509	0.823676
split22.gid.0542 PCR product	DDB0189318	1	107	0	0	0	PF01451;Low molecular weight phosphotyrosine... PR00720;Mammalian LMW phosphotyrosine... PR00719;LMW phosphotyrosine protein...	JC1V1_0C0002_03533	-	-	-0.178882	-0.200161	0.0212784	0.469344	0.375937	0.989801
split19.gid.0394c PCR product	DDB0205708	3	748	0	3	0	PF03733;Domain of unknown function... PF01699;Sodium/calcium exchanger protein;;	JC3V1_0C0018_11946	-	-	-0.319886	-0.18523	-0.134656	0.0884775	0.388167	0.767752
split19.gid.0400 PCR product	DDB0205646	3	689	0	0	0	PF00645;Poly(ADP-ribose) polymerase and... PF05406;WGR domain;; PF02877;Poly(ADP-ribose) polymerase,... PF00644;Poly(ADP-ribose) polymerase catalytic...	NAD(+) ADP-ribosyltransferase-1B. , ABA, JC3V1_0C0017_11882	DDB0214837	adprt1B,"PARP3,pARTd","NAD+_ADP-ribosyltransferase,poly(ADP-ribosyl)transferase"	-0.213434	-0.147061	-0.066373	0.220274	0.451053	0.902146
split20.gid.0186 PCR product	DDB0187991	5	675	0	0	0	PF00400;WD domain, G-beta repeat;; PR00320;G protein beta WD-40 repeat...	BC5V1_0C0044_07898	-	-	0.106673	0.189896	-0.0832229	0.789903	0.519304	0.922558
split20.gid.0194 PCR product	DDB0187998	5	682	0	0	0	-	BC5V1_0C0044_07906	-	-	-0.198342	-0.0902169	-0.108125	0.514876	0.810095	0.885725
split19.gid.0529c PCR product	DDB0188233	5	920	0	0	0	-	BC5V1_0C0063_09453	-	-	-0.157915	-0.0680055	-0.0899099	0.335377	0.74829	0.821671
split19.gid.0536 PCR product	DDB0185427	4	184	0	0	0	PF00069;Protein kinase domain;;	Cell division protein kinase 10 (EC 2.7.1.37) (Serine/threonine-protein kinase PISSLRE). , ABA, BC4V1_0C0012_07582	DDB0216376	cdk11;"CDK_family_protein_kinase,cyclin-dependent_kinase,putative_CMGC_family_protein_kinase,putative_protein_serine/threonine_kinase"	-0.603529	-0.0631098	-0.540419	0.12183	0.931908	0.341866
split21.gid.0057c PCR product	DDB0186665	4	1424	0	0	0	PF03162;Tyrosine phosphatase family;;	BC4V1_0C0073_12243	-	-	0.162461	0.0865726	0.0758887	0.783004	0.890343	0.966828
split21.gid.0076 PCR product	DDB0217781	2	2600	0	0	0	PF07719;Tetratricopeptide repeat;;	SgcA. , ABA, JC2V1_0C0045_06295	DDB0191330	sgcA,sGC,"guanylyl_cyclase"	0.03264	0.360711	-0.328071	0.963535	0.212349	0.469671
split18.gid.0360 PCR product	DDB0218518	4	377	0	0	0	PF02985;HEAT repeat;;	Phosphoprotein phosphatase A. , ABA, BC4V1_0C0021_08428	DDB0191258	pppA,"rcdB,veg124","phosphoprotein_phosphatase_A"	0.0671885	-0.0258139	0.0930024	0.896245	0.960804	0.918711
split18.gid.0366c PCR product	DDB0206287	3	565	1	1	0	PF01839;FG-GAP repeat;;	JC3V1_0C0033_13659	-	-	-0.00645299	0.0679416	-0.0743946	0.987961	0.759359	0.873218
split19.gid.0090c PCR product	DDB0187766	5	432	0	0	0	-	BC5V1_0C0026_07030	-	-	-0.0611018	-0.109118	0.0480167	0.832775	0.61928	0.940473
split19.gid.0111c PCR product	DDB0187644	5	308	0	0	0	PF02207;Putative zinc finger in N-recognin;;	BC5V1_0C0017_06851	-	-	-0.10269	-0.0582598	-0.0444303	0.809966	0.893154	0.977662
split10.gid.0021c-F	DDB0189200	5	1905	0	0	0	PF01145;SPFH domain / Band 7 family;; PR00721;Stomatin signature ;;	Erythrocyte band 7 membrane protein homolog. , ABA, BC5V1_0C0135_09419	-	-	-0.220041	-0.136672	-0.0833695	0.394956	0.647849	0.912139
split10.gid.0049-F	DDB0187663	5	327	0	0	0	PF07093;SGT1 protein;;	BC5V1_0C0017_06873	-	-	0.0369576	0.0406068	-0.00364919	0.925178	0.895	0.99896
split2.gid.0080-F	DDB0219723	6	494	0	0	0	-	BC6V1_0C0012_05631	-	-	-0.251905	-0.0195598	-0.232345	0.447766	0.973929	0.687752
split2.gid.0117-F	DDB0216566	1	442	0	0	0	PF00097;Zinc finger, C3HC4 type (RING... PF00642;Zinc finger C-x8-C-x5-C-x3-H type...	JC1V1_0C0002_03891	-	-	0.0715084	0.176272	-0.104763	0.830674	0.428822	0.856105
split26.gid.0031c PCR product	DDB0183829	6	61	1	8	0	-	BC6V1_0C0002_01904	-	-	-0.449647	-0.479513	0.0298654	0.212811	0.176367	0.990342
split26.gid.0070 PCR product	DDB0169510	2	2492	0	0	0	-	JC2V1_0C0046_06421	DDB0185113	pkgA;"AGC_family_protein_kinase,protein_serine/threonine_kinase"	-0.0573933	-0.0525439	-0.00484937	0.853628	0.855633	0.998335
split8.gid.0231c-F	DDB0205377	3	283	0	1	0	-	JC3V1_0C0012_11430	-	-	0.0776957	-0.157917	0.235612	0.782841	0.421133	0.341866
split8.gf.0338-F	DDB0205561	3	1788	1	1	1	PF01833;IPT/TIG domain;;	Loose aggregate C protein precursor. , ABA, JC3V1_0C0015_11680	-	-	-0.00940685	-0.138813	0.129406	0.986711	0.570658	0.784798
split9.gid.0058-F	DDB0205956	3	912	0	2	0	-	JC3V1_0C0026_12618	-	-	0.301986	0.262533	0.0394528	0.325503	0.405678	0.982834
split9.gid.0101c-F	DDB0188398	5	1092	1	7	0	PR00247;cAMP-type GPCR signature ;;	BC5V1_0C0079_10273	DDB0191394	crlB;"cAMP_receptor-like_protein,putative_G_protein-coupled_receptor"	0.0521949	-0.0252393	0.0774342	0.848274	0.929692	0.867072
split23.gid.0196c PCR product	DDB0216584	1	628	0	0	0	PF01652;Eukaryotic initiation factor 4E;;	Eukaryotic translation initiation factor iso4E. , predicted by automatic BLAST annotation	-	-	-0.678737	-0.484744	-0.193994	0.00260001	0.0255851	0.675854
split23.gid.0203c PCR product	DDB0184133	6	366	1	0	0	PF00450;Serine carboxypeptidase;; PR00724;Carboxypeptidase C serine protease...	BC6V1_0C0009_02328	-	-	-0.10427	-0.173408	0.0691377	0.717985	0.424124	0.916489
split24.gid.0311 PCR product	DDB0184521	6	749	0	0	0	-	BC6V1_0C0018_06078	-	-	-0.00926778	0.213891	-0.223158	0.989994	0.476888	0.663314
split24.gid.0335c PCR product	DDB0167120	2	2407	0	0	0	PF01282;Ribosomal protein S24e;;	JC2V1_0C0016_00042	DDB0231063	rps24;"40S_ribosomal_protein_S24"	0.134323	0.042127	0.0921961	0.829025	0.954951	0.95263
split23.gid.0472c PCR product	DDB0215273	3	574	1	3	0	-	Hypothetical protein. , ABA, JC3V1_0C0014_11608	-	-	-0.0649398	-0.062867	-0.00207284	0.824963	0.817172	0.999379
split23.gid.0538 PCR product	DDB0184550	6	780	1	5	0	-	BC6V1_0C0020_06173	-	-	-0.194998	0.497176	-0.692174	0.745365	0.204669	0.142066
split25.gid.0222 PCR product	DDB0167712	2	1748	0	0	0	PF00069;Protein kinase domain;; PF00659;POLO box duplicated region;;	Similar to Asterina pectinifera (Starfish). Polo-like kinase. , ABA, JC2V1_0C0033_05138	DDB0216332	PLK,DdPLK,"putative_polo_family_protein_kinase,putative_protein_serine/threonine_kinase"	-0.025458	-0.112615	0.0871575	0.953181	0.621452	0.867682
split25.gid.0266 PCR product	between_DDB0206567_and_DDB0206568	Chr.	Geneindex	SignalPep	TMs	GPI	Domains	Annotation	-	-	-0.45739	-0.254027	-0.203363	0.130628	0.482371	0.784798
split13.gid.0266-F	DDB0188479	5	1190	0	0	0	PF05327;RNA polymerase I specific...	BC5V1_0C0085_11125	-	-	-1.00902	-0.29703	-0.711993	0.0182156	0.607305	0.216791
split13.gid.0293c-F	DDB0218069	3	186	0	0	0	-	JC3V1_0C0047_01151	-	-	0.041932	-0.0552722	0.0972042	0.939267	0.893031	0.899473
split14.gid.0294c-F	DDB0206279	3	556	0	0	0	-	JC3V1_0C0033_13651	-	-	-0.0266187	-0.106794	0.0801753	0.924966	0.485202	0.809945
split14.gid.0311-F	DDB0206385	3	1138	0	1	0	PF00957;Synaptobrevin;; PR00219;Synaptobrevin signature ;;	JC3V1_0C0037_13764	DDB0214903	sybA;synaptobrevin	0.00280095	0.0909232	-0.0881222	0.994421	0.634252	0.821671
split13.gid.0605-F	DDB0205798	3	834	0	0	0	-	JC3V1_0C0021_12457	-	-	-0.0332446	-0.0224079	-0.0108367	0.929847	0.945984	0.992952
split14.gid.0012c-F	DDB0204591	3	1916	0	0	0	PF00904;Involucrin repeat;; PF00560;Leucine Rich Repeat;; PF00069;Protein kinase domain;; PF07714;Protein tyrosine kinase;; PR00109;Tyrosine kinase catalytic domain... PR00019;Leucine-rich repeat signature ;;	Random slug cDNA21 protein (Fragment). , ABA, JC3V1_0C0048_01252	DDB0214883	rsc21;"leucine-rich_repeat-containing_protein_(LRR),tyrosine_kinase-like_(TKL)_protein"	0.00679646	-0.0278624	0.0346589	0.991975	0.9497	0.979493
split15.gid.0073c-F	DDB0204441	3	138	0	0	0	PF00904;Involucrin repeat;; PR00019;Leucine-rich repeat signature ;;	JC3V1_0C0047_01101	-	-	0.0355034	0.13071	-0.0952067	0.920682	0.510136	0.836709
split15.gid.0103c-F	DDB0218317	3	1852	1	0	0	PF03133;Tubulin-tyrosine ligase family;;	CG11323-PA. , ABA, JC3V1_0C0016_11839	-	-	-0.0920355	-0.13617	0.0441342	0.757334	0.563178	0.958969
split11.gid.0069-F	DDB0218611	4	798	0	0	0	PF04037;Domain of unknown function... PF04046;PSP;;	Splicing factor 3b, subunit 2. , ABA, BC4V1_0C0042_09989	-	-	0.11041	0.0177084	0.0927014	0.679073	0.962187	0.867072
split11.gid.0090-F	DDB0205138	3	2146	0	0	0	-	JC3V1_0C0007_11004	-	-	0.141851	0.0596634	0.082188	0.513354	0.828712	0.875475
split12.gid.0216-F	DDB0185874	4	628	0	0	0	-	BC4V1_0C0034_09135	-	-	-0.176654	-0.184626	0.00797229	0.609502	0.568248	0.997971
split12.gid.0253c-F	DDB0205906	3	1087	0	0	0	-	Hypothetical protein T1N24.12 (Hypothetical protein At5g26110). , ABA, JC3V1_0C0022_12567	DDB0216402	bud32,PRPK,"putative_p53-related_/_BUD32_family_kinase,putative_protein_serine/threonine_kinase"	-0.229702	-0.6287	0.398998	0.697408	0.109869	0.584687
split11.gid.0390c-F	DDB0218609	4	793	0	0	0	-	DDB0218609	DDB0230989	fut4;"alpha-3/4-fucosyltransferase,glycosyltransferase"	-0.388496	-0.160579	-0.227917	0.216811	0.704477	0.73889
split11.gid.0409c-F	DDB0205660	3	703	0	0	0	-	JC3V1_0C0017_11896	-	-	0.0535601	-0.0861924	0.139753	0.833941	0.667479	0.62312
split12.gid.0555-F	DDB0205527	3	426	0	0	0	PF00620;RhoGAP domain;;	JC3V1_0C0013_11581	-	-	0.0523708	0.0810567	-0.0286859	0.93684	0.865674	0.990097
split12.gid.0585c-F	DDB0187243	4	2060	0	6	0	PF01794;Ferric reductase like transmembrane...	Superoxide-generating NADPH oxidase flavocytochrome isoform B. , ABA, BC4V1_0C0107_09140	DDB0191445	noxB,gp91phox,"flavocytochrome_b_large_subunit,superoxide-generating_NADPH_oxidase_flavocytochrome"	-1.29198	-1.04373	-0.248247	0.0193652	0.0618371	0.896415
split9.gf.0443-F	DDB0218404	3	2465	1	3	0	PR00910;Luteovirus ORF6 protein signature...	JC3V1_0C0001_10753	-	-	0.101179	-0.10216	0.203339	0.755114	0.723116	0.589401
split9.gf.0498c-F	DDB0187165	4	1977	1	1	0	-	Similar to Dictyostelium discoideum (Slime mold). Hypothetical 127.0 kDa protein. , ABA, BC4V1_0C0102_08975	-	-	-0.0246658	-0.0860508	0.061385	0.963989	0.798346	0.942182
split10.gid.0385-F	DDB0187627	5	289	0	0	0	PF01535;PPR repeat;;	BC5V1_0C0017_06831	-	-	-0.809593	-0.83606	0.0264668	0.00521656	0.00394926	0.990342
split10.hmmg.0360c-F	DDB0218249	3	1446	0	0	0	PF00173;Cytochrome b5-like Heme/Steroid... PR00363;Cytochrome B5 signature ;;	JC3V1_0C0029_12803	-	-	-0.128468	0.0239115	-0.152379	0.7179	0.959525	0.790744
split20.gid.0461c-F	DDB0203555	2	2430	0	0	0	PF00698;Acyl transferase domain;;	JC2V1_0C0047_06488	-	-	0.0027631	-0.14506	0.147823	0.997605	0.812031	0.90933
split3.gid.0108-F	DDB0217518	2	1692	1	5	0	-	Hypothetical protein. , ABA, JC2V1_0C0033_05196	-	-	0.0733796	0.0191281	0.0542515	0.899826	0.974953	0.972952
split21.gid.0319-F	DDB0184285	6	520	1	0	0	-	BC6V1_0C0015_05790	-	-	0.12256	-0.121281	0.243841	0.622126	0.60841	0.359987
split21.gid.0523-F	DDB0187205	4	2021	0	0	0	PF00023;Ankyrin repeat;; PR01415;Ankyrin repeat signature ;;	BC4V1_0C0103_09020	-	-	-0.287042	-0.292405	0.00536292	0.156553	0.148309	0.998602
split17.gid.0523-F	DDB0215311	3	612	0	0	0	-	JC3V1_0C0014_11646	-	-	-0.214465	-0.381334	0.166869	0.408105	0.079844	0.739762
split18.gid.0179-F	DDB0206309	3	1002	0	0	0	-	JC3V1_0C0034_13683	-	-	0.00260355	-0.155102	0.157706	0.997505	0.575857	0.758921
split19.gid.0051c-F	DDB0188075	5	761	0	0	0	-	BC5V1_0C0050_08695	-	-	0.202127	0.302389	-0.100261	0.645138	0.389708	0.933204
split19.gid.0359-F	DDB0219590	5	1724	0	0	0	-	BC5V1_0C0117_07940	-	-	-0.157946	-0.163601	0.00565525	0.563198	0.520495	0.998592
split17.gid.0555c-F	DDB0187306	4	2125	0	0	0	PF00106;short chain dehydrogenase;; PR00080;Short-chain dehydrogenase/reductase... PR00081;Glucose/ribitol dehydrogenase...	BC4V1_0C0113_09962	-	-	-0.131446	-0.0223074	-0.109138	0.495914	0.939951	0.767752
split18.gid.0222c-F	DDB0219478	5	1238	0	0	0	PF00643;B-box zinc finger;; PF05725;FNIP Repeat;;	Protein cigB (Fragment). , ABA, BC5V1_0C0092_11745	-	-	-0.546419	-0.546519	9.94069e-05	0.242398	0.237855	0.999898
split19.gid.0089-F	DDB0204276	3	2040	1	2	0	-	JC3V1_0C0046_00935	-	-	0.0205904	-0.043615	0.0642054	0.978999	0.937808	0.965432
split19.gid.0383c-F	DDB0204050	3	1670	0	0	0	-	JC3V1_0C0041_00693	-	-	-0.325192	-0.138789	-0.186403	0.22581	0.698826	0.758259
split15.gid.0421-F	DDB0185588	4	349	0	0	0	PF00025;ADP-ribosylation factor family;; PR00449;Transforming protein P21 ras... PR00328;GTP-binding SAR1 protein signature...	BC4V1_0C0021_08397	DDB0229366	arlD;"ADP-ribosylation_factor-like,ARF-like"	-0.0345368	-0.291378	0.256841	0.963597	0.391408	0.681679
split15.gf.0517c-F	DDB0205664	3	707	0	0	0	PF07574;Nse1 non-SMC component of SMC5-6...	JC3V1_0C0017_11900	-	-	-0.105389	-0.0849971	-0.0203917	0.722983	0.765435	0.989801
split16.gid.0461c-F	DDB0186909	4	1700	1	0	0	-	BC4V1_0C0086_13458	-	-	0.241901	0.256618	-0.014717	0.207688	0.174288	0.990342
split17.gid.0099c-F	DDB0205448	3	351	0	0	0	-	JC3V1_0C0012_11501	-	-	-0.556103	-0.412115	-0.143987	0.0743858	0.207676	0.885725
split16.gid.0189c-F	DDB0218324	3	1899	0	0	0	-	JC3V1_0C0048_01234	-	-	0.0920149	0.228465	-0.136451	0.806616	0.352236	0.820619
split16.gid.0237-F	DDB0218436	4	77	0	0	0	PF05712;MRG;;	BC4V1_0C0006_07206	-	-	0.100922	0.236673	-0.135751	0.816767	0.423248	0.860085
split16.gid.0506-F	DDB0218770	4	1536	0	6	0	-	DDB0218770	-	-	0.125148	0.299539	-0.17439	0.819172	0.415408	0.856105
split17.gid.0129-F	DDB0186233	4	984	0	0	0	-	BC4V1_0C0056_10414	-	-	-0.405339	-0.299344	-0.105995	0.082835	0.225572	0.889385
split6.gid.0264c-F	DDB0192014	6	1187	0	0	0	-	hypothetical protein, EC6V1_0C0023_09602	-	-	-0.113215	-0.170645	0.0574295	0.784729	0.599439	0.961446
split6.hmmg.0492-F	DDB0217389	2	1429	0	0	0	-	DDB0217389	-	-	0.0904255	-0.390066	0.480491	0.856505	0.165427	0.169463
split7.gid.0480c-F	DDB0183975	6	202	0	3	0	PF03169;OPT oligopeptide transporter...	BC6V1_0C0002_02051	-	-	-0.854397	-0.206728	-0.647669	0.00724533	0.63196	0.0964956
split7.gid.0496c-F	DDB0184008	6	241	0	0	0	-	Similar to Anabaena sp. (Strain PCC 7120). Polyketide synthase. , ABA, BC6V1_0C0002_02094	-	-	0.217556	0.268451	-0.0508954	0.459175	0.307262	0.967483
split6.gid.0284c-F	DDB0192034	6	1208	0	0	0	-	hypothetical protein, EC6V1_0C0023_09622	-	-	-0.0823467	-0.0590757	-0.023271	0.799832	0.85647	0.986418
split6.hmmg.0540c-F	DDB0217999	2	3264	0	0	0	-	JC2V1_0C0040_06107	-	-	0.128272	0.0652867	0.0629848	0.781779	0.893049	0.963551
split1.gid.0363c-F	DDB0190247	1	1091	0	0	0	-	JC1V1_0C0001_02525	-	-	-0.19891	-0.0795144	-0.119396	0.563279	0.85667	0.885725
split1.gid.0381-F	DDB0202906	2	4	0	0	0	PF00899;ThiF family;;	Autophagy protein 7. , ABA, JC2V1_0C0026_02118	DDB0214819	atg7,APG7,"E1-like_enzyme_family_protein,autophagy_protein_7"	-0.176661	0.214718	-0.391379	0.72687	0.61928	0.458863
split23.gid.0357c-F	DDB0205607	3	1832	1	4	0	PF00149;Calcineurin-like phosphoesterase;;	JC3V1_0C0016_11816	-	-	-0.279573	-0.269112	-0.0104609	0.173665	0.193537	0.994965
split24.gid.0309c-F	DDB0184519	6	747	0	0	0	PF07542;ATP12 chaperone protein;;	BC6V1_0C0018_06076	-	-	-0.111031	0.0235709	-0.134602	0.812143	0.968041	0.873879
split26.gid.0281-F	DDB0189367	1	158	0	0	0	-	JC1V1_0C0002_03585	-	-	-0.323446	-0.37859	0.0551438	0.320016	0.214764	0.972952
split4.gid.0553-F	DDB0190797	1	1673	0	0	0	-	JC1V1_0C0001_03151	-	-	-0.826718	-0.737028	-0.0896893	0.0048329	0.0106537	0.93714
split23.gid.0392c-F	DDB0201614	-	-	-	-	-	-	-	mrpl6,rpl6,"ribosomal_protein_L6,ribosomal_protein_L6,_mitochondrial"	-	-0.0340443	-0.0515219	0.0174776	0.940089	0.876362	0.990342
split24.gid.0436-F	DDB0190631	1	1501	0	1	1	-	JC1V1_0C0001_02968	-	-	0.0266884	0.00876942	0.017919	0.953769	0.983224	0.990342
split26.gid.0327c-F	DDB0186493	4	1255	0	0	0	-	BC4V1_0C0070_12063	-	-	0.0933229	0.135247	-0.0419238	0.779427	0.609635	0.968382
split5.hmmg.0003c-F	DDB0217762	2	2519	0	0	0	PF00995;Sec1 family;;	JC2V1_0C0046_06394	-	-	-0.348611	-0.484413	0.135801	0.092412	0.0178689	0.798855
split20.gf.0459c-F	DDB0204294	3	2059	0	3	0	-	JC3V1_0C0046_00953	-	-	0.170887	-0.136838	0.307726	0.609502	0.686877	0.42749
split3.gid.0059c-F	DDB0203500	2	2530	0	0	0	PF07714;Protein tyrosine kinase;; PF00069;Protein kinase domain;; PR00109;Tyrosine kinase catalytic domain...	JC2V1_0C0046_06382	DDB0229958	-	0.0182781	-0.0498766	0.0681548	0.972974	0.886828	0.923849
split21.gid.0295-F	DDB0183869	6	100	0	2	0	PF00904;Involucrin repeat;;	BC6V1_0C0002_01945	-	-	0.468407	0.5018	-0.0333923	0.00900415	0.00587721	0.97535
split21.hmmg.0482-F	DDB0187198	4	2012	1	0	1	PR00019;Leucine-rich repeat signature ;;	BC4V1_0C0103_09011	-	-	0.436623	0.465249	-0.0286264	0.034667	0.0251599	0.983797
split3.gid.0510c-F	DDB0218504	4	292	0	0	0	PF00025;ADP-ribosylation factor family;; PR00449;Transforming protein P21 ras... PR00328;GTP-binding SAR1 protein signature...	ENSANGP00000012900. , ABA, BC4V1_0C0018_07704	DDB0229376	arlE;"ADP-ribosylation_factor-like,ARF-like"	0.0746511	-0.14647	0.221121	0.915324	0.759873	0.784172
split22.gid.0022c-F	DDB0191640	6	773	0	0	0	PF00004;ATPase family associated with various...	BC6V1_0C0020_06166	-	-	0.100506	-0.00311575	0.103622	0.805295	0.995466	0.897221
split4.gid.0471c-F	DDB0218003	2	3268	0	0	0	-	Hypothetical protein. , ABA, JC2V1_0C0041_06112	-	-	0.044694	0.182641	-0.137947	0.916824	0.424403	0.773009
split4.gid.0583-F	DDB0169204	2	3167	0	0	0	-	JC2V1_0C0037_05680	-	-	0.189028	0.177179	0.0118491	0.484218	0.499911	0.994944
split12.gid.0108c-F	DDB0205443	3	346	0	0	0	PF00620;RhoGAP domain;; PF00612;IQ calmodulin-binding motif;; PF00621;RhoGEF domain;;	JC3V1_0C0012_11496	-	-	-0.18446	0.101687	-0.286147	0.67804	0.837512	0.62502
split12.gid.0166c-F	DDB0188042	5	728	0	0	0	-	BC5V1_0C0049_08230	-	-	0.281758	-0.137827	0.419585	0.394683	0.734891	0.289705
split15.gid.0355c-F	DDB0188446	5	1140	1	1	0	-	BC5V1_0C0082_10965	-	-	-0.139991	-0.228068	0.088076	0.755383	0.501746	0.934633
split14.gid.0041-F	DDB0204431	3	126	0	1	0	PF05705;Eukaryotic protein of unknown...	JC3V1_0C0047_01091	-	-	-0.0286765	-0.957756	0.92908	0.976323	0.00895631	0.0265541
split14.gid.0096-F	DDB0188797	5	1522	0	0	0	PF00887;Acyl CoA binding protein;; PF00023;Ankyrin repeat;; PR01415;Ankyrin repeat signature ;; PR00689;Acyl-coA-binding protein signature...	BC5V1_0C0110_07773	-	-	0.14186	0.220876	-0.0790153	0.815806	0.647554	0.965432
split16.gid.0416c-F	DDB0187923	5	596	0	0	0	-	BC5V1_0C0035_07470	-	-	-0.272801	-0.283487	0.0106861	0.273649	0.244533	0.995561
split16.hmmg.0516-F	DDB0188523	5	1242	0	1	0	-	BC5V1_0C0092_11749	-	-	0.144344	0.122582	0.0217622	0.425137	0.509364	0.982834
split15.gid.0509-F	DDB0188530	5	1249	0	9	0	PF07690;Major Facilitator Superfamily;;	BC5V1_0C0092_11756	-	-	-0.109322	-0.165271	0.0559487	0.794311	0.617223	0.964061
split16.gid.0249-F	DDB0219260	5	223	0	8	0	PF00664;ABC transporter transmembrane... PF00005;ABC transporter;;	ABC transporter ABCC.9. , predicted by automatic BLAST annotation	DDB0219975	abcC6;"ABC_transporter_C_family_protein"	0.212102	0.368524	-0.156422	0.652921	0.306735	0.877106
split9.gid.0439-F	DDB0205447	3	350	0	0	0	PF00904;Involucrin repeat;; PF01909;Nucleotidyltransferase domain;; PF03828;PAP/25A associated domain;;	JC3V1_0C0012_11500	-	-	0.204435	0.666951	-0.462516	0.539138	0.00819247	0.147409
split9.gid.0550c-F	DDB0205698	3	738	0	0	0	-	JC3V1_0C0018_11936	-	-	0.135452	0.218726	-0.0832737	0.752815	0.501314	0.935476
split1.gid.0485c-F	DDB0167272	2	2271	0	1	0	PF00904;Involucrin repeat;;	Hypothetical protein. , ABA, JC2V1_0C0018_00234	-	-	0.191996	0.170194	0.0218019	0.255191	0.32406	0.983797
split18.gid.0368c-F	DDB0206285	3	563	1	1	0	-	Hypothetical protein. , ABA, JC3V1_0C0033_13657	-	-	0.315955	0.492512	-0.176558	0.445535	0.158849	0.865831
split2.gid.0295c-F	DDB0167228	2	2310	0	0	0	PF00583;Acetyltransferase (GNAT) family;;	Similar to Dictyostelium discoideum (Slime mold). N-terminal acetyltransferase complex ARD1 subunit homolog. , ABA, JC2V1_0C0017_00177	DDB0185212	natA,ARD1,"N-terminal_acetyltransferase,N-terminal_acetyltransferase_complex_subunit"	0.393842	0.195408	0.198435	0.455003	0.75771	0.885608
split2.gid.0358-F	DDB0202737	2	165	0	0	0	-	JC2V1_0C0024_01684	-	-	-0.00597664	-0.0429257	0.036949	0.993816	0.935503	0.984805
split8.gf.0088-R	DDB0215809	4	1111	0	0	0	PF02176;TRAF-type zinc finger;; PF00917;MATH domain;;	BC4V1_0C0059_10549	-	-	0.910126	0.236301	0.673825	0.0189987	0.665115	0.189355
split8.hmmg.0159c-R	DDB0186813	4	1597	0	0	0	PF05725;FNIP Repeat;;	BC4V1_0C0079_12408	-	-	0.189704	-0.0114572	0.201161	0.526746	0.982957	0.676561
split13.gid.0198cb-R	DDB0185297	4	37	0	2	0	PF02798;Glutathione S-transferase, N-terminal... PF00043;Glutathione S-transferase, C-terminal... PF00647;Elongation factor 1 gamma, conserved...	Eukaryotic translation elongation factor 1 gamma (Fragment). , ABA, BC4V1_0C0004_07162	-	-	0.099658	-0.0319647	0.131623	0.756989	0.932996	0.795157
split15.gf.0432c-R	DDB0187810	5	479	0	0	0	PF00025;ADP-ribosylation factor family;; PR00328;GTP-binding SAR1 protein signature...	ADP-ribosylation factor 1. , ABA, BC5V1_0C0028_07087	DDB0229368	arlA;"ADP-ribosylation_factor-like,ARF-like"	0.0466606	-0.0152045	0.0618651	0.89087	0.966445	0.918711
split7.gid.0498-F	DDB0217317	2	1357	0	0	0	-	Hypothetical protein. , predicted by automatic BLAST annotation	-	-	-0.0103462	-0.0529476	0.0426013	0.987961	0.900954	0.977662
split7.gid.0550c-F	DDB0219279	5	336	0	0	0	PF00620;RhoGAP domain;;	BC5V1_0C0017_06884	-	-	-0.162477	-0.114291	-0.048186	0.652921	0.758023	0.972747
split18.gf.0687-F	DDB0204881	3	2421	0	1	0	-	JC3V1_0C0001_10703	-	-	-0.0489453	-0.0145987	-0.0343465	0.903913	0.973064	0.977662
split1.gid.0376c-F	DDB0202901	2	10	0	0	0	PF02777;Iron/manganese superoxide dismutases,... PR01703;Manganese superoxide dismutase...	JC2V1_0C0026_02113	-	-	0.0213023	-0.266016	0.287318	0.974285	0.345785	0.513396
split1.gid.0466-F	DDB0216734	1	1633	0	0	0	PF00076;RNA recognition motif. (a.k.a. RRM,... PR01217;Proline rich extensin signature ;;	JC1V1_0C0001_03112	-	-	-0.019129	-0.0613603	0.0422313	0.973296	0.865918	0.971359
split19.gid.0324c-F	DDB0204190	3	2259	0	0	0	PF01000;RNA polymerase Rpb3/RpoA insert... PF01193;RNA polymerase Rpb3/Rpb11...	RNA polymerase subunit (Isoform B). , ABA, JC3V1_0C0044_00843	DDB0216288	rpa5,rpa40,"RNA_polymerase_I_subunit,RNA_polymerase_III_subunit"	-0.543564	-0.711644	0.168079	0.0758724	0.0189213	0.856105
split19.gid.0432c-F	DDB0205487	3	388	0	8	0	-	JC3V1_0C0013_11541	-	-	0.122854	0.0244405	0.0984132	0.630861	0.947566	0.860013
split24.gf.0110-F	DDB0217747	2	2448	0	0	0	PF00071;Ras family;; PR00449;Transforming protein P21 ras...	JC2V1_0C0047_06470	-	-	0.103515	0.134357	-0.0308425	0.852866	0.771096	0.990342
split24.gid.0255c-F	DDB0167709	2	1751	0	0	0	-	Hypothetical protein. , ABA, JC2V1_0C0033_05135	-	-	0.236237	0.0636833	0.172553	0.616275	0.922226	0.869404
C12.chr1_gid_301002.770c_F	DDB0190678	1	1550	1	1	0	-	JC1V1_0C0001_03017	-	-	-0.00966382	-0.15101	0.141346	0.984533	0.479255	0.716989
G12.chr1_gid_301002.776_F	DDB0190684	1	1556	0	0	0	PF00023;Ankyrin repeat;; PR01415;Ankyrin repeat signature ;;	JC1V1_0C0001_03024	-	-	-0.0142572	0.00039673	-0.0146539	0.974007	0.99884	0.990342
C12.chr1_gid_301002.930c_F	DDB0216585	1	629	0	0	0	PF00169;PH domain;;	DDB0216585	-	-	-0.0177753	0.0245495	-0.0423248	0.978999	0.961951	0.978828
G12.chr1_gid_301002.934_F	DDB0202234	1	625	0	0	0	-	Protein FAM45A. , ABA, JC1V1_0C0002_04081	-	-	-0.251695	-0.0313279	-0.220367	0.394956	0.951882	0.676502
C06.chr1_gid_301002.396_F	DDB0190398	1	1248	0	0	0	-	JC1V1_0C0001_02696	-	-	-0.120941	0.0384533	-0.159394	0.701069	0.922975	0.737529
G06.chr1_gid_301002.401_F	DDB0190403	1	1255	0	0	0	PF00097;Zinc finger, C3HC4 type (RING... PF00515;Tetratricopeptide repeat;; PF07719;Tetratricopeptide repeat;;	JC1V1_0C0001_02704	-	-	-0.0352324	-0.0162611	-0.0189713	0.934421	0.966445	0.989814
C06.chr1_gid_301002.538_F	DDB0190532	1	1394	0	0	0	-	JC1V1_0C0001_02853	-	-	0.0369115	0.191612	-0.1547	0.925869	0.324718	0.676491
G06.chr1_gid_301002.547_F	DDB0190540	1	1402	0	0	0	PF00856;SET domain;;	JC1V1_0C0001_02862	DDB0229864	cnrI;"putative_countin_receptor_Cnr9"	0.357831	0.356675	0.00115612	0.146556	0.149516	0.999663
C12.chr1_gid_301002.475c_F	DDB0201817	1	1330	0	0	0	-	JC1V1_0C0001_02786	-	-	0.151828	0.0176289	0.134199	0.398392	0.955625	0.674846
G12.chr1_gid_301002.478_F	DDB0216684	1	1333	0	0	0	PF02141;DENN (AEX-3) domain;; PF03456;uDENN domain;; PF00904;Involucrin repeat;;	JC1V1_0C0001_02787	-	-	-0.0087521	0.235339	-0.244091	0.985724	0.172894	0.306919
C12.chr1_gid_301002.621_F	DDB0190611	1	1480	1	1	1	-	Hypothetical protein DG1041. , ABA, JC1V1_0C0001_02943	-	-	-0.444622	-0.0303847	-0.414238	0.106536	0.957002	0.27593
G12.chr1_gid_301002.631_F	DDB0190621	1	1489	0	0	0	PF02784;Pyridoxal-dependent decarboxylase,... PR01181;Diaminopimelate decarboxylase... PR01179;Ornithine/diaminopimelate/arginin	Diaminopimelate decarboxylase. , ABA, JC1V1_0C0001_02953	-	-	-0.190517	-0.165854	-0.0246621	0.534618	0.585886	0.989801
C06.chr1_gid_301002.57c_F	DDB0189443	1	237	0	0	0	-	JC1V1_0C0002_03673	-	-	0.0526842	0.0977025	-0.0450183	0.826245	0.586374	0.933037
G06.chr1_gid_301002.64c_F	DDB0216538	1	230	1	1	0	-	JC1V1_0C0002_03666	-	-	0.192525	0.223214	-0.0306896	0.363559	0.261159	0.978847
C06.chr1_gid_301002.216c_F	DDB0190234	1	1077	0	0	0	-	JC1V1_0C0001_02507	-	-	-0.00644899	0.0122264	-0.0186754	0.989814	0.973629	0.989089
G06.chr1_gid_301002.228_F	DDB0190244	1	1088	0	0	0	PF00071;Ras family;; PR00449;Transforming protein P21 ras...	Ras-related protein Rab-7L1 (Rab-7 like protein 1). , ABA, JC1V1_0C0001_02521	DDB0229397	rab32B;"Rab_GTPase"	-0.0568434	-0.00686219	-0.0499812	0.891227	0.988594	0.958969
C12.chr1_gid_301002.138c_F	DDB0190157	1	992	0	0	0	PF07714;Protein tyrosine kinase;; PF00069;Protein kinase domain;; PF00618;Guanine nucleotide exchange factor... PF00617;RasGEF domain;; PR00109;Tyrosine kinase catalytic domain...	JC1V1_0C0001_02418	DDB0229854	gefX;"RasGEF_domain-containing_protein,putative_LISK_family_protein_kinase,putative_tyrosine_kinase-like_(TKL)_protein"	-0.089322	-0.0164153	-0.0729067	0.744413	0.962927	0.899473
G12.chr1_gid_301002.143c_F	DDB0201681	1	997	0	0	0	PF07719;Tetratricopeptide repeat;; PF00515;Tetratricopeptide repeat;;	JC1V1_0C0001_02423	-	-	0.251017	0.180977	0.0700407	0.470429	0.63196	0.956492
C12.chr1_gid_301002.306_F	DDB0190315	1	1162	0	0	0	-	ORF DG1007 (Fragment). , ABA, JC1V1_0C0001_02604	DDB0191322	DG1007,ORF1007,unknown	-0.0918508	0.148872	-0.240723	0.85161	0.694332	0.665435
G12.chr1_gid_301002.317_F	DDB0201754	1	1173	1	3	0	PF00069;Protein kinase domain;; PF07714;Protein tyrosine kinase;; PR00109;Tyrosine kinase catalytic domain...	JC1V1_0C0001_02616	DDB0220632	gdt4;"putative_transmembrane_protein,putative_tyrosine_kinase-like_(TKL)_protein"	-0.19889	-0.256846	0.0579555	0.768556	0.645137	0.983307
C06.chr1_gid_301002.1322c_F	DDB0202271	1	721	0	0	0	-	JC1V1_0C0003_04208	-	-	-0.0662117	-0.112021	0.0458092	0.895084	0.763717	0.975521
G06.chr1_gid_301002.1326c_F	DDB0189914	1	725	0	0	0	PF02985;HEAT repeat;;	Microtubule-associated protein CP224. , ABA, JC1V1_0C0003_04213	mtaA,"CP224,DdCP224","XMAP215_family_protein,centrosomal_protein_CP224"	-	0.183571	0.265857	-0.0822861	0.447152	0.197816	0.899473
C06.chr1_gid_301002.1468_F	DDB0189673	1	479	0	0	0	PR01217;Proline rich extensin signature ;;	JC1V1_0C0002_03929	DDB0231426	abiA,Abi2,"component_of_SCAR_regulatory_complex"	-0.0492637	0.192815	-0.242079	0.95225	0.664894	0.751719
G06.chr1_gid_301002.1473_F	DDB0189668	1	474	0	0	0	PF00240;Ubiquitin family;; PR00348;Ubiquitin signature ;;	Ubiquitin-like fusion protein SonA. , ABA, JC1V1_0C0002_03924	DDB0191158	sonA;"ubiquitin-like_fusion_protein_SonA"	0.292549	-0.161433	0.453981	0.10296	0.44491	0.0254129
C12.chr1_gid_301002.1406_F	DDB0202048	1	1941	0	0	0	PF00642;Zinc finger C-x8-C-x5-C-x3-H type... PR00680;P-type trefoil domain signature ;;	JC1V1_0C0001_03446	-	-	-0.132624	0.134686	-0.26731	0.697399	0.665115	0.472909
G12.chr1_gid_301002.1410_F	DDB0191056	1	1937	0	0	0	PF01485;IBR domain;;	EbiP8324 (Fragment). , ABA, JC1V1_0C0001_03441	-	-	-0.0218876	-0.185978	0.16409	0.962996	0.360305	0.654108
C12.chr1_gid_301002.1546c_F	DDB0202164	1	399	0	0	0	-	JC1V1_0C0002_03847	-	-	0.0318889	0.0531117	-0.0212228	0.931362	0.844109	0.986006
G12.chr1_gid_301002.1550c_F	DDB0202162	1	394	0	0	0	PF05725;FNIP Repeat;;	JC1V1_0C0002_03842	-	-	0.0472826	0.117506	-0.0702231	0.846827	0.46465	0.865242
C06.chr1_gid_301002.996c_F	DDB0189753	1	563	0	0	0	PF06017;Myosin tail;;	JC1V1_0C0002_04015	-	-	0.00761327	0.137672	-0.130058	0.990928	0.644739	0.835791
G06.chr1_gid_301002.1004_F	DDB0189745	1	555	0	0	0	PF00248;Aldo/keto reductase family;; PR00069;Aldo-keto reductase signature ;;	CG6084-PA (LD06393p). , ABA, JC1V1_0C0002_04007	DDB0231284	alrC;"aldo-keto_reductase"	-0.843718	-0.724046	-0.119672	0.000813207	0.00253778	0.868841
C06.chr1_gid_301002.1148_F	DDB0216622	1	805	0	0	0	-	Hypothetical protein. , predicted by automatic BLAST annotation	-	-	0.102334	0.0497272	0.0526072	0.731455	0.8808	0.946887
G06.chr1_gid_301002.1162c_F	DDB0190001	1	821	0	0	0	PF00348;Polyprenyl synthetase;;	Chrysanthemyl diphosphate synthase. , ABA, JC1V1_0C0003_04315	-	-	-0.0697875	0.0742446	-0.144032	0.878116	0.851996	0.825321
C12.chr1_gid_301002.1076c_F	DDB0189346	1	135	0	0	0	-	JC1V1_0C0002_03562	-	-	0.431817	0.499123	-0.0673065	0.215031	0.137325	0.969695
G12.chr1_gid_301002.1080_F	DDB0189350	1	139	0	0	0	-	JC1V1_0C0002_03566	-	-	-0.0739793	-0.0408112	-0.0331681	0.78518	0.886731	0.968882
C12.chr1_gid_301002.1235c_F	DDB0190070	1	898	0	0	0	-	JC1V1_0C0003_04399	-	-	0.448944	-0.0467031	0.495647	0.143581	0.93552	0.21168
G12.chr1_gid_301002.1241_F	DDB0189483	1	280	0	0	0	PF05871;Eukaryotic protein of unknown...	JC1V1_0C0002_03721	-	-	-0.0373281	0.0345595	-0.0718876	0.951989	0.942493	0.939178
C06.chr1_gid_301002.699c_F	DDB0190812	1	1690	0	0	0	-	JC1V1_0C0001_03174	-	-	0.499214	0.360202	0.139011	0.0550545	0.189814	0.862572
G06.chr1_gid_301002.704_F	DDB0216745	1	1694	0	0	0	-	JC1V1_0C0001_03178	-	-	-0.000145951	0.167737	-0.167883	0.999775	0.509659	0.709228
C06.chr1_gid_301002.857_F	DDB0189889	1	704	0	0	0	-	JC1V1_0C0002_04157	-	-	0.040119	0.0504814	-0.0103624	0.938442	0.893767	0.995561
G06.chr1_gid_301002.863_F	DDB0189883	1	698	0	0	0	PR00194;Tropomyosin signature ;;	JC1V1_0C0002_04151	-	-	-0.0473938	-0.0599958	0.0126019	0.929161	0.883107	0.994965
C12.chr2_gid_011002.425_F	DDB0169508	2	2494	0	0	0	PF00481;Protein phosphatase 2C;; PF00503;G-protein alpha subunit;; PR00318;Alpha G protein (transducin)...	Spalten (Similar to Entamoeba histolytica. Protein phosphatase 2C-2). , ABA, JC2V1_0C0046_06419	DDB0185064	spnA,"Spalten,Spn","protein_serine/threonine_phosphatase"	0.439436	0.475778	-0.0363415	0.0991215	0.0712308	0.983797
G12.chr2_gid_011002.430_F	DDB0169513	2	2489	0	0	0	PF05172;MPPN (rrm-like) domain;;	JC2V1_0C0046_06424	-	-	-0.0454794	0.205001	-0.25048	0.850369	0.126468	0.127495
C12.chr2_gid_011002.560c_F	DDB0168480	2	329	0	0	0	PF07653;Variant SH3 domain;; PF00611;Fes/CIP4 homology domain;; PF00018;SH3 domain;; PR00452;SH3 domain signature ;;	JC2V1_0C0002_12934	-	-	0.03923	0.181525	-0.142295	0.944694	0.529157	0.823857
G12.chr2_gid_011002.567c_F	DDB0216910	2	322	0	0	0	PF02145;Rap/ran-GAP;; PF00169;PH domain;;	JC2V1_0C0002_12927	DDB0229869	-	0.127728	0.578711	-0.450982	0.750079	0.0184512	0.153543
C06.chr2_gid_011002.74_F	DDB0167545	2	1925	1	1	0	PR00680;P-type trefoil domain signature ;;	Hypothetical protein. , ABA, JC2V1_0C0033_04949	-	-	-0.05767	0.0443247	-0.101995	0.84942	0.878306	0.825321
G06.chr2_gid_011002.78_F	DDB0167549	2	1922	0	3	0	-	Hypothetical protein. , ABA, JC2V1_0C0033_04953	-	-	-0.0232591	-0.000279732	-0.0229793	0.961695	0.998857	0.986418
C06.chr2_gid_011002.213c_F	DDB0217071	2	802	0	0	0	-	Hypothetical protein. , ABA, JC2V1_0C0011_14033	-	-	0.101175	0.342266	-0.241091	0.871255	0.351175	0.758934
G06.chr2_gf_021002.254c_F	DDB0168925	2	796	0	0	0	PF03372;Endonuclease/Exonuclease/phosphatas	Hypothetical protein. , ABA, JC2V1_0C0011_14027	DDB0231751	-	-0.00347102	0.143399	-0.14687	0.992802	0.372413	0.57612
C12.chr2_gid_011002.145c_F	DDB0168606	2	462	0	0	0	-	Hypothetical protein. , ABA, JC2V1_0C0004_13059	-	-	-0.452096	-0.223511	-0.228585	0.0819833	0.476097	0.675581
G12.chr2_gid_011002.149c_F	DDB0168605	2	461	0	9	0	PF04791;LMBR1-like membrane protein;; PR01692;Lipocalin-1 interacting membrane...	Similar to Dictyostelium discoideum (Slime mold). Histidine kinase A. , ABA, JC2V1_0C0004_13057	-	-	0.095648	0.151139	-0.0554905	0.695504	0.424023	0.924642
C12.chr2_gid_011002.284_F	DDB0217319	2	1359	0	0	0	-	Similar to Plasmodium falciparum. CCAAT-box DNA binding protein subunit B. , predicted by automatic BLAST annotation	-	-	-0.0911556	0.150968	-0.242123	0.717163	0.423424	0.285124
G12.chr2_gid_011002.289_F	DDB0217325	2	1365	0	0	0	PF05725;FNIP Repeat;;	Similar to Dictyostelium discoideum (Slime mold). Hypothetical 97.7 kDa protein. , predicted by automatic BLAST annotation	-	-	-0.244794	0.0188072	-0.263602	0.3643	0.97043	0.521864
C06.chr1_gid_301002.1616_F	DDB0190118	1	951	0	0	0	PF00071;Ras family;; PR00449;Transforming protein P21 ras...	JC1V1_0C0003_04454	racK;"Rho_GTPase"	-	-0.273502	-0.191399	-0.082103	0.126483	0.327007	0.884442
G06.chr1_gid_301002.1624_F	DDB0190111	1	944	0	0	0	PF00400;WD domain, G-beta repeat;;	JC1V1_0C0003_04446	-	-	-0.186866	-0.288708	0.101842	0.54436	0.245569	0.897221
C06.chr1_gid_301002.1790_F	DDB0191011	1	1891	0	0	0	PF00515;Tetratricopeptide repeat;; PF07719;Tetratricopeptide repeat;;	JC1V1_0C0001_03393	-	-	-0.229063	-0.235696	0.00663267	0.3161	0.290088	0.997971
G06.chr1_gid_301002.1800_F	DDB0216747	1	1705	0	0	0	-	Mus musculus 10, 11 days embryo whole body cDNA, RIKEN full-length enriched library, clone:2810417D08 product:hypothetical protein, full insert sequence. (Fragment). , ABA, JC1V1_0C0001_03189	-	-	-0.0259658	0.220102	-0.246068	0.940461	0.145162	0.206014
C12.chr1_gid_301002.1700c_F	DDB0190924	1	1802	0	0	0	PF07535;DBF zinc finger;;	Similar to Homo sapiens (Human). dentin sialophosphoprotein. , ABA, JC1V1_0C0001_03300	-	-	0.0447815	0.0610105	-0.016229	0.912927	0.848176	0.990342
G12.chr1_gid_301002.1709_F	DDB0190933	1	1811	0	0	0	-	JC1V1_0C0001_03311	-	-	0.307794	0.243977	0.0638177	0.277996	0.420139	0.957065
C12.chr2_gid_011002.07_F	DDB0167292	2	2178	0	0	0	PF01536;Adenosylmethionine decarboxylase;;	Similar to Mus musculus (Mouse). Similar to S-adenosylmethionine decarboxylase 1. , ABA, JC2V1_0C0018_00329	-	-	-0.449993	-0.0402299	-0.409763	0.225181	0.955696	0.485514
G12.chr2_gid_011002.13_F	DDB0167298	2	2184	1	0	0	-	Dipeptidyl aminopeptidase (Similar to Amoeba proteus (Amoeba). Pepstatin-insensitive carboxyl proteinase 2). , ABA, JC2V1_0C0018_00322	DDB0185020	AY055590;"PEPSTATIN-INSENSITIVE_CARBOXYL_PROTEINASE_2,dipeptidyl_aminopeptidase"	-0.0715293	-0.58612	0.514591	0.821194	0.00180652	0.0136244
C06.chr2_gid_011002.893_F	DDB0217396	2	1436	1	2	0	-	DDB0217396	-	-	0.0753498	0.0898949	-0.0145451	0.785491	0.70002	0.990342
G06.chr2_gid_011002.897_F	DDB0217393	2	1433	1	1	0	-	Similar to Dictyostelium discoideum (Slime mold). Hypothetical 127.0 kDa protein. , predicted by automatic BLAST annotation	-	-	0.138108	0.315105	-0.176997	0.761918	0.306602	0.813539
C06.chr2_gid_011002.1023c_F	DDB0217862	2	2851	0	0	0	PF00285;Citrate synthase;; PR00143;Citrate synthase signature ;;	Similar to Dictyostelium discoideum (Slime mold). Citrate synthase. , ABA, JC2V1_0C0022_01564	DDB0214944	gltA;"citrate_synthase"	-0.60366	-0.284637	-0.319022	0.00150713	0.125805	0.175799
G06.chr2_gid_011002.1028c_F	DDB0217864	2	2856	0	0	0	PF00169;PH domain;; PF00621;RhoGEF domain;; PR01217;Proline rich extensin signature ;;	Similar to Dictyostelium discoideum (Slime mold). MYOM protein. , ABA, JC2V1_0C0022_01558	-	-	-0.156894	-0.101142	-0.0557526	0.399762	0.634142	0.922558
C12.chr2_gid_011002.964_F	DDB0217179	2	1219	0	0	0	-	Hypothetical protein. , predicted by automatic BLAST annotation	-	-	-0.0523823	-0.0184143	-0.0339681	0.857157	0.955503	0.967053
G12.chr2_gid_011002.970c_F	DDB0217173	2	1213	0	0	0	PF00795;Carbon-nitrogen hydrolase;;	Similar to Y56A3A.13.p. , predicted by automatic BLAST annotation	-	-	-0.158106	-0.200527	0.0424211	0.57616	0.412131	0.970651
C12.chr2_gid_011002.1086c_F	DDB0167686	2	1778	1	2	1	-	Hypothetical protein. , ABA, JC2V1_0C0033_05110	-	-	0.0305065	0.192691	-0.162185	0.958373	0.472338	0.761414
G12.chr2_gid_011002.1091c_F	DDB0217546	2	1782	0	0	0	PF06650;Protein of unknown function... PF00904;Involucrin repeat;;	Similar to vacuolar Protein Sorting; Vps13p. , ABA, JC2V1_0C0033_05106	-	-	0.108024	0.337481	-0.229457	0.755772	0.120912	0.552936
C06.chr2_gid_011002.619c_F	DDB0217706	2	2323	0	0	0	PF00076;RNA recognition motif. (a.k.a. RRM,...	Hypothetical protein. , ABA, JC2V1_0C0017_00163	-	-	-0.0374683	-0.00374852	-0.0337197	0.943061	0.994556	0.980839
G06.chr2_gid_011002.624_F	DDB0217707	2	2328	0	0	0	PF01274;Malate synthase;;	Similar to Myxococcus xanthus. Malate synthase (EC 4.1.3.2). , ABA, JC2V1_0C0017_00157	DDB0230181	masA;"malate_synthase"	0.173107	0.337554	-0.164446	0.389263	0.0468578	0.624404
C06.chr2_gid_011002.753_F	DDB0169060	2	3022	0	0	0	PF00612;IQ calmodulin-binding motif;; PF00621;RhoGEF domain;;	Similar to Dictyostelium discoideum (Slime mold). GrfA. , ABA, JC2V1_0C0021_01372	-	-	-0.16138	-0.0770757	-0.0843038	0.54436	0.810004	0.899473
G06.chr2_gid_011002.758c_F	DDB0217926	2	3027	0	0	0	PF03483;B3/4 domain;; PF03484;tRNA synthetase B5 domain;;	Similar to Homo sapiens (Human). Phenylalanyl-tRNA synthetase beta-subunit. , ABA, JC2V1_0C0020_00127	DDB0231327	pheSB,"PheRS,pheS","phenylalanine-tRNA_ligase,_beta_subunit,phenylalanyl-tRNA_synthetase,_beta_subunit"	-0.14815	0.00379224	-0.151942	0.423863	0.991936	0.605721
C12.chr2_gid_011002.691_F	DDB0167075	2	2715	0	0	0	PF01237;Oxysterol-binding protein;;	Similar to Dictyostelium discoideum (Slime mold). OSBPa protein. , ABA, JC2V1_0C0014_14165	-	-	0.155814	0.381208	-0.225394	0.781539	0.298579	0.788761
G12.chr2_gid_011002.695_F	DDB0217814	2	2711	0	0	0	PF00412;LIM domain;;	Similar to LIM domains. , ABA, JC2V1_0C0014_14161	-	-	-0.026327	0.373472	-0.399799	0.963597	0.0945928	0.159789
C12.chr2_gid_011002.816c_F	DDB0217509	2	1670	0	0	0	-	Hypothetical protein. , ABA, JC2V1_0C0033_05218	-	-	0.0112237	0.138639	-0.127415	0.974623	0.36444	0.634532
G12.chr2_gid_011002.820_F	DDB0203250	2	1673	0	0	0	PF00904;Involucrin repeat;;	Hypothetical protein (Similar to Multicopy Suppressor of STA10-11; Mss11p). , ABA, JC2V1_0C0033_05214	-	-	0.0315227	0.197435	-0.165913	0.942083	0.323362	0.649177
C06.chr2_gid_011002.351_F	DDB0202643	2	2941	0	0	0	PF03129;Anticodon binding domain;; PF00069;Protein kinase domain;;	JC2V1_0C0022_01463	DDB0185219	ifkB;"GCN2_family_protein_kinase,eukaryotic_translation_initiation_factor_2_alpha_(eIF2alpha)_kinase,putative_protein_serine/threonine_kinase"	0.105088	0.122899	-0.0178117	0.717985	0.624521	0.990342
G06.chr2_gid_011002.357_F	DDB0216915	2	334	0	0	0	-	JC2V1_0C0002_12939	-	-	0.0646979	0.07866	-0.0139621	0.884306	0.833692	0.994373
C06.chr2_gid_011002.499c_F	DDB0169471	2	2543	1	1	0	-	JC2V1_0C0046_06367	-	-	0.0635452	-0.0111009	0.0746461	0.823241	0.974605	0.885725
G06.chr2_gid_011002.503c_F	DDB0217879	2	2911	0	0	0	PF00723;Glycosyl hydrolases family 15;;	JC2V1_0C0022_01500	-	-	0.0027057	0.232986	-0.23028	0.997505	0.371461	0.595658
C12.chr2_gid_011002.1759_F	DDB0167454	2	2023	0	0	0	PF00069;Protein kinase domain;;	Similar to Xenopus laevis (African clawed frog). calcium/calmodulin-dependent protein kinase I alpha. , ABA, JC2V1_0C0032_04836	DDB0216307	-	0.173813	0.0704602	0.103352	0.387271	0.793047	0.831375
G12.chr2_gid_011002.1765_F	DDB0203108	2	2029	0	0	0	PF05971;Protein of unknown function...	Similar to ZK1128.2.p. , ABA, JC2V1_0C0032_04830	-	-	0.0874588	0.16767	-0.0802116	0.726525	0.347122	0.870906
C12.chr2_gid_011002.1893c_F	DDB0217446	2	1486	0	0	0	PF01504;Phosphatidylinositol-4-phosphat	Similar to Dictyostelium discoideum (Slime mold). Nucleotide exchange factor RasGEF P. , predicted by automatic BLAST annotation	-	-	-0.148681	-0.0222601	-0.126421	0.59315	0.958179	0.821791
G12.chr2_gid_011002.1898c_F	DDB0217441	2	1481	0	0	0	PF00241;Cofilin/tropomyosin-typ PR00006;Cofilin/destrin family signature...	Hypothetical protein. , predicted by automatic BLAST annotation	-	-	-0.193684	-0.055969	-0.137715	0.317283	0.847012	0.719438
C06.chr2_gid_011002.1429c_F	DDB0167645	2	1820	0	0	0	PF00025;ADP-ribosylation factor family;;	Hypothetical protein. , ABA, JC2V1_0C0033_05065	DDB0229393	arrB;"ADP-ribosylation_factor-related,ARF-related"	0.204768	0.214454	-0.0096866	0.446516	0.396682	0.99619
G06.chr2_gid_011002.1433c_F	DDB0217560	2	1824	0	0	0	PF00071;Ras family;; PR00449;Transforming protein P21 ras... PR00627;GTP-binding nuclear protein Ran/Tc4...	Similar to maintenance of nuclear organization; homologous to mammalian Ran, a small nuclear GTPase of the ras superfamily; Gsp1p. , ABA, JC2V1_0C0033_05060	DDB0229425	ranB;"GTP-binding_nuclear_protein_Ran"	0.203646	0.205292	-0.00164643	0.457102	0.431101	0.999663
C06.chr2_gid_011002.1572c_F	DDB0218033	2	3340	0	0	0	-	Hypothetical protein. , ABA, JC2V1_0C0044_06217	-	-	-0.00697067	0.0242641	-0.0312347	0.988438	0.942257	0.97535
G06.chr2_gid_011002.1576c_F	DDB0218029	2	3336	0	0	0	PF04810;Sec23/Sec24 zinc finger;; PF04811;Sec23/Sec24 trunk domain;; PF04815;Sec23/Sec24 helical domain;; PF00904;Involucrin repeat;;	Hypothetical protein. , ABA, JC2V1_0C0044_06213	-	-	0.342883	0.15672	0.186163	0.0967687	0.551137	0.657092
C12.chr2_gid_011002.1495c_F	DDB0203742	2	646	0	2	0	-	JC2V1_0C0007_13268	-	-	-0.0642379	0.117633	-0.181871	0.815806	0.5698	0.516476
G12.chr2_gid_011002.1501_F	DDB0168774	2	640	1	0	0	-	JC2V1_0C0007_13261	-	-	0.0151429	0.364789	-0.349646	0.977335	0.0691262	0.179366
C12.chr2_gid_011002.1631c_F	DDB0169135	2	3095	0	0	0	PF00291;Pyridoxal-phosphate dependent...	Similar to Thermotoga maritima. Threonine dehydratase catabolic. , ABA, JC2V1_0C0020_00051	DDB0230210	-	0.282181	0.561706	-0.279526	0.103091	0.00165963	0.223986
G12.chr2_gid_011002.1635c_F	DDB0169145	2	3107	0	0	0	PF00400;WD domain, G-beta repeat;; PR00320;G protein beta WD-40 repeat...	Similar to Homo sapiens (Human). Sec13-like protein. , ABA, JC2V1_0C0020_00040	-	-	0.301864	0.327885	-0.026021	0.317649	0.258059	0.990342
C06.chr2_gf_021002.1359c_F	DDB0216878	2	243	0	1	0	PR00019;Leucine-rich repeat signature ;;	Hypothetical protein. , ABA, JC2V1_0C0001_12844	-	-	-0.316434	-0.197606	-0.118828	0.153253	0.438412	0.856105
G06.chr2_gid_011002.1154c_F	DDB0216874	2	237	0	0	0	PF00904;Involucrin repeat;;	Hypothetical protein. , ABA, JC2V1_0C0001_12838	-	-	0.0962881	0.217331	-0.121043	0.750111	0.287699	0.803919
C06.chr2_gid_011002.1303_F	DDB0167420	2	2059	0	0	0	PF00891;O-methyltransferase;;	Similar to Bradyrhizobium japonicum. Blr7665 protein. , ABA, JC2V1_0C0032_04796	-	-	-0.37786	-0.636256	0.258395	0.429	0.111178	0.800462
G06.chr2_gid_011002.1310_F	DDB0217626	2	2070	0	0	0	PF04078;Cell differentiation family,...	Similar to plasmodium falciparum. cell differentiation protein rcd1, putative. , ABA, JC2V1_0C0032_04785	DDB0220000	-	-0.0311836	0.0410376	-0.0722212	0.937218	0.89017	0.897221
C12.chr2_gid_011002.1233_F	DDB0217974	2	3169	0	0	0	PF00613;Phosphoinositide 3-kinase family,... PF00454;Phosphatidylinositol 3- and...	JC2V1_0C0037_05682	-	-	0.407269	0.632653	-0.225384	0.0398962	0.00228327	0.527898
G12.chr2_gid_011002.1239c_F	DDB0169210	2	3173	0	0	0	-	JC2V1_0C0037_05686	-	-	0.0592455	-0.0212913	0.0805368	0.883902	0.959998	0.909135
C12.chr2_gid_011002.1366c_F	DDB0217627	2	2071	0	1	0	PF00211;Adenylate and Guanylate cyclase...	Guanylyl cyclase (EC 4.6.1.2). , ABA, JC2V1_0C0032_04784	DDB0191309	gca,GC,"guanylyl_cyclase"	0.364973	0.487967	-0.122995	0.0604178	0.0123095	0.816587
G12.chr2_gid_011002.1373c_F	DDB0204138	3	1754	0	0	0	-	JC3V1_0C0042_00787	-	-	0.0368238	-0.0222494	0.0590732	0.924966	0.950711	0.925955
C06.chr2_gid_011002.2224_F	DDB0217580	2	1891	0	0	0	-	Similar to Dictyostelium discoideum (Slime mold). MkpA protein. , ABA, JC2V1_0C0033_04986	-	-	0.0316723	0.175972	-0.1443	0.961695	0.591117	0.841814
G06.chr2_ESTs_011002.2350c_F	DDB0167581	2	1886	1	0	0	PF05738;Cna protein B-type domain;;	Similar to Staphylococcus epidermidis. Putative cell-surface adhesin SdrF. , ABA, JC2V1_0C0033_04991	colB;"colossin_B"	-	0.0472679	0.128346	-0.0810781	0.931362	0.704864	0.925955
C06.chr2_gid_011002.2369_F	DDB0217031	2	700	0	0	0	-	JC2V1_0C0009_13416	-	-	-0.0713427	-0.0297117	-0.041631	0.847658	0.940073	0.969046
G06.chr2_gid_011002.2372_F	DDB0167350	2	2238	0	2	0	-	Hypothetical protein. , ABA, JC2V1_0C0018_00270	-	-	-0.0494511	0.111234	-0.160685	0.931362	0.76699	0.806018
C12.chr2_gid_011002.2293_F	DDB0203257	2	1656	0	0	0	PF00155;Aminotransferase class I and II;; PR00753;1-aminocyclopropane-1-carboxylat	Similar to Lycopersicon esculentum (Tomato). 1-aminocyclopropane-1-carboxylate synthase 5 (EC 4.4.1.14). , ABA, JC2V1_0C0033_05234	DDB0231650	-	-0.405446	-0.458191	0.0527452	0.0395603	0.020716	0.951617
G12.chr2_gid_011002.2300c_F	DDB0168308	2	2904	0	2	0	-	JC2V1_0C0022_01507	-	-	0.0750861	0.127133	-0.0520465	0.800204	0.573447	0.939178
C12.chr2_gid_011002.2431_F	DDB0169276	2	3240	0	0	0	-	Hypothetical protein. , ABA, JC2V1_0C0038_05781	-	-	0.155863	0.200852	-0.0449884	0.340613	0.179974	0.935476
G12.chr2_gid_011002.2443_F	DDB0217871	2	2886	1	1	0	-	Similar to Dictyostelium discoideum (Slime mold). Protein tyrosine kinase. , ABA, JC2V1_0C0022_01527	-	-	-1.04984	-1.07004	0.0202011	0.0684663	0.0621168	0.997353
C06.chr2_gid_011002.1960c_F	DDB0217469	2	1529	0	0	0	PF00199;Catalase;; PR00067;Catalase signature ;;	Similar to Dictyostelium discoideum (Slime mold). Catalase (EC 1.11.1.6). , predicted by automatic BLAST annotation	DDB0185123	catA,cat,catalase	0.558642	0.294891	0.263751	0.172256	0.560106	0.790744
G06.chr2_gid_011002.1964_F	DDB0167921	2	1525	0	0	0	PF00036;EF hand;; PR00450;Recoverin family signature ;;	Hypothetical protein. , ABA, JC2V1_0C0033_05372	-	-	0.317531	0.16535	0.152181	0.717985	0.865014	0.949958
C06.chr2_gid_011002.2100c_F	DDB0217217	2	1257	0	0	0	-	Hypothetical protein. , predicted by automatic BLAST annotation	-	-	-0.260868	-0.309284	0.0484162	0.215992	0.126807	0.958571
G06.chr2_gid_011002.2105c_F	DDB0217212	2	1252	0	0	0	PF05176;ATP10 protein;;	Hypothetical protein. , predicted by automatic BLAST annotation	-	-	0.671781	0.464389	0.207393	0.00184446	0.0240407	0.603109
C12.chr2_gid_011002.2029_F	DDB0169112	2	3069	0	0	0	-	Similar to Phaseolus aureus (Mung bean) (Vigna radiata). Aldehyde reductase. , ABA, JC2V1_0C0020_00076	-	-	-0.895618	-0.29887	-0.596749	0.00397624	0.397517	0.117963
G12.chr2_gid_011002.2041_F	DDB0217007	2	631	0	0	0	PF00107;Zinc-binding dehydrogenase;;	JC2V1_0C0007_13253	-	-	-0.271272	-0.248744	-0.0225286	0.402255	0.443282	0.990342
C12.chr2_gid_011002.2162c_F	DDB0168719	2	579	0	0	0	-	Similar to Dictyostelium discoideum (Slime mold). Protein-tyrosine phosphatase 3 (EC 3.1.3.48) (Protein-tyrosine-phosphate phosphohydrolase 3). , ABA, JC2V1_0C0007_13198	-	-	-0.0461192	0.0229192	-0.0690385	0.828668	0.920258	0.846464
G12.chr2_ESTs_011002.2290_F	DDB0168996	2	2957	0	0	0	-	Hypothetical protein. , ABA, JC2V1_0C0022_01447	-	-	0.696625	0.748387	-0.0517621	0.0671898	0.0479241	0.983998
C06.chr2_gid_011002.1693c_F	DDB0216966	2	520	0	0	0	PF02291;Transcription initiation factor IID,...	JC2V1_0C0010_13944	DDB0230997	TAF9,TFII31,"TFIID_subunit,transcription_initiation_factor_TFIID_subunit"	-0.29145	-0.0595243	-0.231926	0.187908	0.870487	0.542701
G06.chr2_gid_011002.1698_F	DDB0206556	2	515	0	0	0	PF02274;Amidinotransferase;;	JC2V1_0C0010_13938	-	-	0.0069851	0.0872103	-0.0802252	0.993074	0.863956	0.949503
C06.chr2_ESTs_011002.1913c_F	DDB0167845	2	1607	0	0	0	-	Hypothetical protein. , ABA, JC2V1_0C0033_05290	-	-	-0.0320837	0.0747321	-0.106816	0.960321	0.858599	0.897221
G06.chr2_gid_011002.1828_F	DDB0217497	2	1612	0	0	0	PF00618;Guanine nucleotide exchange factor... PF00617;RasGEF domain;;	Similar to Dictyostelium discoideum (Slime mold). Nucleotide exchange factor RasGEF M. , ABA, JC2V1_0C0033_05285	DDB0191326	gefM,RasGEFM,"Ras_guanine_nucleotide_exchange_factor,RasGEF"	0.148233	0.173185	-0.0249525	0.657592	0.55849	0.989387
C12.schr6_gid_141002.216_F	DDB0191830	6	1025	0	0	0	PF03942;DTW domain;;	hypothetical protein, DTW domain, Y53c12a.3 protein, ABA, EC6V1_0C0005_08267	-	-	-0.095706	-0.293386	0.19768	0.769836	0.148863	0.597534
G12.schr6_gid_141002.221_F	DDB0192084	6	1259	0	0	0	-	hypothetical protein, conserved, EC6V1_0C0023_09674	-	-	0.105151	0.188877	-0.0837259	0.653594	0.286943	0.867072
C12.schr6_gid_141002.337c_F	DDB0219851	6	1100	0	0	0	PF06747;CHCH domain;;	hypothetical CHCH domain protein, conserved, hypothetical 16.7 kDa protein in cdc5-mvp1 intergenic region, ABA, EC6V1_0C0012_08895	-	-	-0.0952832	-0.280438	0.185155	0.741472	0.128153	0.584687
G12.schr6_gid_141002.343c_F	DDB0191962	6	1137	0	0	0	PF02412;Thrombospondin type 3 repeat;;	hypothetical protein, EC6V1_0C0018_08959	-	-	-0.196344	-0.275502	0.079158	0.430242	0.201732	0.911083
C06.schr5_gid_211002.151c_F	DDB0188441	5	1135	0	0	0	PF01843;DIL domain;; PF00063;Myosin head (motor domain);; PF00612;IQ calmodulin-binding motif;; PF02736;Myosin N-terminal SH3-like domain;; PR00193;Myosin heavy chain signature ;;	Myosin IE heavy chain. , ABA, BC5V1_0C0081_00017	myoH;myosin	-	0.117139	0.165118	-0.047979	0.789903	0.638237	0.97535
G06.schr5_gid_211002.156c_F	DDB0189138	5	1845	0	0	0	-	BC5V1_0C0130_09320	-	-	0.0368616	0.128853	-0.0919915	0.878116	0.357714	0.756964
C06.schr6_gid_141002.19c_F	DDB0191672	6	848	0	1	0	-	transporter, putative, Hypothetical protein. , ABA, EC6V1_0C0002_08045	-	-	-0.0876873	-0.0193852	-0.0683022	0.675139	0.945442	0.876881
G06.schr6_gid_141002.23c_F	DDB0191668	6	844	0	0	0	PF00782;Dual specificity phosphatase,...	dual specificity phosphatase, putative, EC6V1_0C0002_08041	-	-	-0.0190468	-0.164812	0.145765	0.96141	0.317925	0.614059
C12.schr5_gf_211002.244_F	DDB0188319	5	1008	0	0	0	-	BC5V1_0C0069_09750	-	-	-0.0849936	0.147962	-0.232955	0.759825	0.472732	0.363092
G12.schr5_gf_211002.253_F	DDB0188321	5	1011	0	0	0	PF02752;Arrestin (or S-antigen), C-terminal...	BC5V1_0C0069_09753	-	-	-0.0114038	-0.00309581	-0.00830795	0.984284	0.994556	0.997353
C12.schr6_gf_031002.100c_F	DDB0219818	6	911	0	0	0	PF00270;DEAD/DEAH box helicase;; PF00271;Helicase conserved C-terminal...	putative ethylene-responsive RNA helicase, Putative ethylene-responsive RNA helicase. , ABA, EC6V1_0C0004_08136	-	-	0.00628665	-0.121464	0.127751	0.992699	0.677039	0.827894
G12.schr6_gid_141002.93_F	DDB0191738	6	916	0	2	0	-	putative membrane protein, conserved, hypothetical protein, ABA, EC6V1_0C0004_08142	-	-	0.228769	-0.179126	0.407895	0.314265	0.460917	0.100068
C06.chr2_gid_011002.2503_F	DDB0167131	2	2418	0	0	0	PF00076;RNA recognition motif. (a.k.a. RRM,...	JC2V1_0C0016_00031	DDB0231494	-	-0.223395	-0.528018	0.304623	0.705565	0.190085	0.725757
G06.chr2_gid_011002.2508_F	DDB0169295	2	3255	0	0	0	-	JC2V1_0C0039_05814	-	-	-0.514363	-0.205331	-0.309032	0.0286299	0.479944	0.414837
C06.schr5_gid_211002.18c_F	DDB0188257	5	943	0	0	0	PF01823;MAC/Perforin domain;;	BC5V1_0C0066_09510	-	-	0.138082	-0.0177037	0.155786	0.652921	0.96897	0.760245
G06.schr5_gid_211002.28c_F	DDB0188247	5	935	1	1	0	PF06391;CDK-activating kinase assembly factor...	BC5V1_0C0066_09500	-	-	-0.00519592	-0.000269115	-0.00492681	0.9876	0.99884	0.99619
C12.chr2_gid_011002.2558_F	DDB0167055	2	2694	0	0	0	PF02780;Transketolase, C-terminal domain;; PF02779;Transketolase, pyridine binding...	Similar to Arabidopsis thaliana (Mouse-ear cress). At5g50850/K16E14_1. , ABA, JC2V1_0C0014_14142	DDB0229442	pdhB;"pyruvate_dehydrogenase_E1_beta_subunit"	0.401843	-0.0325333	0.434376	0.102658	0.94818	0.166485
G12.chr2_gid_011002.2561_F	DDB0202521	2	2232	1	1	0	PF00008;EGF-like domain;; PR00011;Type III EGF-like signature ;;	Similar to Mus musculus (Mouse). Tenascin C. , ABA, JC2V1_0C0018_00274	-	-	0.555301	0.0142281	0.541072	0.0347724	0.981064	0.0980193
C12.schr5_gid_211002.87_F	DDB0188271	5	957	0	0	0	PF00106;short chain dehydrogenase;; PR00081;Glucose/ribitol dehydrogenase... PR00080;Short-chain dehydrogenase/reductase...	Similar to Lactococcus lactis (Subsp. lactis) (Streptococcus lactis). Oxidoreductase. , ABA, BC5V1_0C0067_09543	-	-	0.135297	0.0585167	0.0767809	0.81008	0.925652	0.960869
G12.schr5_gid_211002.92_F	DDB0188286	5	972	0	0	0	PF00249;Myb-like DNA-binding domain;; PF00904;Involucrin repeat;;	BC5V1_0C0067_09560	-	-	-0.042324	-0.0351679	-0.00715616	0.880179	0.891273	0.995561
split1.gid.0357 PCR product	DDB0190242	1	1086	0	0	0	PF03985;Paf1;;	JC1V1_0C0001_02519	-	-	0.086797	0.105842	-0.019045	0.730223	0.62268	0.987268
split1.gid.0366 PCR product	DDB0190250	1	1094	0	0	0	PF00035;Double-stranded RNA binding motif;; PR01217;Proline rich extensin signature ;;	JC1V1_0C0001_02528	-	-	-0.0247229	-0.0498622	0.0251393	0.959218	0.874963	0.983797
split2.gid.0574 PCR product	DDB0169367	2	3326	0	0	0	PF01841;Transglutaminase-like superfamily;;	Similar to Oryza sativa (Rice). Hydroxyproline-rich glycoprotein. , ABA, JC2V1_0C0044_06203	-	-	0.00231311	-0.069339	0.0716521	0.995891	0.743793	0.873879
split2.gid.0605 PCR product	DDB0185714	4	474	0	1	0	PF05008;Vesicle transport v-SNARE protein;;	BC4V1_0C0023_08534	-	-	-0.23346	0.177252	-0.410712	0.774961	0.825758	0.695329
split2.gid.0199 PCR product	DDB0202972	2	2773	0	8	0	-	JC2V1_0C0029_02236	-	-	-0.39457	-0.385815	-0.00875512	0.0211192	0.0251799	0.995561
split2.gid.0224 PCR product	DDB0184269	6	516	1	2	0	-	BC6V1_0C0014_05776	-	-	0.360078	0.0793146	0.280764	0.108531	0.827991	0.432037
split3.gid.0262c PCR product	DDB0217568	2	1859	0	0	0	PF05091;Eukaryotic translation initiation...	Similar to Homo sapiens (Human). Eukaryotic translation initiation factor 3 subunit 7 (EIF-3 zeta) (EIF3 p66). , ABA, JC2V1_0C0033_05023	DDB0219927	moe1,DdMoe1,"eIF-3_zeta"	0.114154	0.235284	-0.12113	0.825829	0.524913	0.901867
split3.gid.0272 PCR product	DDB0217574	2	1868	0	3	0	PF01553;Acyltransferase;;	Similar to Oryza sativa (Japonica cultivar-group). P0681F05.34 protein. , ABA, JC2V1_0C0033_05011	-	-	0.0185331	0.157368	-0.138835	0.968614	0.447156	0.719753
C06.schr6_gid_141002.409c_F	DDB0191770	6	946	0	0	0	PF00333;Ribosomal protein S5, N-terminal...	hypothetical protein, EC6V1_0C0004_08175	-	-	0.0944324	0.0372183	0.0572141	0.610221	0.872399	0.899473
G06.schr6_gid_141002.416c_F	DDB0191763	6	939	0	0	0	-	conserved hypothetical protein, ran binding protein 20, ABA, EC6V1_0C0004_08168	-	-	0.349897	0.446138	-0.0962406	0.143076	0.0536194	0.900436
C12.schr6_gid_141002.488_F	DDB0192055	6	1231	0	3	0	PF00904;Involucrin repeat;;	hypothetical protein, EC6V1_0C0023_09645	-	-	-0.0977998	0.0864248	-0.184225	0.752177	0.761403	0.62312
G12.schr6_gid_141002.502_F	DDB0192062	6	1238	1	2	1	-	membrane protein, putative, ponticulin precursor, ABA, EC6V1_0C0023_09651	-	-	0.0711288	-0.0251469	0.0962757	0.815362	0.943166	0.858096
C06.schr6_gid_141002.149_F	DDB0191825	6	1030	0	0	0	PF04564;U-box domain;;	hypothetical protein, U box domain, CG3238-PA (LD34105p). , ABA, EC6V1_0C0005_08262	-	-	-0.0318137	0.150041	-0.181854	0.944486	0.515518	0.614039
G06.schr6_gid_141002.156c_F	DDB0191844	6	1010	0	1	1	-	hypothetical protein, conserved, signal peptide, Dg2044 protein, ABA, EC6V1_0C0005_08281	-	-	0.10154	0.0913274	0.0102127	0.663955	0.680344	0.993673
C06.schr6_gid_141002.279_F	DDB0192135	6	1306	1	1	0	-	EC6V1_0C0025_09770	-	-	0.105847	0.03278	0.0730672	0.763336	0.937613	0.925955
G06.schr6_gid_141002.286c_F	DDB0192161	6	1317	0	3	0	-	membrane protein, putative, EC6V1_0C0028_09803	-	-	0.135848	0.14692	-0.0110724	0.545637	0.472254	0.993128
split8.gid.0079 PCR product	DDB0188569	5	1288	0	0	0	PF06367;Diaphanous FH3 Domain;; PF02181;Formin Homology 2 Domain;;	BC5V1_0C0092_11798	DDB0231185	forF,"dDia1,drf1","actin-binding_protein,formin_homology_domain-containing_protein"	-0.0670701	-0.301002	0.233932	0.875414	0.195174	0.563007
split8.gid.0088 PCR product	DDB0219577	5	1679	0	0	0	PF01608;I/LWEQ domain;; PF00373;FERM domain (Band 4.1 family);;	Filopodin (Talin homolog). , ABA, BC5V1_0C0116_00047	talA;"filopodin,talinA"	-	-0.131023	-0.0980914	-0.0329319	0.673284	0.750049	0.980825
split8.gid.0381 PCR product	DDB0188774	5	1497	0	0	0	PF00070;Pyridine nucleotide-disulphide... PF00036;EF hand;;	External rotenone-insensitive NADPH dehydrogenase. , ABA, BC5V1_0C0110_07747	-	-	-0.0208837	0.185467	-0.20635	0.966446	0.397452	0.546384
split8.gid.0398c PCR product	DDB0204430	3	125	0	4	0	PF04387;Protein tyrosine phosphatase-like...	AgCP13922 (Fragment). , ABA, JC3V1_0C0047_01090	-	-	-0.242826	-0.319135	0.0763092	0.379408	0.198551	0.934633
split6.gid.0091c PCR product	DDB0218873	4	2031	0	0	0	PF07690;Major Facilitator Superfamily;;	BC4V1_0C0103_09029	-	-	0.0261982	0.066973	-0.0407747	0.953143	0.807419	0.959939
split6.gid.0096 PCR product	DDB0185888	4	640	0	0	0	PF03129;Anticodon binding domain;; PF00587;tRNA synthetase class II core domain... PR01046;Prolyl-tRNA synthetase signature...	Multifunctional aminoacyl-tRNA ligase-like protein. , ABA, BC4V1_0C0036_09171	DDB0231317	proS,ProRS,"proline-tRNA_ligase,prolyl-tRNA_synthetase"	-0.229834	-0.283992	0.0541589	0.544198	0.385343	0.972952
split7.gid.0181c PCR product	DDB0191606	6	327	0	0	0	-	BC6V1_0C0008_02284	-	-	-0.055457	-0.0445631	-0.0108939	0.830674	0.858658	0.992061
split7.gid.0185 PCR product	DDB0183781	6	13	0	0	0	PF00903;Glyoxalase/Bleomycin resistance...	Lactoylglutathione lyase. , ABA, BC6V1_0C0002_01852	DDB0230987	gloA,GLO1,"glyoxylase_I,lactoylglutathione_lyase"	-0.418048	-0.312851	-0.105197	0.0870949	0.226	0.897618
split6.gid.0423 PCR product	DDB0184238	6	472	0	0	0	PF00106;short chain dehydrogenase;; PR00081;Glucose/ribitol dehydrogenase...	BC6V1_0C0012_05609	-	-	-0.225206	-0.290715	0.0655089	0.362161	0.194872	0.93714
split6.gid.0448c PCR product	DDB0218357	3	2132	0	7	0	PF01427;D-ala-D-ala dipeptidase;; PF01694;Rhomboid family;; PF00144;Beta-lactamase;;	Probable beta-lactamase (EC 3.5.2.6). , ABA, JC3V1_0C0006_10955	-	-	-0.20929	-0.0264617	-0.182829	0.571688	0.962927	0.795157
split7.gid.0318c PCR product	DDB0184078	6	308	0	0	0	PF00036;EF hand;;	BC6V1_0C0008_02264	-	-	0.138686	-0.0979609	0.236647	0.57616	0.709324	0.417101
split7.gid.0357 PCR product	DDB0219516	5	1423	1	1	0	-	Similar to Dictyostelium discoideum (Slime mold). Hypothetical 127.0 kDa protein. , ABA, BC5V1_0C0101_07314	DDB0231822	-	-0.0165265	-0.0261859	0.0096594	0.979958	0.958928	0.997353
split3.gid.0502c PCR product	DDB0187963	5	647	0	0	0	PF00454;Phosphatidylinositol 3- and...	Phosphatidylinositol 4-kinase (EC 2.7.1.67) (PI4-kinase) (PtdIns-4-kinase) (PI4K-alpha). , ABA, BC5V1_0C0039_07532	DDB0191346	pikD,PIK4,"phosphatidylinositol_4-kinase"	-0.0869208	-0.108742	0.0218207	0.717923	0.593211	0.983307
split3.gid.0543 PCR product	DDB0187979	5	663	0	0	0	PF00571;CBS domain;;	BC5V1_0C0042_07884	-	-	0.0656398	0.0496741	0.0159656	0.791235	0.838919	0.989215
split5.gid.0053c PCR product	DDB0219749	6	615	0	2	0	PF05726;Pirin C-terminal region;; PF02678;Pirin;;	BC6V1_0C0017_05926	-	-	-0.129948	-0.244973	0.115024	0.7179	0.340946	0.873218
split5.gid.0065c PCR product	DDB0184400	6	625	1	1	0	PF01513;ATP-NAD kinase;;	F8K7.5 protein. , ABA, BC6V1_0C0017_05939	DDB0231370	-	0.00363527	-0.00974291	0.0133782	0.995299	0.983224	0.992627
split4.gid.0226 PCR product	DDB0167061	2	2701	0	0	0	PF00069;Protein kinase domain;;	Hypothetical protein. , ABA, JC2V1_0C0014_14151	DDB0229347	-	-0.0119907	0.0404257	-0.0524164	0.979958	0.897995	0.94019
split4.gid.0289 PCR product	DDB0184234	6	468	0	0	0	PF00071;Ras family;; PR00449;Transforming protein P21 ras...	RAS-related protein racD. , ABA, BC6V1_0C0012_05605	DDB0216194	racD;"Rho_GTPase"	0.285653	0.369694	-0.0840407	0.312686	0.15591	0.931261
split5.gid.0321c PCR product	DDB0184583	6	811	0	0	0	PF00646;F-box domain;; PF00400;WD domain, G-beta repeat;; PR00320;G protein beta WD-40 repeat...	putative F-box/g-beta domain protein, BC6V1_0C0021_06262	-	-	0.661948	-0.397744	1.05969	0.512349	0.724499	0.367007
split5.gid.0364 PCR product	DDB0191680	6	858	0	0	0	PF01182;Glucosamine-6-phosphat	6-phosphogluconolactonase, 6-phosphogluconolactonase, ABA, EC6V1_0C0002_08056	DDB0231287	pgl,PGLS,6-phosphogluconolactonase	-0.368739	-0.257186	-0.111553	0.080859	0.256537	0.862278
split9.gid.0522c PCR product	DDB0187408	5	48	0	0	0	-	BC5V1_0C0005_06538	-	-	0.397149	0.246918	0.150231	0.168208	0.458184	0.860062
split9.gid.0533c PCR product	DDB0187420	5	61	1	1	0	PF04145;Ctr copper transporter family;;	P80 protein. , ABA, BC5V1_0C0005_06551	DDB0191340	p80;"p80_protein"	0.324078	0.134267	0.189812	0.137883	0.645137	0.671282
split10.gid.0170c PCR product	DDB0186527	4	1287	0	0	0	-	Similar to plasmodium falciparum (Isolate 3D7). hypothetical 231.8 kDa protein. , ABA, BC4V1_0C0070_12097	-	-	0.189451	0.336658	-0.147207	0.434358	0.0927624	0.758934
split10.gid.0184c PCR product	DDB0186232	4	983	0	4	0	PF00664;ABC transporter transmembrane... PF00005;ABC transporter;;	ABC transporter ABCC.10. , ABA, BC4V1_0C0056_10413	DDB0191225	abcC8;"ABC_transporter_C_family_protein"	-0.025099	-0.113606	0.0885072	0.976398	0.832923	0.949836
split10.gid.0344c PCR product	DDB0187189	4	2003	1	1	1	-	1I protein. , ABA, BC4V1_0C0103_09001	DDB0191248	pspE,1I,"1I_prespore_protein"	0.0831544	0.00377857	0.0793758	0.796742	0.993539	0.899473
split10.gid.0361 PCR product	DDB0187753	5	419	0	0	0	-	BC5V1_0C0025_07009	-	-	0.0740927	0.116763	-0.0426705	0.8579	0.716027	0.972952
split8.gid.0533 PCR product	DDB0218425	4	17	0	0	0	PF02145;Rap/ran-GAP;;	BC4V1_0C0003_07142	-	-	-0.00338017	-0.0557621	0.0523819	0.994025	0.832889	0.933204
split8.gid.0539 PCR product	DDB0187533	5	183	0	0	0	PF02310;B12 binding domain;;	Mut protein. , ABA, BC5V1_0C0012_06713	-	-	0.112131	0.227861	-0.11573	0.717985	0.297607	0.841753
split9.gid.0246c PCR product	DDB0185824	4	581	0	0	0	PF04762;IKI3 family;;	GM13228p. , ABA, BC4V1_0C0033_09066	DDB0231757	elp1;"IKI3_domain-containing_protein,RNA_polymerase_II_elongator_complex_subunit,elongation_protein_1"	-0.183082	-0.267367	0.0842846	0.613748	0.368145	0.934633
split9.gid.0258c PCR product	DDB0185949	4	703	1	1	0	-	BC4V1_0C0037_09278	-	-	0.0119109	0.0339169	-0.0220059	0.981178	0.923347	0.987623
split9.gid.0108c PCR product	DDB0185669	4	430	0	0	0	-	BC4V1_0C0022_08484	-	-	0.0930463	0.0809054	0.0121409	0.83675	0.850498	0.995561
split9.gid.0115 PCR product	DDB0204945	3	2477	0	0	0	PF00128;Alpha amylase, catalytic domain;;	Hypothetical protein RSp0240. , ABA, JC3V1_0C0002_10767	-	-	0.0812142	0.15429	-0.0730763	0.918689	0.781813	0.970794
split9.gid.0370c PCR product	DDB0205574	3	1799	1	1	0	PF07646;Kelch motif;; PF01344;Kelch motif;;	JC3V1_0C0015_11693	-	-	-0.167256	-0.184011	0.0167551	0.796742	0.74116	0.996375
split9.gid.0380c PCR product	DDB0187301	4	2121	0	0	0	PF01926;GTPase of unknown function;;	SI:zK13A21.8 (Novel protein similar to human nucleostemin (NS)) (FLJ10613-like). , ABA, BC4V1_0C0113_09957	-	-	-0.647405	-0.877619	0.230213	0.100368	0.0230471	0.839623
split7.gid.0492c PCR product	DDB0184004	6	237	0	0	0	PF00400;WD domain, G-beta repeat;;	BC6V1_0C0002_02090	-	-	0.151247	0.226298	-0.0750513	0.535702	0.2564	0.902146
split7.gid.0519c PCR product	DDB0187319	4	2140	0	0	0	-	BC4V1_0C0116_10037	-	-	0.281788	0.183994	0.0977949	0.537854	0.709673	0.944187
split8.gid.0220c PCR product	DDB0204594	3	1918	1	0	0	-	JC3V1_0C0048_01255	DDB0231036	aprA;"PhoPQ-activated_pathogenicity-related_protein"	0.60258	0.300828	0.301752	0.0242614	0.317708	0.531892
split8.gid.0235c PCR product	DDB0204465	3	161	1	2	0	PF05863;Eukaryotic protein of unknown...	JC3V1_0C0047_01125	-	-	-0.133097	-0.0501797	-0.0829171	0.804802	0.933848	0.951617
split13.gid.0091c PCR product	DDB0219213	5	32	1	8	0	PF04114;Gaa1-like, GPI transamidase...	BC5V1_0C0003_06522	-	-	-0.350066	0.117228	-0.467294	0.19842	0.761403	0.157543
split13.gid.0098c PCR product	DDB0204087	3	1708	0	0	0	PF00382;Transcription factor TFIIB repeat;; PF07741;Brf1-like TBP-binding domain;; PR00685;Transcription initiation factor IIB...	JC3V1_0C0042_00736	DDB0231089	TFIIIB2,TAF3B2,"TATA_box-binding_protein-associated_factor,_RNA_polymerase_III,_subunit_2,transcription_factor_IIIB"	0.106123	0.229719	-0.123595	0.833011	0.515298	0.897221
split13.gid.0406 PCR product	DDB0205994	3	948	0	0	0	PF00904;Involucrin repeat;;	JC3V1_0C0027_12658	-	-	-0.167248	-0.128042	-0.0392059	0.589646	0.687743	0.978522
split13.gid.0422c PCR product	DDB0204586	3	1912	0	0	0	-	JC3V1_0C0048_01247	-	-	-0.149771	-0.320981	0.17121	0.730223	0.287798	0.822998
split11.gid.0551c PCR product	DDB0185805	4	564	0	0	0	PF01138;3prime exoribonuclease family, domain...	BC4V1_0C0033_09047	-	-	0.0330117	-0.117826	0.150837	0.955381	0.715357	0.790744
split12.gid.0001 PCR product	DDB0188170	5	854	0	0	0	-	BC5V1_0C0056_08872	-	-	0.0366309	-0.0913562	0.127987	0.9368	0.747917	0.796764
split12.gid.0259c PCR product	DDB0186319	4	1072	0	0	0	PF07719;Tetratricopeptide repeat;;	BC4V1_0C0057_10510	DDB0231411	hemD;"putative_uroporphyrinogen_III_synthase"	0.113178	0.0179809	0.0951966	0.801571	0.974692	0.920224
split12.gid.0268 PCR product	DDB0218836	4	1805	0	1	0	PF04909;Amidohydrolase;;	2-amino-3-carboxymuconate-6-semialdehyde decarboxylase (EC 4.1.1.45). , predicted by automatic BLAST annotation	-	-	-0.229823	-0.0780064	-0.151816	0.525476	0.870243	0.856417
split12.gid.0126 PCR product	DDB0206112	3	1424	0	0	0	-	JC3V1_0C0029_12778	-	-	-0.0224608	0.0036467	-0.0261075	0.974095	0.995232	0.990342
split12.gid.0130 PCR product	DDB0206108	3	1420	0	0	0	-	JC3V1_0C0029_12774	-	-	0.0597777	-0.0534512	0.113229	0.837941	0.846803	0.784172
split12.gid.0411c PCR product	DDB0186804	4	1588	0	0	0	PF00177;Ribosomal protein S7p/S5e;;	BC4V1_0C0078_12399	DDB0230022	rps5;"40S_ribosomal_protein_S5"	0.0236373	-0.0930754	0.116713	0.971499	0.818309	0.882777
split12.gid.0425c PCR product	DDB0204642	3	1966	0	0	0	PF00904;Involucrin repeat;;	JC3V1_0C0048_01303	-	-	0.0377634	-0.0672921	0.105055	0.955381	0.881866	0.901879
split10.gid.0517 PCR product	DDB0219271	5	273	0	0	0	-	BC5V1_0C0017_06816	-	-	0.00821148	-0.0315412	0.0397527	0.991388	0.950711	0.979603
split10.gid.0533c PCR product	DDB0187722	5	389	0	0	0	PF03764;Elongation factor G, domain IV;;	Elongation factor EF-2. , ABA, BC5V1_0C0024_06977	-	-	0.190491	0.252675	-0.0621843	0.549832	0.347133	0.953156
split11.gid.0227c PCR product	DDB0205237	3	1342	0	0	0	PF00206;Lyase;; PR00149;Fumarate lyase superfamily...	Fumarate hydratase, mitochondrial precursor (EC 4.2.1.2) (Fumarase). , ABA, JC3V1_0C0009_11108	DDB0231400	fumH,FH,"fumarase,fumarate_hydratase"	0.0353338	0.135259	-0.0999256	0.970105	0.810845	0.944187
split11.gid.0248 PCR product	DDB0204145	3	1762	0	0	0	PF07714;Protein tyrosine kinase;; PF00069;Protein kinase domain;; PF00017;SH2 domain;; PR00109;Tyrosine kinase catalytic domain...	SHK1 protein. , ABA, JC3V1_0C0043_00796	DDB0230122	shkD,SHK4,"SH2_domain-containing_protein,putative_tyrosine_kinase-like_(TKL)_protein"	-0.0717475	0.0371329	-0.10888	0.783004	0.893031	0.775738
split11.gid.0066c PCR product	DDB0218610	4	795	0	0	0	-	BC4V1_0C0042_09986	DDB0231676	gmd;"GDP-mannose_4,6-dehydratase,GDP-mannose_4,6-hydro-lyase"	0.116644	-0.102535	0.219178	0.817186	0.830976	0.752808
split11.gid.0073 PCR product	DDB0185782	4	537	0	0	0	PF00904;Involucrin repeat;; PF00069;Protein kinase domain;;	Serine/threonine protein kinase. , ABA, BC4V1_0C0027_08604	DDB0215408	pkaC,"DdPK2,DdPK3,PK2,PK3,PKA,PKA-C,cAK,pkacat","AGC_family_protein_kinase,PKA_(protein_kinase_A)_catalytic_subunit,cAMP-dependent_protein_kinase,protein_serine/threonine_kinase"	0.118977	0.104789	0.0141873	0.661491	0.687743	0.991569
split11.gid.0397c PCR product	DDB0188863	5	1592	1	0	0	-	BC5V1_0C0114_07876	-	-	0.704756	0.310427	0.394329	0.0108234	0.316789	0.341866
split11.gid.0405 PCR product	DDB0218568	4	570	0	8	0	PF00122;E1-E2 ATPase;; PF00702;haloacid dehalogenase-like... PF00403;Heavy-metal-associated domain;; PR00942;Copper-transporting ATPase 1... PR00943;Copper-transporting ATPase... PR00119;P-type cation-transporting ATPase...	Copper-transporting P-type ATPase. , ABA, BC4V1_0C0033_09053	-	-	-0.602004	0.541604	-1.14361	0.128787	0.182569	0.0117964
split15.gid.0070c PCR product	DDB0204978	3	2506	1	1	0	PF00526;Dictyostelium (slime mold) repeat;;	JC3V1_0C0003_10800	-	-	0.0512488	0.0880898	-0.036841	0.935066	0.845574	0.983797
split15.gid.0079 PCR product	DDB0204584	3	1910	0	0	0	-	Lipase-like protein. , ABA, JC3V1_0C0048_01245	-	-	-0.0819125	0.111105	-0.193018	0.822907	0.708947	0.646663
split15.gid.0425 PCR product	DDB0206512	3	1261	0	0	0	PF00208;Glutamate/Leucine/Phenylalanine/Vali	Hypothetical protein (Glutamate dehydrogenase (EC 1.4.1.2)). , ABA, JC3V1_0C0037_13891	-	-	-0.022254	0.099078	-0.121332	0.960321	0.67561	0.770607
split15.gid.0429c PCR product	DDB0188966	5	1695	1	0	0	PF03265;Deoxyribonuclease II;;	BC5V1_0C0116_00066	-	-	-0.0440843	0.0115059	-0.0555902	0.916889	0.979019	0.941604
split15.gid.0214c PCR product	DDB0188019	5	703	0	0	0	-	BC5V1_0C0047_07983	-	-	-0.049431	0.265113	-0.314544	0.934479	0.360153	0.451378
split16.gid.0026 PCR product	DDB0204052	3	1672	0	1	0	PF00447;HSF-type DNA-binding;; PF00904;Involucrin repeat;; PR00056;Heat shock factor (HSF) domain...	JC3V1_0C0042_00701	DDB0216403	-	-0.0566008	0.0101305	-0.0667313	0.944066	0.989205	0.970637
split16.gid.0038c PCR product	DDB0187977	5	661	0	0	0	PF00023;Ankyrin repeat;; PR01415;Ankyrin repeat signature ;;	BC5V1_0C0041_07867	-	-	-0.14695	0.0306949	-0.177644	0.73498	0.956714	0.803596
split13.gid.0594c PCR product	DDB0215291	3	591	0	0	0	PF00625;Guanylate kinase;; PR00094;Adenylate kinase signature ;;	Guanylate kinase (EC 2.7.4.8). , ABA, JC3V1_0C0014_11626	DDB0230100	gmkA,GMK,"guanylate_kinase"	0.0348307	0.058891	-0.0240603	0.962915	0.908714	0.990342
split13.gid.0606c PCR product	DDB0218171	3	833	0	0	0	PF01728;FtsJ-like methyltransferase;; PF01585;G-patch domain;;	JC3V1_0C0021_12456	-	-	0.0360966	-0.10915	0.145247	0.957572	0.783228	0.849807
split14.gid.0329 PCR product	DDB0187597	5	258	0	0	0	PF04749;PLAC8 family;;	BC5V1_0C0017_06799	-	-	0.355314	0.00322079	0.352094	0.306198	0.996558	0.520101
split14.gid.0338c PCR product	DDB0215303	3	602	0	0	0	PF01841;Transglutaminase-like superfamily;;	JC3V1_0C0014_11638	-	-	0.0373082	-0.0157581	0.0530663	0.934725	0.970246	0.949057
split14.gid.0181c PCR product	DDB0204986	3	2513	0	2	0	PF00226;DnaJ domain;; PR00625;DnaJ protein family signature ;;	JC3V1_0C0003_10808	-	-	0.207607	0.0853921	0.122215	0.465743	0.819304	0.860907
split14.gid.0206 PCR product	DDB0204423	3	116	0	0	0	-	JC3V1_0C0047_01083	-	-	0.00649526	-0.0648673	0.0713625	0.989442	0.802993	0.897221
split14.gid.0462c PCR product	DDB0206190	3	474	1	0	0	-	JC3V1_0C0031_13562	-	-	-0.0465891	0.0539192	-0.100508	0.953143	0.926346	0.933163
split14.gid.0482c PCR product	DDB0186714	4	1472	0	5	0	PF00621;RhoGEF domain;;	BC4V1_0C0076_12298	-	-	-0.061471	0.0896268	-0.151098	0.811346	0.666781	0.595658
split12.gid.0570 PCR product	DDB0218637	4	920	0	0	0	-	BC4V1_0C0052_10343	-	-	0.130525	0.278969	-0.148445	0.629305	0.161563	0.737529
split12.gid.0584 PCR product	DDB0187242	4	2059	0	0	0	PF00571;CBS domain;;	BC4V1_0C0107_09139	-	-	-0.0781384	-0.155523	0.0773846	0.830611	0.55849	0.916408
split13.gid.0240c PCR product	DDB0205872	3	1054	0	0	0	PF03372;Endonuclease/Exonuclease/phosphatas	Inositol 5-phosphatase 1. , ABA, JC3V1_0C0022_12533	Dd5P1,PI5P1,"inositol_5-phosphatase"	-	-0.00932165	-0.0206528	0.0113311	0.983397	0.949019	0.992132
split13.gid.0256c PCR product	DDB0186053	4	807	0	0	0	PF02181;Formin Homology 2 Domain;;	BC4V1_0C0043_10002	DDB0231631	forI;"formin_homology_domain-containing_protein"	0.083377	-0.104636	0.188013	0.824287	0.736227	0.676491
split18.gid.0539c PCR product	DDB0187589	5	250	0	0	0	-	BC5V1_0C0017_06791	-	-	0.715795	0.536359	0.179436	0.00540516	0.0343226	0.776497
split18.gid.0548 PCR product	DDB0186740	4	1500	0	1	0	-	BC4V1_0C0076_12329	-	-	0.124918	-0.0118157	0.136734	0.743122	0.983224	0.845794
split19.gid.0254c PCR product	DDB0205210	3	1320	0	0	0	PF02845;CUE domain;;	JC3V1_0C0009_11081	-	-	0.00912226	0.143778	-0.134656	0.98385	0.440558	0.688683
split19.gid.0274 PCR product	DDB0205103	3	2114	0	1	0	PF01505;Major Vault Protein repeat;;	JC3V1_0C0006_10934	-	-	0.0728328	0.32891	-0.256078	0.891972	0.251335	0.62502
split17.gid.0326 PCR product	DDB0218135	3	561	0	0	0	PF05406;WGR domain;; PF02877;Poly(ADP-ribose) polymerase,... PF00644;Poly(ADP-ribose) polymerase catalytic... PF00645;Poly(ADP-ribose) polymerase and...	NAD(+) ADP-ribosyltransferase-1A (EC 2.4.2.30). , ABA, JC3V1_0C0033_13655	DDB0214818	adprt1A,"PARP1,pARTa","NAD+_ADP-ribosyltransferase,poly(ADP-ribosyl)transferase"	0.13439	0.311781	-0.177391	0.754922	0.281781	0.790744
split17.gid.0333c PCR product	DDB0215292	3	592	0	0	0	PF00098;Zinc knuckle;; PF00904;Involucrin repeat;;	JC3V1_0C0014_11627	-	-	0.173239	0.180153	-0.0069136	0.436573	0.391837	0.997353
split18.gid.0050c PCR product	DDB0206195	3	479	0	0	0	-	JC3V1_0C0031_13567	-	-	-0.0754148	-0.0807979	0.00538311	0.85161	0.822872	0.99896
split18.gid.0056c PCR product	DDB0186049	4	803	0	0	0	PF05725;FNIP Repeat;; PF00643;B-box zinc finger;;	Similar to Dictyostelium discoideum (Slime mold). CIGB protein. , ABA, BC4V1_0C0042_09997	-	-	-0.0148198	-0.0691446	0.0543248	0.970951	0.759168	0.92107
split17.gid.0499c PCR product	DDB0219464	5	1188	0	0	0	PF03144;Elongation factor Tu domain 2;; PF03143;Elongation factor Tu C-terminal... PF00009;Elongation factor Tu GTP binding... PR00315;GTP-binding elongation factor...	DDB0219464	-	-	0.113203	-0.0222334	0.135436	0.82578	0.972978	0.885725
split17.gid.0509c PCR product	DDB0206401	3	1154	0	0	0	PF00646;F-box domain;;	JC3V1_0C0037_13780	-	-	-0.0459707	-0.148487	0.102516	0.938442	0.664465	0.900232
split18.gid.0184c PCR product	DDB0188123	5	807	0	0	0	PF00566;TBC domain;;	Similarity to GTPase activating protein (Hypothetical protein At5g52590/F6N7_7). , ABA, BC5V1_0C0055_08786	-	-	-0.273873	-0.291907	0.0180336	0.684352	0.63179	0.997353
split18.gid.0191c PCR product	DDB0185520	4	279	1	0	0	PF01733;Nucleoside transporter;; PR01130;Delayed-early response...	BC4V1_0C0017_07684	-	-	-0.530703	-0.562414	0.0317114	0.0164582	0.0122059	0.983307
split16.gid.0231c PCR product	DDB0204207	3	2276	0	0	0	-	JC3V1_0C0045_00864	-	-	-0.344463	-0.435849	0.0913861	0.317856	0.171835	0.939178
split16.gid.0251 PCR product	DDB0204625	3	1949	0	0	0	PF00270;DEAD/DEAH box helicase;; PF00271;Helicase conserved C-terminal...	RNA helicase. , ABA, JC3V1_0C0048_01286	-	-	0.0756806	0.0319137	0.0437669	0.803913	0.925319	0.957667
split16.gid.0589c PCR product	DDB0187118	4	1929	0	3	0	-	BC4V1_0C0098_00535	-	-	-0.170065	-0.0841219	-0.0859431	0.412042	0.740009	0.873879
split17.gid.0001c PCR product	DDB0186893	4	1682	1	1	0	-	BC4V1_0C0084_13374	-	-	-0.303861	-0.196252	-0.107609	0.399762	0.633515	0.922558
split16.gid.0427c PCR product	DDB0205702	3	742	0	0	0	PF07687;Peptidase dimerisation domain;; PF01546;Peptidase family M20/M25/M40;;	Succinyl-diaminopimelate desuccinylase. , ABA, JC3V1_0C0018_11940	-	-	0.0430259	-0.0403616	0.0833875	0.96608	0.959525	0.966954
split16.gid.0444 PCR product	DDB0215662	4	199	1	2	0	-	BC4V1_0C0012_07600	-	-	0.265456	0.200867	0.0645889	0.646947	0.731291	0.980361
split17.gid.0174c PCR product	DDB0204738	3	1491	0	0	0	PF02985;HEAT repeat;;	JC3V1_0C0053_03499	-	-	0.0763904	0.0179788	0.0584116	0.823441	0.965411	0.939178
split17.gid.0196 PCR product	DDB0188423	5	1117	1	0	0	-	BC5V1_0C0080_10873	DDB0231106	-	-0.0135969	-0.136579	0.122983	0.975713	0.516606	0.763586
split21.gid.0294 PCR product	DDB0183870	6	101	0	0	0	PF00023;Ankyrin repeat;; PR01415;Ankyrin repeat signature ;;	BC6V1_0C0002_01946	-	-	-0.994524	-0.583333	-0.411191	0.00582464	0.108178	0.509596
split21.gid.0299 PCR product	DDB0183865	6	96	1	0	1	-	BC6V1_0C0002_01941	DDB0231407	-	-0.107848	0.00692877	-0.114777	0.820419	0.991732	0.899473
split22.gid.0125c PCR product	DDB0218884	4	2063	0	0	0	PF03099;Biotin/lipoate A/B protein ligase...	Lipoate-protein ligase A (EC 6.-.-.-). , ABA, BC4V1_0C0107_09143	-	-	-0.458569	-0.0677548	-0.390814	0.1627	0.906417	0.449414
split22.gid.0171c PCR product	DDB0168246	2	872	0	0	0	PF00168;C2 domain;; PR00360;C2 domain signature ;;	JC2V1_0C0023_01605	-	-	0.0185942	0.074388	-0.0557938	0.963597	0.750782	0.922558
split21.gid.0462 PCR product	DDB0219353	5	652	0	0	0	PF00169;PH domain;; PF00023;Ankyrin repeat;; PR01415;Ankyrin repeat signature ;;	BC5V1_0C0041_07858	-	-	-0.00442248	-0.0302612	0.0258388	0.995058	0.950566	0.989089
split21.gid.0506c PCR product	DDB0188123	5	807	0	0	0	PF00566;TBC domain;;	Similarity to GTPase activating protein (Hypothetical protein At5g52590/F6N7_7). , ABA, BC5V1_0C0055_08786	-	-	-0.259238	-0.207372	-0.0518664	0.584433	0.668558	0.982808
split22.gid.0534c PCR product	DDB0202700	2	856	0	0	0	PF00109;Beta-ketoacyl synthase, N-terminal...	Similar to Anabaena sp. (Strain PCC 7120). Polyketide synthase. , ABA, JC2V1_0C0023_01623	-	-	0.381366	0.107197	0.274169	0.5495	0.900187	0.846069
split22.gid.0554c PCR product	DDB0189329	1	119	1	1	0	PF00856;SET domain;;	JC1V1_0C0002_03546	-	-	0.131152	-0.0179893	0.149141	0.796742	0.978735	0.873218
split19.gid.0398c PCR product	DDB0218630	4	882	0	0	0	PF00069;Protein kinase domain;;	Phosphoenolpyruvate carboxylase kinase (Putative calcium-dependent protein kinase). , ABA, BC4V1_0C0049_10110	DDB0216385	-	-0.123152	-0.146702	0.0235497	0.772731	0.680344	0.990342
split19.gid.0405c PCR product	DDB0204359	3	54	0	0	0	PF01704;UTP--glucose-1-phosphat	UDP-glucose pyrophosphorylase 2 (EC 2.7.7.9). , ABA, JC3V1_0C0047_01019	DDB0214911	ugpB,UDPGP2,"UDP-glucose_pyrophosphorylase_2"	0.28003	-0.0147829	0.294813	0.286006	0.978465	0.445821
split20.gid.0189c PCR product	DDB0187994	5	678	0	0	0	PF05291;Bystin;;	BC5V1_0C0044_07902	-	-	-0.424788	-0.605196	0.180408	0.147375	0.0323826	0.815674
split20.gid.0235c PCR product	DDB0217660	2	2155	0	0	0	-	JC2V1_0C0019_00389	-	-	0.200952	0.135142	0.0658103	0.292784	0.534572	0.912139
split19.gid.0534c PCR product	DDB0185429	4	186	0	0	0	PF00441;Acyl-CoA dehydrogenase, C-terminal...	AcoA (Fragment). , ABA, BC4V1_0C0012_07584	DDB0191408	acoA;"similar_to_human_peroxisomal_fatty_acyl-coA"	-0.609941	-0.00016375	-0.609777	0.0495049	0.999501	0.119734
split19.gid.0546 PCR product	DDB0204781	3	2324	0	0	0	PF00621;RhoGEF domain;;	Unconventional myosin heavy chain MyoM. , ABA, JC3V1_0C0001_10603	-	-	-0.607674	-0.570098	-0.0375756	0.378222	0.406402	0.993673
split21.gid.0062 PCR product	DDB0186660	4	1418	0	5	0	PF01148;Cytidylyltransferase family;;	BC4V1_0C0073_12237	-	-	0.298411	0.0936407	0.20477	0.325015	0.832996	0.743287
split21.gid.0083c PCR product	DDB0202569	2	2138	0	0	0	PF02786;Carbamoyl-phosphate synthase L chain,... PF00289;Carbamoyl-phosphate synthase L chain,... PF02785;Biotin carboxylase C-terminal... PF00364;Biotin-requiring enzyme;;	PCACA. , ABA, JC2V1_0C0019_00370	DDB0230063	pccA;"propanoyl-CoA:carbon_dioxide_ligase_alpha_subunit,propionyl-CoA_carboxylase"	0.364333	0.203808	0.160525	0.234482	0.587364	0.851276
split18.gid.0363c PCR product	DDB0185614	4	374	0	0	0	PF00160;Cyclophilin type peptidyl-prolyl... PF07719;Tetratricopeptide repeat;; PF00515;Tetratricopeptide repeat;; PR00153;Cyclophilin peptidyl-prolyl...	Peptidyl-prolyl cis-trans isomerase (EC 5.2.1.8) (PPIase) (Rotamase) (Cyclophilin) (Cyclosporin A-binding protein). , ABA, BC4V1_0C0021_08425	-	-	-0.0326132	-0.18102	0.148407	0.963793	0.633244	0.86293
split18.gid.0386c PCR product	DDB0205501	3	400	0	0	0	-	JC3V1_0C0013_11555	-	-	0.0468116	-0.0989994	0.145811	0.917335	0.742418	0.773009
split19.gid.0100c PCR product	DDB0204278	3	2042	0	0	0	-	JC3V1_0C0046_00937	-	-	0.208659	0.318361	-0.109702	0.436573	0.16312	0.873589
split19.gid.0116 PCR product	DDB0203946	3	1577	0	0	0	-	JC3V1_0C0041_00589	-	-	0.0785824	0.0825686	-0.00398624	0.872819	0.847569	0.99896
split10.gid.0038-F	DDB0186651	4	1410	0	0	0	PF00096;Zinc finger, C2H2 type;;	BC4V1_0C0073_12229	DDB0220661	-	-0.0125623	0.139723	-0.152285	0.987155	0.706893	0.839866
split10.gid.0058-F	DDB0204937	3	2470	0	1	0	-	Similar to Dictyostelium discoideum (Slime mold). Hypothetical 127.0 kDa protein. , ABA, JC3V1_0C0001_10759	-	-	-0.113344	-0.218542	0.105198	0.719956	0.330106	0.867072
split2.gid.0109c-F	DDB0189646	1	451	0	0	0	-	JC1V1_0C0002_03900	-	-	-0.0656858	-0.159277	0.0935916	0.828469	0.431094	0.858096
split2.gf.0196c-F	DDB0216961	2	500	1	9	0	-	Hypothetical protein. , ABA, JC2V1_0C0005_13122	-	-	-0.148032	-0.0855168	-0.0625156	0.443107	0.704269	0.905225
split26.gid.0061 PCR product	DDB0217761	2	2502	0	0	0	PF02463;RecF/RecN/SMC N terminal domain;; PF06470;SMC proteins Flexible Hinge Domain;; PF02483;SMC family, C-terminal domain;;	JC2V1_0C0046_06411	DDB0219934	smc3;"structural_maintenance_of_chromosome_protein"	-0.124162	-0.294737	0.170574	0.708307	0.190623	0.724402
split26.gid.0131c PCR product	DDB0202360	1	929	0	0	0	PF02214;K+ channel tetramerisation domain;;	JC1V1_0C0003_04431	-	-	0.454822	0.557533	-0.102711	0.145094	0.0649626	0.927291
split8.gid.0242c-F	DDB0229799	4	2043	0	0	0	PF00412;LIM domain;;	DDB0229799	-	-	0.0481061	0.0238684	0.0242377	0.950729	0.971789	0.990846
split8.gid.0277c-F	DDB0188920	5	1649	0	0	0	-	BC5V1_0C0116_00016	-	-	0.08976	-0.0586128	0.148373	0.878116	0.917618	0.875117
split9.gid.0082c-F	DDB0205781	3	818	0	1	0	PF01370;NAD dependent epimerase/dehydratase...	dTDP-D-glucose 4,6-dehydratase (EC 4.2.1.46). , ABA, JC3V1_0C0021_12440	DDB0231748	-	0.365083	0.0178162	0.347267	0.123958	0.972741	0.295794
split9.gid.0116c-F	DDB0204944	3	2476	0	0	0	-	JC3V1_0C0002_10766	-	-	-0.138693	-0.115206	-0.0234871	0.648287	0.702021	0.989089
split23.gid.0201 PCR product	DDB0184131	6	364	0	0	0	PF00004;ATPase family associated with various...	AgCP2388 (Fragment). , ABA, BC6V1_0C0009_02326	-	-	-0.184665	-0.1788	-0.00586537	0.32799	0.33657	0.997353
split23.gid.0225 PCR product	DDB0206413	3	1167	0	0	0	PF00153;Mitochondrial carrier protein;; PR00926;Mitochondrial carrier protein... PR00784;Mitochondrial brown fat uncoupling...	JC3V1_0C0037_13792	-	-	-0.0597591	-0.0722848	0.0125257	0.809966	0.728899	0.990342
split24.gid.0318 PCR product	DDB0184528	6	755	0	0	0	PF03725;3prime exoribonuclease family, domain...	BC6V1_0C0018_06086	-	-	0.0531565	-0.278896	0.332052	0.931362	0.354982	0.443731
split24.gid.0351 PCR product	DDB0204751	3	1504	0	1	0	-	Hypothetical protein. , ABA, JC3V1_0C0054_04185	-	-	-0.0619	-0.191357	0.129457	0.812143	0.237002	0.689142
split23.gid.0490c PCR product	DDB0217755	2	2467	0	0	0	PF00071;Ras family;; PF00560;Leucine Rich Repeat;; PR00449;Transforming protein P21 ras... PR00019;Leucine-rich repeat signature ;;	JC2V1_0C0046_06447	DDB0229988	-	-0.0488278	-0.0332055	-0.0156223	0.861873	0.902655	0.99022
split23.gid.0541c PCR product	DDB0191641	6	777	0	0	0	PF00067;Cytochrome P450;; PR00463;E-class P450 group I signature ;; PR00385;P450 superfamily signature ;;	Hypothetical protein. , ABA, BC6V1_0C0020_06170	-	-	0.173755	0.134945	0.0388102	0.471256	0.599026	0.971486
split25.gid.0259c PCR product	DDB0189439	1	233	0	0	0	PF01266;FAD dependent oxidoreductase;;	Hypothetical protein FLJ12618. , ABA, JC1V1_0C0002_03669	-	-	0.0682906	0.116089	-0.0477984	0.885958	0.74116	0.972141
split25.gid.0284c PCR product	DDB0217670	2	2189	1	1	0	-	JC2V1_0C0018_00317	-	-	0.0564418	0.021933	0.0345088	0.828668	0.93969	0.961543
split13.gid.0274-F	DDB0218087	3	279	0	0	0	-	JC3V1_0C0012_11426	-	-	-0.490641	-0.278923	-0.211718	0.0914323	0.406104	0.76118
split13.gf.0393-F	DDB0215299	3	599	1	0	0	-	JC3V1_0C0014_11634	-	-	-0.00354189	-0.403881	0.400339	0.997447	0.159614	0.324614
split14.gid.0304c-F	DDB0217843	2	2797	0	0	0	PF00904;Involucrin repeat;;	JC2V1_0C0028_02173	-	-	0.105943	0.161393	-0.0554494	0.850538	0.713151	0.977563
split14.gid.0330c-F	DDB0187596	5	257	0	6	0	PF01529;DHHC zinc finger domain;; PF00023;Ankyrin repeat;; PR01415;Ankyrin repeat signature ;;	Ankyrin repeat-containing protein AKR1. , ABA, BC5V1_0C0017_06798	-	-	0.126155	0.242175	-0.116021	0.748424	0.386236	0.879269
split14.gid.0005c-F	DDB0185837	4	593	0	0	0	-	BC4V1_0C0033_09078	-	-	-0.0273567	0.0417782	-0.0691349	0.974007	0.946044	0.965092
split14.gid.0032c-F	DDB0186840	4	1627	0	0	0	-	BC4V1_0C0082_13190	-	-	-0.132656	-0.18804	0.0553843	0.694023	0.488407	0.957024
split15.gid.0090c-F	DDB0186277	4	1031	0	9	0	PF00122;E1-E2 ATPase;; PF00702;haloacid dehalogenase-like... PR00119;P-type cation-transporting ATPase...	BC4V1_0C0056_10463	-	-	0.255029	0.119942	0.135087	0.539138	0.811811	0.898501
split15.gid.0105-F	DDB0205632	3	1854	0	2	0	-	JC3V1_0C0016_11841	-	-	-0.0480025	-0.148438	0.100436	0.894101	0.496338	0.850116
split11.gid.0081-F	DDB0186182	4	933	0	0	0	PF03357;SNF7;;	CG9779-PA (GH14561p). , ABA, BC4V1_0C0053_10357	-	-	-0.0291799	-0.231928	0.202748	0.968665	0.489941	0.760149
split11.gf.0130-F	DDB0218783	4	1558	1	1	0	PF01713;Smr domain;;	Mannosyltransferase. , ABA, BC4V1_0C0077_12368	DDB0220504	-	-0.0609539	-0.296393	0.235439	0.882181	0.174123	0.526333
split12.gid.0239-F	DDB0205625	3	1849	1	0	0	-	JC3V1_0C0016_11834	-	-	-0.12113	-0.341026	0.219897	0.799832	0.262232	0.729333
split12.gid.0266-F	DDB0218834	4	1803	0	0	0	PF03126;Plus-3 domain;;	DDB0218834	-	-	0.0911363	-0.206496	0.297632	0.843237	0.513331	0.488303
split11.gid.0400-F	DDB0219556	5	1589	0	0	0	PF00583;Acetyltransferase (GNAT) family;;	BC5V1_0C0114_07873	-	-	0.0312314	0.0685839	-0.0373525	0.970506	0.903075	0.987623
split11.gid.0442c-F	DDB0205767	3	805	0	0	0	PF03810;Importin-beta N-terminal domain;;	JC3V1_0C0021_12426	-	-	-1.38606	-0.91421	-0.471847	0.000452728	0.0111572	0.404936
split12.gid.0573c-F	DDB0186624	4	1382	0	0	0	PF00642;Zinc finger C-x8-C-x5-C-x3-H type...	BC4V1_0C0072_12200	-	-	0.0174492	0.24351	-0.226061	0.973176	0.225994	0.47035
split12.gid.0594-F	DDB0188026	5	710	0	0	0	-	BC5V1_0C0048_08091	-	-	-0.020197	-0.00466007	-0.0155369	0.96635	0.991732	0.990342
split9.gid.0416c-F	DDB0186724	4	1481	0	0	0	PF02985;HEAT repeat;;	Hypothetical protein flj10359. , ABA, BC4V1_0C0076_12307	-	-	-0.422449	-0.395858	-0.0265906	0.224566	0.263252	0.990342
split9.gid.0437-F	DDB0187167	4	1979	0	0	0	PF00583;Acetyltransferase (GNAT) family;;	BC4V1_0C0102_08977	-	-	-0.124772	-0.0707032	-0.0540688	0.679073	0.8327	0.95122
split10.gid.0395c-F	DDB0204674	3	1995	0	0	0	PF03029;Conserved hypothetical ATP binding...	JC3V1_0C0048_01335	-	-	-0.160264	-0.172783	0.0125197	0.609318	0.55236	0.994944
split10.gid.0429c-F	between_DDB0185524_and_DDB0185525	Chr.	Geneindex	SignalPep	TMs	GPI	Domains	Annotation	-	-	-0.163467	-0.00772669	-0.15574	0.726525	0.991556	0.865831
split20.gid.0536-F	DDB0183955	6	193	0	0	0	PF00560;Leucine Rich Repeat;; PR00019;Leucine-rich repeat signature ;;	Ras suppressor protein 1 (Rsu-1) (RSP-1). , ABA, BC6V1_0C0002_02041	-	-	-0.0896116	-0.148017	0.0584051	0.829552	0.646795	0.957065
split3.gid.0405-F	DDB0217491	2	1591	1	2	0	PF00211;Adenylate and Guanylate cyclase... PF03924;CHASE domain;;	Similar to Dictyostelium discoideum (Slime mold). Adenylate cyclase, germination specific (EC 4.6.1.1) (ATP pyrophosphate-lyase) (Adenylyl cyclase). , ABA, JC2V1_0C0033_05306	DDB0185013	acgA,ACG,"adenylate_cyclase,adenylyl_cyclase,non-G-protein-coupled_adenylyl_cyclase"	-0.170711	-0.194148	0.0234366	0.320695	0.231607	0.98166
split21.gid.0396-F	DDB0219645	5	1944	0	0	0	-	Hypothetical protein. , ABA, BC5V1_0C0136_09468	-	-	0.0671838	0.0111107	0.0560731	0.933883	0.988828	0.978895
split22.gid.0182c-F	DDB0189426	1	220	0	0	0	-	JC1V1_0C0002_03655	-	-	-0.125238	0.0136077	-0.138846	0.854062	0.987325	0.915174
split18.gid.0079-F	DDB0187648	5	313	0	1	0	-	BC5V1_0C0017_06857	-	-	0.0037506	-0.0594039	0.0631545	0.995411	0.878764	0.944187
split18.gf.0357c-F	DDB0205723	3	763	0	0	0	PF02985;HEAT repeat;;	JC3V1_0C0018_11961	-	-	-0.0774935	-0.0381729	-0.0393206	0.856505	0.931975	0.978828
split19.gid.0212-F	DDB0206173	3	458	0	0	0	PF00773;RNB-like protein;;	Mus musculus adult male testis cDNA, RIKEN full-length enriched library, clone:4930429A22 product:hypothetical Ribonuclease II domain containing protein, full insert sequence. , ABA, JC3V1_0C0031_13545	-	-	-0.607565	-0.99453	0.386965	0.0516912	0.00226737	0.451378
split19.gid.0442-F	DDB0188566	5	1285	0	0	0	PF00533;BRCA1 C Terminus (BRCT) domain;; PF00904;Involucrin repeat;;	BC5V1_0C0092_11796	-	-	-0.223493	-0.395445	0.171953	0.41283	0.0841611	0.752808
split18.gid.0099-F	DDB0215743	4	686	1	1	0	-	BC4V1_0C0037_09260	DDB0231133	-	0.159006	-0.0454352	0.204442	0.563198	0.901803	0.603676
split18.gid.0315c-F	DDB0218648	4	987	1	4	0	-	BC4V1_0C0056_10417	-	-	-0.0131902	-0.153566	0.140375	0.981324	0.568248	0.789573
split19.gid.0250c-F	DDB0219443	5	1160	0	0	0	-	BC5V1_0C0082_10987	-	-	0.0132683	-0.275953	0.289222	0.983926	0.2717	0.438565
split19.gid.0467-F	DDB0186745	4	1505	0	0	0	-	BC4V1_0C0076_12334	-	-	0.0326549	0.0130006	0.0196543	0.921265	0.967595	0.986006
split15.gf.0486c-F	DDB0215318	3	619	0	0	0	-	JC3V1_0C0014_11653	-	-	-0.1071	0.0221312	-0.129231	0.658974	0.948673	0.736142
split15.gid.0481-F	DDB0187527	5	177	0	0	0	PF00071;Ras family;; PR00449;Transforming protein P21 ras... PR00328;GTP-binding SAR1 protein signature...	BC5V1_0C0010_06679	DDB0229399	rab7B;"Rab_GTPase"	0.202171	0.166838	0.0353321	0.609502	0.674928	0.986418
split16.gid.0558c-F	DDB0188520	5	1239	0	0	0	-	BC5V1_0C0092_11746	-	-	-0.116886	-0.0210357	-0.0958507	0.782798	0.96897	0.912364
split17.gid.0227cb-F	DDB0186074	4	828	1	1	0	-	Hypothetical protein. , ABA, BC4V1_0C0044_10050	DDB0231852	gnt14;"putative_GlcNAc_transferase,putative_beta-1,3-N-acetylglucosaminyltransferase,putative_glycosyltransferase"	-0.0938978	-0.13236	0.0384625	0.723931	0.536332	0.964061
split16.gid.0209c-F	DDB0189050	5	1767	0	0	0	-	Similar to Anabaena sp. (Strain PCC 7120). Polyketide synthase. , ABA, BC5V1_0C0123_08715	-	-	0.333735	0.236649	0.0970858	0.274191	0.486303	0.922558
split16.gid.0261-F	DDB0189219	5	1923	0	0	0	-	BC5V1_0C0135_09438	-	-	-0.181937	-0.164352	-0.0175846	0.54898	0.581184	0.991498
split17.gid.0010-F	DDB0185418	4	175	0	0	0	PF01112;Asparaginase;;	Similar to Homo sapiens (Human). HERC2 protein. , ABA, BC4V1_0C0012_07573	DDB0230993	-	-0.101734	-0.269265	0.167531	0.782396	0.253204	0.740494
split17.gid.0242-F	DDB0206250	3	529	0	0	0	PF00617;RasGEF domain;;	Similar to Dictyostelium discoideum (Slime mold). Nucleotide exchange factor RasGEF H. , ABA, JC3V1_0C0031_13622	-	-	0.153993	0.170136	-0.0161428	0.814314	0.765832	0.997068
split6.gid.0418-F	DDB0167559	2	1910	0	2	0	-	Hypothetical protein. , ABA, JC2V1_0C0033_04966	-	-	-0.228857	-0.0232543	-0.205603	0.693013	0.978735	0.860588
split7.gid.0081c-F	DDB0217560	2	1824	0	0	0	PF00071;Ras family;; PR00449;Transforming protein P21 ras... PR00627;GTP-binding nuclear protein Ran/Tc4...	Similar to maintenance of nuclear organization; homologous to mammalian Ran, a small nuclear GTPase of the ras superfamily; Gsp1p. , ABA, JC2V1_0C0033_05060	DDB0229425	ranB;"GTP-binding_nuclear_protein_Ran"	-0.206287	-0.148984	-0.0573025	0.425658	0.600169	0.95122
split7.gid.0494c-F	DDB0184002	6	235	0	0	0	PF05725;FNIP Repeat;;	BC6V1_0C0002_02088	-	-	-0.0645226	-0.211226	0.146703	0.921265	0.580045	0.872522
split7.gid.0510c-F	DDB0217305	2	1345	0	1	0	PF01266;FAD dependent oxidoreductase;;	Similar to Bos taurus (Bovine). D-aspartate oxidase (EC 1.4.3.1) (DASOX) (DDO). , predicted by automatic BLAST annotation	-	-	0.293797	1.05946	-0.765658	0.761042	0.0730657	0.414837
split6.gid.0447-F	DDB0205125	3	2133	0	0	0	-	JC3V1_0C0006_10956	-	-	-0.00166469	-0.0103675	0.00870279	0.997644	0.985914	0.997353
split7.gid.0151c-F	DDB0186350	4	1103	1	1	0	-	BC4V1_0C0059_10541	-	-	-0.00319994	-0.0931688	0.0899689	0.997596	0.873982	0.951617
split1.gid.0372c-F	DDB0216780	2	13	0	1	0	PF04916;Laminin A;;	Similar to Dictyostelium discoideum (Slime mold). Phospholipase B. , ABA, JC2V1_0C0026_02109	DDB0231377	plbB,PLB,"phospholipase_B-like"	-0.556476	-0.402537	-0.153939	0.132696	0.315781	0.899473
split1.gid.0415-F	DDB0190673	1	1545	0	0	0	-	JC1V1_0C0001_03012	-	-	-0.124099	-0.0767145	-0.0473849	0.694149	0.821937	0.964021
split24.gid.0072c-F	DDB0189259	5	1967	0	0	0	-	BC5V1_0C0140_10122	-	-	-0.160917	-0.359847	0.198931	0.577898	0.0944113	0.644274
split25.gid.0053-F	DDB0190478	1	1336	0	0	0	PF00130;Phorbol esters/diacylglycerol binding... PF00786;P21-Rho-binding domain;; PF07714;Protein tyrosine kinase;; PF00069;Protein kinase domain;; PF00904;Involucrin repeat;;	P21-activated protein kinase PakA. , ABA, JC1V1_0C0001_02790	DDB0229968	pakD;"PAK_sub-family_kinase,PKC_domain-containing_protein,_PE/DAG_binding,calponin_homology_(CH)_domain-containing_protein,putative_STE20_family_protein_kinase,putative_protein_serine/threonine_kinase"	-0.159334	-0.285931	0.126597	0.924505	0.810095	0.978828
split4.gid.0114c-F	DDB0202806	2	100	0	0	0	-	JC2V1_0C0025_01753	-	-	-0.852008	-0.62456	-0.227448	0.211723	0.401753	0.922558
split5.gid.0197c-F	DDB0206498	3	1248	1	0	0	-	JC3V1_0C0037_13877	-	-	0.0162319	-0.0249026	0.0411344	0.987637	0.974605	0.98793
split24.gid.0117c-F	DDB0217979	2	3184	0	1	0	PF00067;Cytochrome P450;; PR00463;E-class P450 group I signature ;; PR00385;P450 superfamily signature ;;	JC2V1_0C0037_05700	-	-	-1.1097	-1.24209	0.132388	0.00312246	0.00132483	0.920224
split25.gid.0137-F	DDB0190221	1	1060	0	0	0	PF05725;FNIP Repeat;;	JC1V1_0C0001_02488	-	-	-0.836587	-1.07638	0.239794	0.0406712	0.00935549	0.842987
split4.gid.0261c-F	DDB0217648	2	2123	0	0	0	PF02985;HEAT repeat;;	JC2V1_0C0019_00353	-	-	0.0640601	-0.0315656	0.0956257	0.960666	0.977459	0.972747
split5.gid.0238-F	DDB0229818	6	1	0	0	0	-	Contig0566_00001	Contig0566_00001;	-	-0.0139523	-0.133922	0.11997	0.992802	0.872002	0.956492
split20.gid.0508-F	DDB0184480	6	709	0	0	0	PF05019;Coenzyme Q (ubiquinone) biosynthesis...	OSJNBa0018M05.9 protein. , ABA, BC6V1_0C0018_06036	DDB0231593	coq4;"coenzyme_Q_biosynthesis_protein"	0.0826301	-0.0845171	0.167147	0.830782	0.809747	0.742975
split3.gid.0287c-F	DDB0217551	2	1804	0	0	0	-	Hypothetical protein. , ABA, JC2V1_0C0033_05081	-	-	-0.18268	-0.167806	-0.0148734	0.622726	0.641283	0.994944
split21.gid.0388c-F	DDB0188130	5	814	0	0	0	PF06384;Beta-catenin-interacting protein...	Leucine zipper & ICAT homologous protein LZIC (Leucine zipper and CTNNBIP1 domain containing). , ABA, BC5V1_0C0055_08793	-	-	0.0697958	-0.0470049	0.116801	0.878116	0.914146	0.873589
split22.gid.0126-F	DDB0187247	4	2064	0	0	0	PF01963;TraB family;;	BC4V1_0C0107_09144	-	-	-0.00282214	-0.376462	0.37364	0.997605	0.287699	0.500358
split3.gid.0560c-F	DDB0202936	2	2785	1	1	0	-	JC2V1_0C0028_02162	-	-	-0.563076	-0.758374	0.195298	0.302437	0.130301	0.904131
split22.gid.0032c-F	DDB0219727	6	503	0	2	0	-	BC6V1_0C0014_05763	-	-	-0.127441	-0.276957	0.149516	0.755383	0.321293	0.836402
split4.gid.0524-F	DDB0219690	6	272	1	8	0	-	BC6V1_0C0005_02210	-	-	-0.697909	-0.654094	-0.0438148	0.0768901	0.0989582	0.989089
split5.gid.0127-F	DDB0167886	2	1560	0	0	0	-	Hypothetical protein. , ABA, JC2V1_0C0033_05340	-	-	-0.175091	-0.135592	-0.0394989	0.833528	0.867597	0.990342
split12.gid.0132c-F	DDB0206106	3	1418	0	0	0	-	JC3V1_0C0029_12772	-	-	-0.0185668	-0.221141	0.202574	0.970951	0.287991	0.558308
split12.gid.0235-F	DDB0206421	3	1174	0	0	0	-	JC3V1_0C0037_13800	DDB0231394	dynD,Ddp62,"dynactin_62_kDa_subunit"	-0.368437	-0.149262	-0.219175	0.311893	0.756981	0.789573
split15.gid.0348c-F	DDB0204967	3	2497	0	0	0	-	JC3V1_0C0003_10789	-	-	-0.172792	-0.0944048	-0.0783877	0.739912	0.866624	0.958969
split15.gid.0361c-F	DDB0187605	5	266	0	0	0	-	BC5V1_0C0017_06807	-	-	0.0899757	0.0879646	0.00201107	0.848795	0.837512	0.999663
split14.gid.0057-F	DDB0186436	4	1194	0	0	0	PF03997;VPS28 protein;;	VPS28 protein homolog 2. , ABA, BC4V1_0C0064_11242	-	-	0.380815	0.193137	0.187678	0.166427	0.575319	0.773009
split14.gid.0113-F	DDB0185890	4	642	0	0	0	-	BC4V1_0C0036_09173	-	-	0.166886	0.0434952	0.123391	0.683826	0.933848	0.892697
split16.gid.0468-F	DDB0218215	3	1097	0	2	0	-	JC3V1_0C0024_12581	-	-	-0.137322	-0.341137	0.203815	0.810082	0.365177	0.825617
split17.gid.0014c-F	DDB0187795	5	464	0	0	0	-	BC5V1_0C0028_07072	-	-	-0.239314	-0.406311	0.166997	0.687647	0.365364	0.899473
split16.gid.0075c-F	DDB0219245	5	186	0	0	0	-	Hypothetical protein (Fragment). , predicted by automatic BLAST annotation	-	-	-0.285183	-0.180788	-0.104395	0.504727	0.70332	0.935476
split17.gid.0553-F	DDB0218897	4	2123	1	2	0	PR00019;Leucine-rich repeat signature ;;	BC4V1_0C0113_09961	-	-	-0.00177699	-0.157996	0.156219	0.99754	0.398565	0.623877
split9.gid.0459c-F	DDB0204324	3	22	0	0	0	PF00076;RNA recognition motif. (a.k.a. RRM,... PF02136;Nuclear transport factor 2 (NTF2)...	JC3V1_0C0047_00984	-	-	-0.113574	-0.0136934	-0.0998807	0.758536	0.978735	0.896875
split10.gid.0001c-F	DDB0188839	5	1569	0	2	0	PF00904;Involucrin repeat;; PF03568;Peptidase family C50;; PF07719;Tetratricopeptide repeat;;	BC5V1_0C0113_07841	-	-	0.116074	-0.0756206	0.191694	0.755926	0.845987	0.702557
split18.gid.0059c-F	DDB0205732	3	772	0	0	0	-	JC3V1_0C0018_11970	-	-	-0.291635	0.0465576	-0.338192	0.168891	0.897686	0.211738
split8.gid.0016c-F	DDB0185724	4	483	0	0	0	-	BC4V1_0C0023_08544	-	-	-0.815105	-0.486991	-0.328114	0.0602982	0.313122	0.752808
split2.hmmg.0298-F	DDB0216843	2	188	0	0	0	-	DDB0216843	-	-	-0.140315	-0.117139	-0.0231761	0.804416	0.82974	0.992153
split2.gid.0376-F	DDB0168373	2	213	0	0	0	PF04801;Sin-like protein conserved region;;	Similar to Mus musculus (Mouse). N/A. , ABA, JC2V1_0C0001_12815	DDB0216316	rpc5,rpc37,"putative_RNA_polymerase_III_subunit"	-0.0561062	-0.20889	0.152783	0.851072	0.228103	0.639267
split8.gf.0668-R	DDB0218755	4	1496	0	5	0	PF03105;SPX domain;; PF03124;EXS family;;	BC4V1_0C0076_12323	-	-	-0.228771	-0.146218	-0.0825533	0.717163	0.825758	0.970291
split8.hmmg.0288c-R	DDB0205357	3	264	0	0	0	-	JC3V1_0C0012_11410	-	-	0.0643183	0.0256017	0.0387166	0.903526	0.961147	0.981734
split14.gf.0547-R	DDB0186719	4	1477	0	0	0	-	BC4V1_0C0076_12303	-	-	0.02741	-0.213229	0.240639	0.9684	0.493695	0.634532
split15.gid.0307cb-R	DDB0205369	3	275	0	5	0	PF04884;Protein of unknown function,...	JC3V1_0C0012_11422	-	-	0.0194465	-0.0495488	0.0689953	0.974007	0.901848	0.93714
split7.gid.0545c-F	DDB0184121	6	354	0	0	0	-	BC6V1_0C0009_02315	-	-	0.0178916	-0.121922	0.139814	0.983926	0.807799	0.893593
split21.gid.0058c-F	DDB0186664	4	1423	1	0	0	-	BC4V1_0C0073_12242	-	-	0.0255032	0.0392014	-0.0136982	0.947254	0.886828	0.990342
split18.gid.0611-F	DDB0186731	4	1489	0	0	0	-	BC4V1_0C0076_12315	-	-	0.099118	-0.0546297	0.153748	0.745386	0.867648	0.712153
split1.gid.0431-F	DDB0190689	1	1561	0	3	0	PF04193;PQ loop repeat;;	JC1V1_0C0001_03029	-	-	0.0123049	0.105691	-0.0933864	0.986711	0.777724	0.911934
split1.gid.0539-F	DDB0168898	2	768	0	0	0	PF00067;Cytochrome P450;; PR00463;E-class P450 group I signature ;; PR00385;P450 superfamily signature ;;	Similar to Gallus gallus (Chicken). Cytochrome P-450. , ABA, JC2V1_0C0011_14000	-	-	0.0446334	-0.00327715	0.0479106	0.953154	0.996318	0.978895
split19.gid.0371-F	DDB0186505	4	1265	1	2	0	PF00254;FKBP-type peptidyl-prolyl cis-trans...	BC4V1_0C0070_12074	-	-	0.651883	0.43156	0.220323	0.00492349	0.0579483	0.62502
split19.gid.0509c-F	DDB0218173	3	842	0	2	0	-	Hypothetical protein. , ABA, JC3V1_0C0021_12466	-	-	-0.0241369	-0.122978	0.0988409	0.973236	0.750049	0.914529
split24.gid.0154-F	DDB0169262	2	3226	0	0	0	-	Hypothetical protein. , ABA, JC2V1_0C0037_05748	-	-	-0.0987158	-0.124465	0.0257493	0.891227	0.83475	0.992132
split24.gid.0278c-F	DDB0187876	5	545	0	0	0	PF00076;RNA recognition motif. (a.k.a. RRM,...	BC5V1_0C0033_07406	-	-	-0.0492724	-0.0614877	0.0122153	0.954182	0.922975	0.997353
B11.chr1_gid_301002.761_F	DDB0190669	1	1541	0	0	0	PF00006;ATP synthase alpha/beta family,... PF00306;ATP synthase alpha/beta chain, C... PF02874;ATP synthase alpha/beta family,...	ATP synthase beta chain, mitochondrial precursor (EC 3.6.3.14). , ABA, JC1V1_0C0001_03007	-	-	0.110036	0.0915129	0.0185234	0.817511	0.843995	0.992422
F11.chr1_gid_301002.765_F	DDB0190673	1	1545	0	0	0	-	JC1V1_0C0001_03012	-	-	0.0709102	0.0886478	-0.0177376	0.781851	0.674394	0.98793
B11.chr1_gid_301002.914_F	DDB0202241	1	646	0	0	0	-	JC1V1_0C0002_04100	-	-	-0.335351	0.30365	-0.639001	0.342477	0.39621	0.0888698
F11.chr1_gid_301002.918_F	DDB0189829	1	641	0	0	0	-	JC1V1_0C0002_04095	-	-	0.0322822	0.0150621	0.01722	0.940193	0.969468	0.990342
B05.chr1_gid_301002.380c_F	DDB0190385	1	1235	0	8	0	PF00403;Heavy-metal-associated domain;; PF00122;E1-E2 ATPase;; PF00702;haloacid dehalogenase-like... PR00942;Copper-transporting ATPase 1... PR00119;P-type cation-transporting ATPase...	Copper-transporting ATPase; P-type ATPase. , ABA, JC1V1_0C0001_02681	-	-	0.0154018	0.168184	-0.152782	0.969528	0.317925	0.595658
F05.chr1_gid_301002.384_F	DDB0190389	1	1239	0	2	0	-	JC1V1_0C0001_02685	-	-	-0.0408594	0.157878	-0.198738	0.917848	0.469163	0.542111
B05.chr1_gid_301002.528_F	DDB0190524	1	1386	1	1	1	-	JC1V1_0C0001_02843	-	-	-0.0986301	0.123774	-0.222404	0.820277	0.731958	0.669364
F05.chr1_gid_301002.533c_F	DDB0216695	1	1390	0	6	0	-	JC1V1_0C0001_02847	-	-	0.236467	0.305693	-0.0692257	0.258375	0.118494	0.920847
B11.chr1_gid_301002.463_F	DDB0216678	1	1315	0	0	0	PF02373;jmjC domain;; PR01415;Ankyrin repeat signature ;;	DDB0216678	-	-	-0.037976	-0.0740668	0.0360908	0.929161	0.801746	0.972411
F11.chr1_gid_301002.469c_F	DDB0190466	1	1323	0	0	0	PF06741;Ataxin-2 N-terminal region;; PF00904;Involucrin repeat;;	JC1V1_0C0001_02779	-	-	-0.0795294	-0.0141672	-0.0653622	0.791745	0.970884	0.917897
B11.chr1_gid_301002.607c_F	DDB0190597	1	1464	0	0	0	-	JC1V1_0C0001_02927	-	-	-0.284038	-0.0593562	-0.224681	0.252657	0.883107	0.61292
F11.chr1_gid_301002.612c_F	DDB0216713	1	1469	0	0	0	PF03959;Domain of unknown function...	JC1V1_0C0001_02932	-	-	-0.336834	-0.171353	-0.165482	0.32799	0.687902	0.859058
B05.chr1_gid_301002.47_F	DDB0216541	1	248	1	2	0	PF00899;ThiF family;;	Molybdopterin biosynthesis MoeB protein. , ABA, JC1V1_0C0002_03685	-	-	-0.256041	-0.276416	0.0203747	0.364014	0.305738	0.990342
F05.chr1_gid_301002.51c_F	DDB0216540	1	243	0	0	0	-	JC1V1_0C0002_03680	-	-	-0.0173323	0.0501458	-0.067478	0.961695	0.823409	0.874875
B05.chr1_gid_301002.200c_F	DDB0190217	1	1056	0	0	0	-	JC1V1_0C0001_02483	-	-	-0.170552	0.145733	-0.316285	0.563279	0.624521	0.328621
F05.chr1_gid_301002.206c_F	DDB0190223	1	1062	0	7	0	PF02608;Basic membrane protein;; PF00003;7 transmembrane receptor... PR01176;Metabotropic gamma-aminobutyric...	JC1V1_0C0001_02490	DDB0231991	grlK;"G-protein-coupled_receptor_(GPCR)_family_protein,GABA-B_receptor-like_protein,metabotropic_glutamate_receptor-like_protein"	-0.000997322	0.0513707	-0.052368	0.997605	0.827662	0.918711
B11.chr1_gid_301002.129c_F	DDB0190148	1	983	0	0	0	PF00227;Proteasome A-type and B-type;;	JC1V1_0C0001_02409	-	-	-0.0863681	0.121592	-0.20796	0.858233	0.753023	0.723197
F11.chr1_EST_301002.98c_F	DDB0190152	1	987	0	0	0	PF00904;Involucrin repeat;;	JC1V1_0C0001_02413	-	-	0.134167	0.0603422	0.0738249	0.652921	0.865465	0.921232
B11.chr1_gid_301002.291c_F	DDB0201744	1	1147	1	1	0	PF07720;Tetratricopeptide repeat;; PF00515;Tetratricopeptide repeat;;	JC1V1_0C0001_02588	-	-	0.139465	0.0531189	0.086346	0.679177	0.893724	0.912139
F11.chr1_gid_301002.300_F	DDB0190309	1	1155	0	7	0	PF00005;ABC transporter;;	ABC transporter AbcG21. , ABA, JC1V1_0C0001_02597	DDB0191516	abcG1;"ABC_transporter_G_family_protein"	-0.377261	-0.286039	-0.091222	0.206844	0.374161	0.934632
B05.chr1_gid_301002.1303c_F	DDB0189527	1	325	0	0	0	-	JC1V1_0C0002_03767	-	-	0.16196	0.288256	-0.126296	0.645438	0.282128	0.867299
F05.chr1_gid_301002.1308c_F	DDB0216552	1	329	0	0	0	PF01765;Ribosome recycling factor;;	DDB0216552	-	-	0.461218	0.100296	0.360922	0.0406986	0.773428	0.252428
B05.chr1_gid_301002.1451_F	DDB0189688	1	494	0	0	0	PF00307;Calponin homology (CH) domain;; PR00888;Smooth muscle protein/calponin...	JC1V1_0C0002_03945	-	-	-0.0115712	-0.0409076	0.0293363	0.987155	0.929027	0.986418
F05.chr1_gid_301002.1459c_F	DDB0189681	1	487	0	0	0	PF01180;Dihydroorotate dehydrogenase;; PF00037;4Fe-4S binding domain;; PR00368;FAD-dependent pyridine nucleotide... PR00419;Adrenodoxin reductase family... PR00469;Pyridine nucleotide disulphide... PR00353;4Fe-4S ferredoxin signature ;;	Dihydropyrimidine dehydrogenase (EC 1.3.1.2). , ABA, JC1V1_0C0002_03938	DDB0231100	pyd1;"dihydropyrimidine_dehydrogenase"	-0.802336	-0.407987	-0.394349	0.0039118	0.147814	0.326279
B11.chr1_gid_301002.1392c_F	DDB0191074	1	1953	0	0	0	PF00646;F-box domain;;	JC1V1_0C0001_03460	-	-	-0.0296359	0.162254	-0.19189	0.943061	0.415613	0.526333
F11.chr1_gid_301002.1397c_F	DDB0216773	1	1949	0	0	0	-	JC1V1_0C0001_03456	-	-	0.129879	0.170929	-0.0410493	0.524994	0.323384	0.951788
B11.chr1_gid_301002.1530c_F	DDB0189614	1	416	0	0	0	-	JC1V1_0C0002_03864	-	-	-0.0867644	0.0186	-0.105364	0.702457	0.951882	0.771567
F11.chr1_gid_301002.1536_F	DDB0216560	1	410	0	0	0	-	JC1V1_0C0002_03859	-	-	0.125133	-0.23177	0.356903	0.861169	0.666642	0.649177
B05.chr1_gid_301002.985c_F	DDB0189763	1	573	0	0	0	-	JC1V1_0C0002_04027	DDB0216314	rpc3;"RNA_polymerase_III_subunit"	0.131386	0.377208	-0.245822	0.688507	0.0833668	0.521864
F05.chr1_gid_301002.990c_F	DDB0202219	1	568	0	0	0	-	JC1V1_0C0002_04021	-	-	0.0168761	-0.0436119	0.060488	0.973176	0.893031	0.931961
B05.chr1_gid_301002.1125c_F	DDB0189395	1	187	0	0	0	PF02412;Thrombospondin type 3 repeat;;	JC1V1_0C0002_03617	-	-	0.092183	0.0507177	0.0414653	0.77325	0.880345	0.966954
F05.chr1_gid_301002.1131_F	DDB0202300	1	788	0	0	0	-	Predicted protein. , ABA, JC1V1_0C0003_04281	-	-	0.163782	0.256143	-0.0923615	0.491607	0.192576	0.874383
B11.chr1_gid_301002.1061_F	DDB0202069	1	120	0	0	0	PF02877;Poly(ADP-ribose) polymerase,... PF01624;MutS domain I;; PF05188;MutS domain II;; PF05192;MutS domain III;; PF05190;MutS family domain IV;; PF00488;MutS domain V;;	NAD(+) ADP-ribosyltransferase-4. , ABA, JC1V1_0C0002_03547	DDB0229918	MSH6;"DNA_mismatch_repair_protein,mutS_homolog"	0.0918832	0.284684	-0.192801	0.734034	0.0977246	0.521864
F11.chr1_gid_301002.1067c_F	DDB0189337	1	126	0	0	0	-	JC1V1_0C0002_03553	-	-	-0.0401888	0.143555	-0.183744	0.957091	0.726272	0.803596
B11.chr1_gid_301002.1226c_F	between_DDB0190060_and_DDB0202348	Chr.	Geneindex	SignalPep	TMs	GPI	Domains	Annotation	-	-	-0.13814	0.0756697	-0.213809	0.695029	0.846803	0.649177
F11.chr1_gid_301002.1229c_F	DDB0190064	1	892	0	0	0	PF01926;GTPase of unknown function;;	JC1V1_0C0003_04393	-	-	-0.209468	-0.463289	0.253821	0.48243	0.0489287	0.55419
B05.chr1_gid_301002.688_F	DDB0201947	1	1679	0	0	0	-	JC1V1_0C0001_03159	-	-	0.514206	0.24537	0.268836	0.0109702	0.270683	0.403429
F05.chr1_gid_301002.693c_F	DDB0190807	1	1684	1	2	0	-	JC1V1_0C0001_03167	DDB0230120	-	-0.328876	-0.181211	-0.147665	0.0979791	0.438412	0.753928
B05.chr1_gid_301002.844c_F	DDB0190747	1	1618	0	0	0	PF00611;Fes/CIP4 homology domain;; PF00620;RhoGAP domain;;	ENSANGP00000011690 (Fragment). , ABA, JC1V1_0C0001_03094	-	-	0.0162026	0.400138	-0.383935	0.984533	0.200489	0.416277
F05.chr1_gid_301002.850_F	DDB0189896	1	712	0	0	0	PF00856;SET domain;; PF01753;MYND finger;;	JC1V1_0C0002_04166	-	-	-0.524727	-0.610068	0.0853415	0.0845512	0.0421131	0.94456
B11.chr2_gid_011002.410_F	DDB0169492	2	2510	0	0	0	-	JC2V1_0C0046_06403	-	-	0.000522555	-0.00255744	0.00308	0.999775	0.996558	0.99904
F11.chr2_gid_011002.414c_F	DDB0203518	2	2505	1	1	0	-	JC2V1_0C0046_06408	-	-	-0.073245	-0.120043	0.0467978	0.848618	0.680776	0.965432
B11.chr2_gid_011002.545_F	DDB0168242	2	876	1	0	0	PF00112;Papain family cysteine protease;;	Similar to Oryza sativa (Japonica cultivar-group). Putative 60S ribosomal protein L36. , ABA, JC2V1_0C0023_01601	-	-	0.35686	0.380376	-0.0235157	0.506925	0.44399	0.994944
F11.chr2_gid_011002.554_F	DDB0216897	2	291	0	0	0	PF00400;WD domain, G-beta repeat;; PR00320;G protein beta WD-40 repeat...	JC2V1_0C0002_12898	-	-	0.214454	0.102754	0.1117	0.458601	0.773073	0.878739
B05.chr2_gid_011002.62c_F	DDB0167534	2	1937	0	0	0	PF05368;NmrA-like family;;	Similar to Homo sapiens (Human). HSCARG. , ABA, JC2V1_0C0033_04936	-	-	0.0522204	0.0789129	-0.0266925	0.886072	0.781347	0.982834
F05.chr2_gid_011002.69c_F	DDB0167540	2	1931	0	0	0	PF01722;BolA-like protein;;	Hypothetical protein. , ABA, JC2V1_0C0033_04943	-	-	0.0411026	-0.0827365	0.123839	0.905517	0.731609	0.75404
B05.chr2_gid_011002.203_F	DDB0168941	2	812	0	0	0	PF00036;EF hand;;	Calcium binding protein CBP9 (Hypothetical protein). , ABA, JC2V1_0C0011_14043	DDB0185027	cbpI,CBP9,"EF-hand_domain-containing_protein"	0.0787837	0.0555963	0.0231874	0.823241	0.872502	0.98793
F05.chr2_gid_011002.207_F	DDB0217074	2	808	0	0	0	PF03081;Exo70 exocyst complex subunit;;	Hypothetical protein. , ABA, JC2V1_0C0011_14039	-	-	0.021298	0.0375675	-0.0162695	0.976211	0.944237	0.994564
B11.chr2_gid_011002.135_F	DDB0169316	2	3275	1	0	1	PF00026;Eukaryotic aspartyl protease;; PR00792;Pepsin (A1) aspartic protease...	Similar to Oryza sativa (Japonica cultivar-group). P0413G02.18 protein. , ABA, JC2V1_0C0041_06119	-	-	0.00200393	-0.0343544	0.0363583	0.997447	0.901803	0.96129
F11.chr2_gid_011002.138_F	DDB0169313	2	3271	0	0	0	-	Hypothetical protein. , ABA, JC2V1_0C0041_06115	-	-	0.1054	0.268827	-0.163426	0.785367	0.282664	0.769742
B11.chr2_gf_021002.317_F	DDB0217305	2	1345	0	1	0	PF01266;FAD dependent oxidoreductase;;	Similar to Bos taurus (Bovine). D-aspartate oxidase (EC 1.4.3.1) (DASOX) (DDO). , predicted by automatic BLAST annotation	-	-	0.862925	1.40579	-0.542861	0.195669	0.025023	0.688683
F11.chr2_gid_011002.275c_F	DDB0217309	2	1349	1	0	1	-	Hypothetical protein. , predicted by automatic BLAST annotation	-	-	-0.125837	-0.0812973	-0.0445396	0.77084	0.855382	0.978828
B05.chr1_gid_301002.1599_F	DDB0189547	1	344	0	0	0	PF01428;AN1-like Zinc finger;; PF01754;A20-like zinc finger;;	JC1V1_0C0002_03788	-	-	0.22942	0.280897	-0.0514771	0.335309	0.201463	0.957938
F05.chr1_gid_301002.1605_F	DDB0216639	1	961	0	4	0	PF04982;HPP family;;	Hypothetical protein. , predicted by automatic BLAST annotation	-	-	-0.140151	0.053106	-0.193257	0.589646	0.872002	0.59177
B05.chr1_gid_301002.1764c_F	DDB0202018	1	1866	0	0	0	PF00004;ATPase family associated with various...	TAT-binding protein ALPHA, DDTBP ALPHA=TAT-binding protein 1 homolog/26S protease subunit homolog. , ABA, JC1V1_0C0001_03366	-	-	0.177546	-0.123404	0.30095	0.512349	0.672535	0.328155
F05.chr1_gid_301002.1772_F	DDB0190994	1	1874	0	0	0	PF02809;Ubiquitin interaction motif;; PF00789;UBX domain;;	JC1V1_0C0001_03374	-	-	0.0306252	-0.111406	0.142031	0.924458	0.536745	0.603676
B11.chr1_gid_301002.1687c_F	DDB0216753	1	1789	0	0	0	PF07529;HSA;; PF00176;SNF2 family N-terminal domain;; PF00271;Helicase conserved C-terminal... PF00439;Bromodomain;; PF00904;Involucrin repeat;; PR00503;Bromodomain signature ;;	ENSANGP00000013716. , ABA, JC1V1_0C0001_03287	DDB0220695	-	-0.23739	-0.254738	0.0173487	0.287185	0.23757	0.990342
F11.chr1_gid_301002.1695c_F	DDB0190919	1	1796	0	0	0	-	JC1V1_0C0001_03294	-	-	0.000459316	0.00695013	-0.00649081	0.999775	0.987301	0.997353
B11.chr1_gid_301002.1863c_F	DDB0190887	1	1766	1	1	1	-	JC1V1_0C0001_03259	-	-	-0.0678025	0.137884	-0.205686	0.886058	0.678681	0.687792
F11.chr1_gid_301002.1869c_F	DDB0201983	1	1772	0	0	0	PF00320;GATA zinc finger;;	JC1V1_0C0001_03265	DDB0220467	-	0.185524	0.0948183	0.0907058	0.46464	0.753542	0.895082
B05.chr2_gid_011002.879_F	DDB0217408	2	1448	0	0	0	PF01593;Flavin containing amine... PR00757;Flavin-containing amine oxidase...	Similar to Cavia porcellus (Guinea pig). Putative monoamine oxidase A. , predicted by automatic BLAST annotation	-	-	-0.0236695	-0.155483	0.131813	0.974007	0.677348	0.875475
F05.chr2_gid_011002.886c_F	DDB0217401	2	1441	0	0	0	PF02290;Signal recognition particle 14kD...	Similar to Homo sapiens (Human). Signal recognition particle 14kD. , predicted by automatic BLAST annotation	-	-	0.349206	0.053587	0.295619	0.126483	0.893031	0.399924
B05.chr2_gid_011002.1011c_F	DDB0168344	2	2839	0	0	0	-	Hypothetical protein. , ABA, JC2V1_0C0022_01574	-	-	-0.417923	-0.267784	-0.150139	0.417812	0.649985	0.922558
F05.chr2_gid_011002.1016_F	DDB0217857	2	2844	0	0	0	-	Hypothetical protein. , ABA, JC2V1_0C0022_01569	-	-	0.362252	-0.0234573	0.385709	0.212811	0.968318	0.341866
B11.chr2_gid_011002.953c_F	DDB0167562	2	1906	0	0	0	-	Hypothetical protein. , ABA, JC2V1_0C0033_04970	-	-	0.540139	0.423886	0.116253	0.0124276	0.0526891	0.863304
F11.chr2_gid_011002.957_F	DDB0217186	2	1226	0	0	0	-	Hypothetical protein. , predicted by automatic BLAST annotation	-	-	0.0470273	0.117319	-0.0702918	0.877408	0.562109	0.892697
B11.chr2_gf_021002.1265c_F	DDB0217542	2	1768	0	0	0	PF05725;FNIP Repeat;;	Similar to Dictyostelium discoideum (Slime mold). Coronin binding protein. , ABA, JC2V1_0C0033_05119	-	-	-0.231839	-0.470659	0.23882	0.590143	0.146885	0.748985
F11.chr2_gid_011002.1081_F	DDB0167691	2	1772	0	7	0	PF00005;ABC transporter;;	Similar to Dictyostelium discoideum (Slime mold). ABC transporter AbcG12. , ABA, JC2V1_0C0033_05115	DDB0191233	abcG12;"ABC_transporter_G_family_protein"	0.0783099	-0.0737234	0.152033	0.825677	0.82518	0.753928
B05.chr2_gid_011002.612_F	DDB0217487	2	1586	1	1	0	-	Similar to Dictyostelium discoideum (Slime mold). MyoK protein. , ABA, JC2V1_0C0033_05311	DDB0185083	AF133212;"HYPOTHETICAL_48.8_KDA_PROTEIN"	0.105558	0.0919195	0.0136388	0.666845	0.697183	0.990342
F05.chr2_gf_021002.732c_F	DDB0203302	2	1568	0	0	0	-	Hypothetical protein. , ABA, JC2V1_0C0033_05332	-	-	0.136551	0.244317	-0.107766	0.573231	0.195174	0.834068
B05.chr2_gid_011002.739_F	DDB0216928	2	375	0	0	0	PF00549;CoA-ligase;; PF02222;ATP-grasp domain;;	Similar to Mus musculus (Mouse). 16 days embryo head cDNA, RIKEN full-length enriched library, clone:C130090E04 product:succinate-Coenzyme A ligase, ADP-forming, beta subunit, full insert sequence. , ABA, JC2V1_0C0002_12983	DDB0231357	scsC,SUCLA2,"ATP-specific_succinyl-CoA_synthetase_beta_subunit,succinate-CoA_ligase_(ADP-forming),succinyl-CoA_synthetase_(ADP-forming)"	0.120232	0.0170186	0.103213	0.772953	0.974692	0.900542
F05.chr2_gid_011002.743_F	DDB0169051	2	3012	0	0	0	PF00011;Hsp20/alpha crystallin family;;	Hypothetical protein. , ABA, JC2V1_0C0022_01387	-	-	-1.13174	-1.30245	0.170709	0.00142371	0.000395117	0.870535
B11.chr2_gid_011002.677_F	DDB0167192	2	2394	0	0	0	PF03850;Transcription factor Tfb4;;	Similar to putative transcription factor. , ABA, JC2V1_0C0016_00057	DDB0230196	TFIIH3,"GTF2H3,TF2H3","TFIIH_subunit,general_transcription_factor_IIH,_polypeptide_3"	0.347925	0.714459	-0.366534	0.13715	0.0024076	0.236978
F11.chr2_gid_011002.681c_F	DDB0167196	2	2398	1	0	1	-	Similar to Suppressor of mutant AC40 subunit of RNA polymerase I and III (High serine); Srp40p. , ABA, JC2V1_0C0016_00052	-	-	-0.134618	-0.192086	0.0574681	0.602979	0.367121	0.93714
B11.chr2_gid_011002.804c_F	DDB0217789	2	2638	0	0	0	PF00618;Guanine nucleotide exchange factor... PF00617;RasGEF domain;; PF00560;Leucine Rich Repeat;; PF06371;Diaphanous GTPase-binding Domain;; PR00019;Leucine-rich repeat signature ;;	Hypothetical protein. , ABA, JC2V1_0C0012_14073	DDB0185197	gefL,RasGEFL,"Ras_guanine_nucleotide_exchange_factor,RasGEF"	0.243118	0.367873	-0.124754	0.344551	0.10697	0.856105
F11.chr2_gid_011002.809c_F	DDB0217062	2	781	0	0	0	PF00046;Homeobox domain;;	Hypothetical protein. , ABA, JC2V1_0C0011_14013	DDB0220484	-	0.260893	0.262663	-0.00177044	0.157048	0.1548	0.999663
B05.chr2_gid_011002.341c_F	DDB0168976	2	855	0	0	0	PF00698;Acyl transferase domain;;	Similar to Anabaena sp. (Strain PCC 7120). polyketide synthase. , ABA, JC2V1_0C0023_01624	-	-	0.110427	0.0686154	0.0418115	0.758865	0.855633	0.972952
F05.chr2_gid_011002.346c_F	DDB0168981	2	860	0	0	0	PF00291;Pyridoxal-phosphate dependent...	Similar to Mus musculus (Mouse). Similar to serine dehydratase. , ABA, JC2V1_0C0023_01619	DDB0230212	-	-0.242263	-0.571949	0.329686	0.436573	0.0236632	0.415948
B05.chr2_gid_011002.483_F	DDB0169455	2	2559	0	0	0	PF00627;UBA/TS-N domain;; PF00569;Zinc finger, ZZ type;; PF00085;Thioredoxin;; PF00789;UBX domain;; PR00421;Thioredoxin family signature ;;	JC2V1_0C0046_06350	-	-	0.154633	0.112782	0.0418504	0.335276	0.522228	0.93965
F05.chr2_gid_011002.493c_F	DDB0169465	2	2550	0	0	0	PF02784;Pyridoxal-dependent decarboxylase,... PR01182;Ornithine decarboxylase signature... PR01179;Ornithine/diaminopimelate/arginin	JC2V1_0C0046_06360	-	-	0.0134171	0.0544072	-0.0409901	0.988438	0.930818	0.986418
B11.chr2_gid_011002.1749_F	DDB0167252	2	2287	0	0	0	PF01619;Proline dehydrogenase;;	Similar to Arabidopsis thaliana (Mouse-ear cress). At3g30775/MIF6.16. , ABA, JC2V1_0C0017_00203	-	-	-1.18912	-0.641143	-0.547973	0.00647959	0.155161	0.434347
F11.chr2_gid_011002.1754c_F	DDB0167459	2	2018	0	0	0	-	Hypothetical protein. , ABA, JC2V1_0C0032_04841	-	-	-0.157786	-0.107277	-0.0505093	0.775197	0.847116	0.98166
B11.chr2_gid_011002.1880_F	between_DDB0167941_and_DDB0167940	Chr.	Geneindex	SignalPep	TMs	GPI	Domains	Annotation	-	-	-0.0818542	-0.0674642	-0.0143901	0.686462	0.730614	0.989801
F11.chr2_gid_011002.1886c_F	DDB0217454	2	1494	0	0	0	-	Hypothetical protein. , predicted by automatic BLAST annotation	-	-	-0.00876515	0.318753	-0.327518	0.994866	0.59913	0.769327
B05.chr2_gid_011002.1418c_F	DDB0169328	2	3285	0	1	0	-	Hypothetical protein. , ABA, JC2V1_0C0041_06129	-	-	-0.116431	-0.111672	-0.00475921	0.523717	0.520775	0.997353
F05.chr2_gid_011002.1423_F	DDB0169334	2	3290	0	0	0	-	Hypothetical protein. , ABA, JC2V1_0C0041_06134	-	-	0.624389	0.512731	0.111658	0.0093828	0.0328676	0.885725
B05.chr2_gid_011002.1560c_F	DDB0169392	2	3350	1	0	0	PF04886;PT repeat;;	Hypothetical protein. , ABA, JC2V1_0C0044_06229	-	-	0.218528	0.112435	0.106094	0.220302	0.61672	0.814846
F05.chr2_gid_011002.1565c_F	DDB0169387	2	3346	1	0	0	-	Hypothetical protein. , ABA, JC2V1_0C0044_06224	-	-	0.0606242	-0.21704	0.277664	0.896895	0.422357	0.466344
B11.chr2_gid_011002.1484_F	DDB0203746	2	656	0	0	0	PF00112;Papain family cysteine protease;; PR00705;Papain cysteine protease (C1)...	JC2V1_0C0007_13279	-	-	-0.0137213	0.0144348	-0.0281561	0.969528	0.959263	0.968382
F11.chr2_gid_011002.1489c_F	DDB0168784	2	651	0	0	0	PF00097;Zinc finger, C3HC4 type (RING... PF00096;Zinc finger, C2H2 type;;	JC2V1_0C0007_13274	-	-	0.0180677	0.144319	-0.126252	0.960321	0.354982	0.654897
B11.chr2_gid_011002.1621_F	DDB0169131	2	3091	1	0	0	PF00928;Adaptor complexes medium subunit... PR00314;Clathrin coat assembly protein...	Similar to Dictyostelium discoideum (Slime mold). Clathrin coat assembly protein AP50 (Clathrin coat associated protein AP50) (Plasma membrane adaptor AP-2 50 kDa protein) (HA2 50 kDa subunit) (Clathrin assembly protein complex 2 medium chain). , ABA, JC2V1_0C0020_00055	DDB0191267	apm2,DdApm1,"AP-2_medium_chain,AP-2_?¡2,clathrin-adaptor_medium_chain"	0.321301	-0.019424	0.340725	0.0626675	0.956714	0.112304
F11.chr2_gid_011002.1625_F	DDB0169141	2	3103	0	0	0	PF00023;Ankyrin repeat;; PR01415;Ankyrin repeat signature ;;	Hypothetical protein. , ABA, JC2V1_0C0020_00045	-	-	0.688024	0.661543	0.0264801	0.00454234	0.0061192	0.989089
B05.chr2_gid_011002.1135_F	DDB0217523	2	1714	0	1	0	PF00225;Kinesin motor domain;; PR00380;Kinesin heavy chain signature ;;	Kinesin-related protein DdKin2. , ABA, JC2V1_0C0033_05173	DDB0185204	kin2,KIF9,"kinesin-related_protein_DdKin2"	-0.0203285	0.202558	-0.222886	0.980831	0.634142	0.772152
F05.chr2_gid_011002.1139_F	DDB0167747	2	1710	0	0	0	PF04886;PT repeat;;	Similar to Dictyostelium discoideum (Slime mold). Cell surface glycoprotein GP138B. , ABA, JC2V1_0C0033_05178	-	-	0.013739	-0.0348527	0.0485917	0.975713	0.913348	0.944187
B05.chr2_gid_011002.1289c_F	DDB0217251	2	1291	0	8	0	PF00122;E1-E2 ATPase;; PF00702;haloacid dehalogenase-like... PF00403;Heavy-metal-associated domain;; PR00119;P-type cation-transporting ATPase... PR00120;H+-transporting ATPase (proton...	Hypothetical protein. , predicted by automatic BLAST annotation	-	-	-1.46047	0.628431	-2.0889	0.0037842	0.233565	0.00167754
F05.chr2_gid_011002.1298_F	DDB0217242	2	1282	0	0	0	PF01992;ATP synthase (C/AC39) subunit;;	Similar to Dictyostelium discoideum (Slime mold). Vacuolar ATP synthase subunit d (EC 3.6.1.34) (V-ATPase d subunit) (Vacuolar proton pump d subunit) (V-ATPase 41 kDa accessory protein) (DVA41). , predicted by automatic BLAST annotation	-	-	0.21805	-0.156394	0.374443	0.383502	0.572692	0.175481
B11.chr2_ESTs_011002.1282c_F	DDB0216892	2	278	0	0	0	PF02138;Beige/BEACH domain;; PF00400;WD domain, G-beta repeat;;	Similar to Dictyostelium discoideum (Slime mold). LvsB. , ABA, JC2V1_0C0001_12881	DDB0185107	lvsB;"BEACH_domain-containing_protein"	1.04627	0.913444	0.13282	0.000191644	0.000674874	0.860588
F11.chr2_gid_011002.1225c_F	DDB0168417	2	260	0	0	0	PF07647;SAM domain (Sterile alpha motif);; PF00169;PH domain;;	Hypothetical protein. , ABA, JC2V1_0C0001_12862	-	-	0.950446	0.530924	0.419522	0.000918124	0.0473611	0.257693
B11.chr2_gid_011002.1351c_F	DDB0167396	2	2086	0	0	0	PF00400;WD domain, G-beta repeat;; PR00320;G protein beta WD-40 repeat...	Guanine nucleotide-binding protein beta subunit-like protein. , ABA, JC2V1_0C0032_04768	DDB0185122	U27537;"G_beta_like_protein,Guanine_nucleotide-binding_protein_beta_subunit-like_protein.,TRANS-SIALIDASE._6/101"	0.59318	0.485352	0.107828	0.276414	0.397454	0.966586
F11.chr2_gid_011002.1355c_F	DDB0217631	2	2081	0	0	0	PF01370;NAD dependent epimerase/dehydratase... PR01713;Nucleotide sugar epimerase...	Similar to Bacillus subtilis. UDP-glucose 4-epimerase (EC 5.1.3.2) (Galactowaldenase) (UDP-galactose 4-epimerase). , ABA, JC2V1_0C0032_04773	DDB0231575	galE;"UDP-glucose_4-epimerase"	-0.379258	-0.339728	-0.0395291	0.343676	0.404056	0.989089
B05.chr2_gid_011002.2215c_F	DDB0217752	2	2456	0	4	0	PF01529;DHHC zinc finger domain;;	Hypothetical protein. , ABA, JC2V1_0C0047_06461	-	-	0.10336	0.0525864	0.0507734	0.848274	0.925976	0.978828
F05.chr2_gid_011002.2218_F	DDB0217750	2	2453	0	0	0	PF00646;F-box domain;; PF00023;Ankyrin repeat;; PR01415;Ankyrin repeat signature ;;	Similar to Homo sapiens (Human). Ankyrin 2 (Brain ankyrin) (Ankyrin B) (Ankyrin, nonerythroid). , ABA, JC2V1_0C0047_06465	-	-	-0.149807	-0.180049	0.0302416	0.628296	0.506472	0.983797
B05.chr2_gid_011002.2356_F	DDB0203290	2	1596	1	0	1	-	Hypothetical protein. , ABA, JC2V1_0C0033_05301	-	-	-0.227511	0.0644606	-0.291972	0.553932	0.90023	0.594174
F05.chr2_ESTs_011002.2502_F	DDB0167850	2	1602	0	0	0	PF00754;F5/8 type C domain;;	Similar to Dictyostelium discoideum (Slime mold). Discoidin II. , ABA, JC2V1_0C0033_05295	DDB0231578	-	-0.0950251	0.0568384	-0.151864	0.739007	0.850893	0.691667
B11.chr2_gid_011002.2280_F	DDB0169434	2	2584	0	1	0	-	JC2V1_0C0046_06321	-	-	-0.0314977	0.0311371	-0.0626348	0.953154	0.938985	0.939057
F11.chr2_gid_011002.2287_F	DDB0167808	2	1650	0	0	0	-	Similar to Dictyostelium discoideum (Slime mold). Homeobox-containing protein. , ABA, JC2V1_0C0033_05240	-	-	-0.0564031	-0.0486073	-0.00779577	0.788192	0.80496	0.993977
B11.chr2_gid_011002.2421_F	DDB0203835	2	2669	0	0	0	-	Hypothetical protein. , ABA, JC2V1_0C0013_14106	-	-	-0.74842	-0.667299	-0.0811208	0.00664528	0.0150212	0.940473
F11.chr2_gid_011002.2425_F	DDB0217803	2	2673	0	0	0	PF00560;Leucine Rich Repeat;; PR00019;Leucine-rich repeat signature ;;	Hypothetical protein. , ABA, JC2V1_0C0013_14110	-	-	-0.0805689	-0.046469	-0.0340999	0.609502	0.796038	0.939178
B05.chr2_gid_011002.1950_F	DDB0204752	3	1505	0	0	0	PF00300;Phosphoglycerate mutase family;;	Hypothetical protein. , ABA, JC3V1_0C0054_04186	-	-	0.640983	0.614964	0.0260191	0.00539939	0.00735017	0.988976
F05.chr2_gid_011002.1955_F	DDB0167912	2	1535	0	0	0	PF00789;UBX domain;; PF02809;Ubiquitin interaction motif;;	Similar to Dictyostelium discoideum (Slime mold). Developmental protein DG1037. , ABA, JC2V1_0C0033_05365	-	-	-0.0587715	0.114621	-0.173393	0.811566	0.522565	0.464815
B05.chr2_gid_011002.2086_F	DDB0217231	2	1271	0	0	0	PF00069;Protein kinase domain;; PF00560;Leucine Rich Repeat;; PR00109;Tyrosine kinase catalytic domain... PR00019;Leucine-rich repeat signature ;;	DDB0217231	-	-	-0.0224756	0.102931	-0.125406	0.949614	0.575204	0.673228
F05.chr2_gid_011002.2091_F	DDB0217226	2	1266	0	0	0	-	Hypothetical protein. , predicted by automatic BLAST annotation	-	-	-0.0616981	0.148273	-0.209971	0.892092	0.628435	0.647132
B11.chr2_gid_011002.2019_F	DDB0169102	2	3059	0	0	0	PF00637;Region in Clathrin and VPS;; PF01394;Clathrin propeller repeat;;	ENSANGP00000018215 (Fragment). , ABA, JC2V1_0C0020_00086	DDB0185029	chcA;"clathrin_heavy_chain"	0.227991	-0.102048	0.330039	0.643796	0.863956	0.62502
F11.chr2_gid_011002.2023c_F	DDB0169106	2	3063	0	0	0	-	Hypothetical protein. , ABA, JC2V1_0C0020_00083	-	-	0.728959	0.407694	0.321265	0.00702365	0.14307	0.478218
B11.chr2_gid_011002.2151c_F	DDB0203721	2	591	0	0	0	-	Hypothetical protein. , ABA, JC2V1_0C0007_13211	-	-	0.377054	0.309296	0.0677578	0.253864	0.373693	0.965432
F11.chr2_gid_011002.2157c_F	DDB0216989	2	584	0	2	0	PF02893;GRAM domain;;	Similar to Dictyostelium discoideum (Slime mold). Histidine kinase DhkL. , ABA, JC2V1_0C0007_13204	-	-	-0.0355703	0.188063	-0.223633	0.905635	0.216215	0.259516
B05.chr2_gid_011002.1682_F	DDB0206574	2	531	0	0	0	PF00069;Protein kinase domain;;	Glycogen synthase kinase-3 homolog (EC 2.7.1.37) (GSK-3). , ABA, JC2V1_0C0010_13956	DDB0185150	gskA,"GSK-3,GSK3","CMGC_family_protein_kinase,glycogen_synthase_kinase_3,protein_serine/threonine_kinase"	-0.0366439	0.0850042	-0.121648	0.888906	0.632784	0.647132
F05.chr2_gid_011002.1689_F	opp_to_3primeexonofDDB0206567	Chr.	Geneindex	SignalPep	TMs	GPI	Domains	Annotation	-	-	-0.725146	-0.52611	-0.199036	0.0034526	0.0281421	0.708295
B05.chr2_gid_011002.1812c_F	DDB0167233	2	2305	0	0	0	PF01834;XRCC1 N terminal domain;; PF00533;BRCA1 C Terminus (BRCT) domain;;	Hypothetical protein. , ABA, JC2V1_0C0017_00182	-	-	-0.0678212	-0.00765588	-0.0601653	0.860419	0.987325	0.942182
F05.chr2_gid_011002.1816_F	DDB0167229	2	2309	0	0	0	PF00904;Involucrin repeat;;	Hypothetical protein. , ABA, JC2V1_0C0017_00178	-	-	-0.0467263	0.0230683	-0.0697946	0.859727	0.933599	0.876834
B11.schr6_gid_141002.200_F	DDB0219845	6	1062	1	1	0	PF00612;IQ calmodulin-binding motif;; PF00621;RhoGEF domain;; PF00169;PH domain;;	guanine nucleotide exchange factor, putative, similar to dictyostelium discoideum, ABA, EC6V1_0C0006_08318	-	-	-0.232071	-0.520912	0.288841	0.549334	0.0730798	0.605159
F11.schr6_gid_141002.208c_F	DDB0191872	6	1054	0	0	0	-	hypothetical protein, conserved, hypothetical protein, ABA, EC6V1_0C0006_08310	-	-	-0.0195765	-0.0818213	0.0622448	0.982797	0.886731	0.972747
B11.schr6_gid_141002.325c_F	DDB0192227	6	1383	0	0	0	-	hypothetical protein, EC6V1_0C0029_09877	-	-	0.557689	0.518222	0.039467	0.0497219	0.0706244	0.983797
F11.schr6_gid_141002.330c_F	DDB0191962	6	1137	0	0	0	PF02412;Thrombospondin type 3 repeat;;	hypothetical protein, EC6V1_0C0018_08959	-	-	0.199462	0.213321	-0.0138581	0.410408	0.3496	0.992153
B05.schr5_gid_211002.139_F	DDB0188438	5	1132	0	8	0	PF00122;E1-E2 ATPase;; PF00690;Cation transporter/ATPase,... PF00702;haloacid dehalogenase-like... PF00689;Cation transporting ATPase,... PR00119;P-type cation-transporting ATPase... PR00120;H+-transporting ATPase (proton...	BC5V1_0C0081_00014	-	-	-0.728793	-1.46	0.731204	0.0845512	0.00110334	0.179097
F05.schr5_gid_211002.144c_F	DDB0188433	5	1127	0	1	0	-	BC5V1_0C0081_00009	-	-	-0.151387	-0.252317	0.10093	0.651372	0.326071	0.897221
B05.schr6_gid_141002.04_F	DDB0219796	6	817	0	0	0	-	hypothetical protein, BC6V1_0C0021_06268	-	-	0.239967	0.133386	0.106581	0.225072	0.581671	0.846038
F05.schr6_gid_141002.09_F	DDB0184585	6	812	1	8	0	PF04258;Signal peptide peptidase;;	conserved hypothetical protein, PSN family, cg11840 protein, ABA, BC6V1_0C0021_06263	DDB0231493	-	-0.0489431	-0.201702	0.152759	0.934725	0.526802	0.833745
B11.schr5_gid_211002.204c_F	DDB0188341	5	1031	1	4	0	-	BC5V1_0C0073_10191	-	-	-0.690241	-0.377816	-0.312426	0.0137336	0.207676	0.542814
F11.schr5_gid_211002.208_F	DDB0191864	6	1047	0	0	0	-	hypothetical protein, PH domain, EC6V1_0C0006_08302	-	-	0.0552371	0.158484	-0.103247	0.903913	0.58219	0.884241
B11.schr6_gf_031002.80_F	DDB0191713	6	893	0	0	0	PF00271;Helicase conserved C-terminal... PF00176;SNF2 family N-terminal domain;; PF00904;Involucrin repeat;;	chromodomain-helicase-DNA-binding protein, putative chromodomain-helicase-DNA-binding protein WARNING: last exon contains UBX domains so could be a separate gene, KIAA1259 protein (Fragment). , ABA, EC6V1_0C0004_08116	DDB0220643	-	0.113489	0.121461	-0.00797158	0.8151	0.778845	0.998335
F11.schr6_gid_141002.82c_F	DDB0191727	6	907	0	0	0	PF06827;Zinc finger found in FPG and IleRS;; PF00133;tRNA synthetases class I (I, L, M and... PR00984;Isoleucyl-tRNA synthetase signature...	isoleucyl-trna synthetase, Isoleucyl-tRNA synthetase. , ABA, EC6V1_0C0004_08131	DDB0231256	mileS,IleRS,"isoleucine-tRNA_ligase,isoleucine-tRNA_ligase,_mitochondrial,isoleucyl-tRNA_synthetase,isoleucyl-tRNA_synthetase,_mitochondrial"	-0.684643	-0.517768	-0.166875	0.0250871	0.0977401	0.860588
B05.chr2_gid_011002.2494c_F	DDB0217872	2	2893	0	0	0	PF04433;SWIRM domain;; PF00249;Myb-like DNA-binding domain;;	JC2V1_0C0022_01519	DDB0219999	-	-0.101625	-0.011667	-0.0899581	0.586319	0.968318	0.800462
F05.chr2_gid_011002.2498c_F	DDB0168302	2	2898	0	0	0	-	JC2V1_0C0022_01513	-	-	0.0335922	0.0661364	-0.0325442	0.892092	0.708715	0.951788
B05.schr5_gid_211002.06c_F	DDB0188280	5	967	0	0	0	PF00018;SH3 domain;; PF07653;Variant SH3 domain;; PF00063;Myosin head (motor domain);; PF00612;IQ calmodulin-binding motif;; PF06017;Myosin tail;; PR00452;SH3 domain signature ;; PR00193;Myosin heavy chain signature ;;	Myosin heavy chain IB (Myosin heavy chain IL). , ABA, BC5V1_0C0067_09553	DDB0191351	myoB,"DMIB,abmB","myosin_IB"	-0.295617	0.554609	-0.850227	0.17855	0.00868055	0.00198143
F05.schr5_gid_211002.09c_F	DDB0219411	5	952	1	2	0	PR00011;Type III EGF-like signature ;;	BC5V1_0C0066_09519	-	-	-0.701003	0.490563	-1.19157	0.0391654	0.171205	0.00496202
B11.chr2_gid_011002.2547c_F	DDB0216943	2	424	0	0	0	PR01217;Proline rich extensin signature ;;	Similar to Staphylococcus epidermidis ATCC 12228. Streptococcal hemagglutinin protein. , ABA, JC2V1_0C0003_13012	-	-	0.0288051	0.0634259	-0.0346208	0.915378	0.72432	0.946887
F11.chr2_gid_011002.2551_F	DDB0168546	2	428	1	0	0	PF00383;Cytidine and deoxycytidylate...	Hypothetical protein. , ABA, JC2V1_0C0003_13017	-	-	-0.224911	0.405249	-0.63016	0.614186	0.2371	0.114466
B11.schr5_gid_211002.75_F	DDB0189291	5	1986	1	0	0	-	BC5V1_0C0142_10154	-	-	-0.180109	-0.0665699	-0.113539	0.480233	0.846511	0.85276
F11.schr5_gid_211002.80_F	DDB0189295	5	1990	0	0	0	-	BC5V1_0C0142_10158	-	-	0.0790365	-0.0913951	0.170432	0.830611	0.775016	0.70957
split1.gid.0268 PCR product	DDB0189760	1	570	0	0	0	PF00916;Sulfate transporter family;; PF01740;STAS domain;;	Sulfate transporter 4.1, chloroplast precursor (AST82). , ABA, JC1V1_0C0002_04023	-	-	-0.102977	-0.0611531	-0.0418238	0.750926	0.857699	0.968382
split1.gid.0326 PCR product	DDB0190210	1	1049	0	0	0	PF00071;Ras family;; PR00328;GTP-binding SAR1 protein signature... PR00449;Transforming protein P21 ras...	Ras-related protein Rab7. , ABA, JC1V1_0C0001_02475	DDB0191507	rab7A,rab7,"Rab_GTPase"	0.0607438	-0.12999	0.190734	0.892688	0.677039	0.691667
split2.gid.0537 PCR product	DDB0202851	2	57	0	0	0	PF04981;NMD3 family;;	JC2V1_0C0025_01798	-	-	-0.952363	-0.968921	0.0165584	0.000874904	0.000746219	0.994373
split2.gid.0558c PCR product	DDB0202873	2	34	0	0	0	-	GafA. , ABA, JC2V1_0C0025_01820	DDB0215340	gafA;"P36088_Hypothetical_UPF0067_protein_YKL069w."	0.320025	0.0688791	0.251146	0.188999	0.86427	0.548996
split2.gid.0056 PCR product	DDB0191806	6	985	0	0	0	PF00097;Zinc finger, C3HC4 type (RING...	hypothetical protein, EC6V1_0C0004_08217	-	-	0.0839872	0.0581773	0.02581	0.790542	0.855633	0.983797
split2.gid.0095 PCR product	DDB0189659	1	464	0	0	0	PF00069;Protein kinase domain;;	JC1V1_0C0002_03914	DDB0229295	fnkB,FNIPK-B,"FNIP_repeat-containing_protein,putative_protein_kinase"	-0.0729939	-0.0329755	-0.0400183	0.81443	0.922983	0.965432
split3.gid.0169 PCR product	DDB0189712	1	519	0	0	0	PF00582;Universal stress protein family;;	JC1V1_0C0002_03968	-	-	-0.174033	-0.29594	0.121907	0.518601	0.169042	0.839623
split3.gid.0191c PCR product	DDB0191723	6	903	0	0	0	-	hypothetical protein, EC6V1_0C0004_08127	-	-	0.0516667	-0.0132439	0.0649106	0.855724	0.968133	0.899473
B05.schr6_gid_141002.398_F	DDB0191782	6	961	0	0	0	PF00098;Zinc knuckle;; PR00939;C2HC-type zinc-finger signature ;;	conserved hypothetical protein, similarity to unknown protein, ABA, EC6V1_0C0004_08191	-	-	-0.129375	-0.214136	0.0847608	0.563279	0.228555	0.870383
F05.schr6_gid_141002.404c_F	DDB0219822	6	954	0	7	0	-	membrane protein, Hypothetical protein. , ABA, EC6V1_0C0004_08184	-	-	-0.120989	-0.166569	0.0455799	0.605575	0.393168	0.95067
B11.schr6_gid_141002.474_F	DDB0192041	6	1216	0	0	0	PF00400;WD domain, G-beta repeat;; PR00320;G protein beta WD-40 repeat...	beta transducin protein, putative, hypothetical protein, ABA, EC6V1_0C0023_09629	-	-	-0.0774222	-0.05173	-0.0256922	0.735421	0.827847	0.977662
F11.schr6_gid_141002.481c_F	DDB0192048	6	1224	0	0	0	PF00857;Isochorismatase family;;	isochorismatase family protein, putative, pyrazinamidase/nicotinamidase, ABA, EC6V1_0C0023_09638	DDB0231367	pncA,PNC,"nicotinamidase,pyrazinamidase"	-0.389743	-0.208485	-0.181258	0.124323	0.493695	0.762774
B05.schr6_gid_141002.139_F	DDB0219842	6	1007	0	0	0	-	hypothetical protein, FNIP domains, EC6V1_0C0005_08284	-	-	-0.116981	-0.0774821	-0.0394993	0.598895	0.742927	0.958516
F05.schr6_gid_141002.144c_F	DDB0219838	6	1016	0	0	0	PF00643;B-box zinc finger;; PR01406;B-box zinc finger signature ;;	hypothetical protein, conserved, B-box zinc finger domain, hypothetical protein, predicted by automatic BLAST annotation	-	-	0.223702	0.159358	0.0643438	0.354967	0.555383	0.93714
B05.schr6_gid_141002.264_F	DDB0186375	4	1130	0	0	0	-	BC4V1_0C0061_11171	-	-	0.0172754	0.0685851	-0.0513097	0.976398	0.857699	0.963749
F05.schr6_gid_141002.270c_F	DDB0192129	6	1300	0	1	0	-	membrane protein, putative, EC6V1_0C0025_09764	-	-	0.163978	0.0391903	0.124788	0.676548	0.93969	0.881024
split8.gid.0044 PCR product	DDB0218100	3	339	0	4	0	PF04387;Protein tyrosine phosphatase-like...	JC3V1_0C0012_11487	-	-	-0.0407429	-0.0376338	-0.00310912	0.896245	0.891588	0.99896
split8.gid.0055c PCR product	DDB0204634	3	1958	1	1	0	PF05658;Hep_Hag;;	JC3V1_0C0048_01295	-	-	0.020144	-0.105092	0.125236	0.966173	0.67796	0.784172
split8.gid.0340c PCR product	DDB0206237	3	520	0	0	0	PF00400;WD domain, G-beta repeat;; PR00320;G protein beta WD-40 repeat...	WD-repeat protein 2. , ABA, JC3V1_0C0031_13609	DDB0214916	wdpA,"AIP1,DAip1,WRP2,rcdA,veg150","WD40_repeat_protein_2"	-0.567457	-0.200564	-0.366893	0.035654	0.572778	0.382171
split8.gid.0353 PCR product	DDB0219214	5	37	0	0	0	PF00904;Involucrin repeat;;	BC5V1_0C0004_06528	-	-	0.00637184	0.0728852	-0.0665134	0.990928	0.802993	0.920224
split6.gid.0070 PCR product	DDB0192193	6	1348	0	0	0	PF00904;Involucrin repeat;;	hypothetical protein, EC6V1_0C0029_09841	-	-	0.0424705	0.21242	-0.169949	0.944066	0.480069	0.784172
split6.gid.0077 PCR product	DDB0188677	5	1397	0	0	0	-	BC5V1_0C0100_07287	-	-	0.0858938	-0.0522426	0.138136	0.734096	0.846737	0.684708
split7.gid.0120c PCR product	DDB0167048	2	2687	0	0	0	PF03061;Thioesterase superfamily;;	Hypothetical protein. , ABA, JC2V1_0C0014_14133	-	-	0.137845	0.0750849	0.06276	0.671347	0.8375	0.942981
split7.gid.0154c PCR product	DDB0186347	4	1100	0	0	0	PF00928;Adaptor complexes medium subunit...	BC4V1_0C0059_10538	-	-	0.168241	0.0616606	0.106581	0.788189	0.930818	0.942182
split6.gid.0382 PCR product	DDB0188184	5	869	0	0	0	PF00022;Actin;; PR00190;Actin signature ;;	Beta-actin. , ABA, BC5V1_0C0058_08914	DDB0220489	arp1,DdArp1,"alpha-centractin,poly_P_kinase_component,polyphosphate_kinase_component"	0.130548	0.404896	-0.274348	0.631374	0.0346005	0.335189
split6.gid.0412c PCR product	DDB0217587	2	1918	0	0	0	PF00170;bZIP transcription factor;;	Similar to Dictyostelium discoideum (Slime mold). Developmental protein DG1037. , ABA, JC2V1_0C0033_04959	DDB0220002	-	-0.151844	-0.123988	-0.0278561	0.549158	0.630422	0.982834
split7.gid.0267c PCR product	DDB0183917	6	151	0	0	0	PF00664;ABC transporter transmembrane... PF00005;ABC transporter;;	ABC transporter ABCC.7. , ABA, BC6V1_0C0002_01999	DDB0201630	abcC7;"ABC_transporter_C_family_protein"	-0.122428	-0.0517828	-0.0706456	0.681085	0.883107	0.922558
split7.gid.0276 PCR product	DDB0183926	6	160	0	0	0	PF00076;RNA recognition motif. (a.k.a. RRM,... PR00961;Paraneoplastic encephalomyelitis...	Putative ribonucleoprotein. , ABA, BC6V1_0C0002_02008	-	-	0.240422	0.0751448	0.165277	0.457649	0.868023	0.815674
split3.gid.0478 PCR product	DDB0186027	4	783	0	0	0	PF06602;Myotubularin-related;;	AgCP8363 (Fragment). , ABA, BC4V1_0C0042_09975	-	-	-0.0686114	-0.0210201	-0.0475912	0.921909	0.974953	0.98166
split3.gid.0488 PCR product	DDB0219852	6	1101	0	0	0	PF00400;WD domain, G-beta repeat;; PR00320;G protein beta WD-40 repeat...	u3 small nucleolar RNA interacting protein 2, putative, u3 small nucleolar RNA interacting protein 2, ABA, EC6V1_0C0012_08896	-	-	-0.292579	-0.402532	0.109953	0.231183	0.078479	0.877106
split5.gid.0032c PCR product	DDB0169175	2	3139	0	0	0	PF06689;ClpX C4-type zinc finger;; PF02374;Anion-transporting ATPase;;	JC2V1_0C0020_00006	-	-	-0.749126	-0.380275	-0.368851	0.0191127	0.284485	0.51818
split5.gid.0041c PCR product	DDB0184376	6	608	0	0	0	PF02121;Phosphatidylinositol transfer... PR00391;Phosphatidylinositol transfer...	BC6V1_0C0017_05914	-	-	-0.0226836	0.0864999	-0.109183	0.968614	0.796293	0.867591
split4.gid.0128 PCR product	DDB0216814	2	125	0	0	0	-	DDB0216814	-	-	-0.0464309	0.0842031	-0.130634	0.907579	0.771498	0.784643
split4.gid.0146 PCR product	DDB0168894	2	765	0	0	0	-	Hypothetical protein. , ABA, JC2V1_0C0011_13996	-	-	-0.147272	-0.285268	0.137996	0.571726	0.153602	0.77034
split5.gid.0292c PCR product	DDB0204001	3	1622	0	0	0	PF00089;Trypsin;; PF00595;PDZ domain (Also known as DHR or... PR00839;V8 serine protease family signature... PR00834;HtrA/DegQ protease family signature...	F1E22.1. , ABA, JC3V1_0C0041_00644	-	-	-0.810606	-0.452837	-0.357769	0.0296194	0.271587	0.634532
split5.gid.0302c PCR product	DDB0191937	6	1115	0	0	0	PF00071;Ras family;; PR00449;Transforming protein P21 ras...	ras-like protein RasG, Ras-like protein rasG. , ABA, EC6V1_0C0015_08933	DDB0201663	rasG,ddRASG,"Ras_GTPase"	0.163465	0.286499	-0.123034	0.752815	0.453114	0.911083
split9.gid.0487 PCR product	DDB0219551	5	1575	0	0	0	PF01369;Sec7 domain;;	Brefeldin A-inhibited guanine nucleotide-exchange protein 2 (Brefeldin A-inhibited GEP 2). , ABA, BC5V1_0C0113_07847	-	-	-0.295883	0.129183	-0.425066	0.55559	0.8375	0.526333
split9.gid.0500 PCR product	DDB0206006	3	960	0	0	0	-	Hypothetical protein. , ABA, JC3V1_0C0028_12671	-	-	-0.370463	-0.341015	-0.0294479	0.287806	0.331056	0.990342
split10.gid.0126c PCR product	DDB0215257	3	1556	0	0	0	PF00904;Involucrin repeat;; PF00787;PX domain;;	JC3V1_0C0038_00052	-	-	-0.297192	-0.468857	0.171665	0.275638	0.0577566	0.784172
split10.gid.0134c PCR product	DDB0204239	3	2004	0	0	0	PF00400;WD domain, G-beta repeat;; PR00320;G protein beta WD-40 repeat...	SPBC4F6.13c protein. , ABA, JC3V1_0C0046_00898	-	-	-0.173197	-0.318573	0.145375	0.74176	0.402134	0.896273
split10.gid.0324 PCR product	DDB0188880	5	1608	1	1	0	PF00704;Glycosyl hydrolases family 18;;	B1040D09.22 protein. , ABA, BC5V1_0C0115_00011	-	-	0.252374	0.257829	-0.00545466	0.23699	0.221537	0.998602
split10.gid.0329c PCR product	DDB0188874	5	1603	1	0	1	PF05577;Serine carboxypeptidase S28;;	BC5V1_0C0115_00005	-	-	-0.213992	-0.522505	0.308514	0.577271	0.0645683	0.54674
split8.gid.0514c PCR product	DDB0189005	5	1735	0	0	0	PF00179;Ubiquitin-conjugating enzyme;;	Putative ubiquitin-conjugating enzyme; 121361-120434. , ABA, BC5V1_0C0117_07953	-	-	-0.194555	-0.424649	0.230094	0.603455	0.125233	0.692319
split8.gid.0521 PCR product	DDB0186641	4	1401	0	0	0	-	BC4V1_0C0073_12217	-	-	0.228847	0.169501	0.0593456	0.436543	0.596276	0.957938
split9.gid.0210c PCR product	DDB0218212	3	1083	0	4	0	PF00153;Mitochondrial carrier protein;; PR00926;Mitochondrial carrier protein... PR00927;Adenine nucleotide translocator 1...	JC3V1_0C0022_12563	-	-	-0.057014	-0.0488966	-0.00811744	0.889941	0.893049	0.997353
split9.gid.0216c PCR product	DDB0215899	5	95	0	0	0	PF02181;Formin Homology 2 Domain;;	Formin homology protein C. , ABA, BC5V1_0C0005_06584	DDB0191362	forC;"actin-binding_protein,formin_homology_domain-containing_protein"	0.0664845	0.0198595	0.046625	0.847658	0.959525	0.957065
split9.gid.0084 PCR product	DDB0187392	5	33	0	1	0	-	BC5V1_0C0003_06523	-	-	-0.856147	-0.165478	-0.690669	0.00135089	0.627697	0.0174994
split9.gid.0097c PCR product	DDB0185999	4	756	0	1	0	PF03171;2OG-Fe(II) oxygenase superfamily;;	BC4V1_0C0040_09932	-	-	0.0731216	-0.147392	0.220514	0.839509	0.573677	0.543448
split9.gid.0348 PCR product	DDB0218650	4	989	0	0	0	PF00071;Ras family;; PR00449;Transforming protein P21 ras...	BC4V1_0C0056_10419	DDB0229426	rab32D;"Rab_GTPase"	0.36018	0.265886	0.094294	0.129722	0.301614	0.902373
split9.gid.0355c PCR product	DDB0187228	4	2044	0	0	0	PF00069;Protein kinase domain;; PF07714;Protein tyrosine kinase;; PF00412;LIM domain;; PR00109;Tyrosine kinase catalytic domain...	PKF1 protein (Fragment). , ABA, BC4V1_0C0106_09092	DDB0229940	-	-0.0159806	0.229136	-0.245117	0.980711	0.429165	0.603676
split7.gid.0458c PCR product	DDB0183889	6	119	1	0	0	PF00085;Thioredoxin;; PR00312;Calsequestrin signature ;; PR00421;Thioredoxin family signature ;;	Protein disulfide-isomerase precursor (EC 5.3.4.1) (PDI). , ABA, BC6V1_0C0002_01965	DDB0231409	-	-0.294674	-0.176634	-0.11804	0.339709	0.630251	0.897221
split7.gid.0476c PCR product	DDB0184126	6	359	0	0	0	PF00646;F-box domain;;	BC6V1_0C0009_02321	-	-	-0.00162981	0.00184077	-0.00347058	0.997605	0.996573	0.99896
split8.gid.0185 PCR product	DDB0185734	4	493	1	0	0	-	BC4V1_0C0025_08554	-	-	-0.277327	0.298318	-0.575645	0.567094	0.501825	0.242616
split8.gid.0202 PCR product	DDB0185859	4	613	0	0	0	PF00307;Calponin homology (CH) domain;; PR01217;Proline rich extensin signature ;;	Hypothetical protein. , ABA, BC4V1_0C0034_09120	-	-	0.0613394	0.0113177	0.0500216	0.803301	0.971403	0.922705
split13.gid.0075c PCR product	DDB0206295	3	991	0	0	0	PF00400;WD domain, G-beta repeat;; PR00320;G protein beta WD-40 repeat...	Peroxisomal targeting signal type 2 receptor. , ABA, JC3V1_0C0034_13669	-	-	-0.282876	-0.148588	-0.134288	0.225795	0.611719	0.826276
split13.gid.0081 PCR product	DDB0186431	4	1189	0	0	0	-	BC4V1_0C0064_11237	-	-	0.324116	0.239187	0.084929	0.315403	0.49574	0.939789
split13.gid.0379 PCR product	DDB0189146	5	1852	0	0	0	-	BC5V1_0C0132_09328	DDB0216301	rpa49;"putative_RNA_polymerase_I_subunit"	0.0442622	-0.151181	0.195444	0.914225	0.520775	0.581197
split13.gid.0401c PCR product	DDB0205999	3	953	0	0	0	-	JC3V1_0C0027_12663	-	-	0.115783	0.051397	0.0643858	0.571281	0.83945	0.899473
split11.gid.0510c PCR product	DDB0185830	4	587	0	0	0	PF00788;Ras association (RalGDS/AF-6)... PF00023;Ankyrin repeat;; PR01415;Ankyrin repeat signature ;;	BC4V1_0C0033_09071	-	-	-0.280288	-0.0781797	-0.202108	0.260477	0.837512	0.676491
split11.gid.0537 PCR product	DDB0206047	3	1366	0	1	0	PF06418;CTP synthase N-terminus;; PF00117;Glutamine amidotransferase class-I;;	CTP synthase (CTP-synthetase, putative) (CTP-synthetase, putative; 3708-7443) (At3g12670). , ABA, JC3V1_0C0029_12713	DDB0230162	-	-1.01299	-1.19604	0.183059	0.0190741	0.00667182	0.899473
split12.gid.0223c PCR product	DDB0204092	3	1713	0	0	0	-	Hypothetical protein PFI1510w. , ABA, JC3V1_0C0042_00741	-	-	-0.158425	-0.273727	0.115302	0.562621	0.202625	0.849807
split12.gid.0242c PCR product	DDB0205438	3	342	0	0	0	PF02441;Flavoprotein;;	JC3V1_0C0012_11491	DDB0231515	-	0.035516	-0.126798	0.162314	0.939888	0.636957	0.70884
split12.gid.0103 PCR product	DDB0204460	3	156	0	0	0	PF00122;E1-E2 ATPase;; PF00690;Cation transporter/ATPase,... PF00702;haloacid dehalogenase-like... PF00689;Cation transporting ATPase,... PR00119;P-type cation-transporting ATPase... PR00120;H+-transporting ATPase (proton...	Probable calcium-transporting ATPase PAT1 (EC 3.6.3.-). , ABA, JC3V1_0C0047_01120	DDB0214945	patA,PAT1,"Ca2+-ATPase,P-type_ATPase"	-0.152675	0.778517	-0.931192	0.782063	0.0166376	0.0136244
split12.gid.0114c PCR product	DDB0204555	3	1881	0	0	0	-	JC3V1_0C0048_01216	-	-	-0.142948	-0.336607	0.193658	0.800911	0.374599	0.841693
split12.gid.0381 PCR product	DDB0219361	5	702	0	0	0	PF01926;GTPase of unknown function;; PR00326;GTP1/OBG GTP-binding protein family...	Hypothetical protein. , ABA, BC5V1_0C0046_07977	-	-	-0.51821	-0.359005	-0.159205	0.015946	0.103229	0.76197
split12.gid.0388 PCR product	DDB0219584	5	1703	0	0	0	PF00432;Prenyltransferase and squalene...	BC5V1_0C0117_07917	-	-	-0.0504935	-0.115751	0.0652577	0.891227	0.644739	0.922558
split10.gid.0474c PCR product	DDB0186248	4	1001	0	0	0	PF00888;Cullin family;;	BC4V1_0C0056_10431	-	-	0.0601011	0.0233572	0.0367439	0.92967	0.971403	0.986418
split10.gid.0493c PCR product	DDB0205771	3	809	0	0	0	PF02209;Villin headpiece domain;; PF06392;Acid shock protein repeat;; PR00194;Tropomyosin signature ;;	JC3V1_0C0021_12430	-	-	0.0316444	-0.187214	0.218858	0.95293	0.450056	0.563007
split11.gid.0202 PCR product	DDB0187485	5	130	1	1	1	-	BC5V1_0C0007_06627	-	-	-0.0739002	0.00932178	-0.083222	0.846621	0.984853	0.903475
split11.gid.0214c PCR product	DDB0186933	4	1724	0	0	0	PF00036;EF hand;; PR00450;Recoverin family signature ;;	BC4V1_0C0088_13483	DDB0231014	cbpM,CBP13,"NCS-1/frequenin-related_protein,calcium-binding_protein"	0.0599266	0.0924921	-0.0325655	0.854533	0.716831	0.975732
split11.gid.0021 PCR product	DDB0185601	4	361	0	3	0	PF02797;Chalcone and stilbene synthases,...	BC4V1_0C0021_08410	DDB0191386	cutA;"fatty_acid_elongase_3-ketoacyl-CoA_synthase,long_chain_fatty_acid_elongase"	-0.926839	-0.622177	-0.304662	3.91586e-05	0.00144528	0.218846
split11.gid.0049 PCR product	DDB0185730	4	490	0	0	0	PF00071;Ras family;; PR00449;Transforming protein P21 ras...	Ras-related protein Rab1A. , ABA, BC4V1_0C0023_08551	DDB0191476	rab1A;"Rab_GTPase"	0.00697618	-0.177706	0.184682	0.992802	0.584963	0.75535
split11.gid.0370c PCR product	DDB0219238	5	160	0	0	0	-	BC5V1_0C0010_06659	-	-	0.0266939	-0.0440914	0.0707853	0.945913	0.873712	0.896836
split11.gid.0387c PCR product	DDB0186034	4	790	0	0	0	PF04670;Gtr1/RagA G protein conserved...	Rragc protein. , ABA, BC4V1_0C0042_09982	-	-	-0.4948	-0.40616	-0.08864	0.0127644	0.0431756	0.897221
split15.gid.0014 PCR product	DDB0188495	5	1213	0	2	0	-	BC5V1_0C0088_11151	-	-	-0.452443	-0.381767	-0.0706765	0.0687187	0.13328	0.943471
split15.gid.0025c PCR product	DDB0219445	5	1167	0	0	0	PF00501;AMP-binding enzyme;; PR00154;AMP-binding signature ;;	Hypothetical protein PSEC0197. , ABA, BC5V1_0C0083_10994	-	-	0.20066	0.270734	-0.0700738	0.412546	0.209686	0.925955
split15.gid.0381c PCR product	DDB0204402	3	95	0	0	0	-	JC3V1_0C0047_01062	-	-	-0.0684269	-0.0229135	-0.0455134	0.777702	0.933848	0.935476
split15.gid.0397c PCR product	DDB0187805	5	474	0	0	0	PF00132;Bacterial transferase hexapeptide...	BC5V1_0C0028_07082	-	-	0.230246	-0.0117273	0.241973	0.318315	0.979834	0.484364
split15.gid.0177 PCR product	DDB0205008	3	2532	0	0	0	PF01546;Peptidase family M20/M25/M40;; PF07687;Peptidase dimerisation domain;;	Acetylornitine deacetylase. , ABA, JC3V1_0C0003_10830	-	-	-0.426226	-0.450808	0.0245821	0.116432	0.0938577	0.990342
split15.gid.0185 PCR product	DDB0186786	4	1570	0	0	0	-	BC4V1_0C0078_12380	-	-	-0.0313773	-0.0977135	0.0663362	0.961695	0.80496	0.951309
split15.gid.0560c PCR product	DDB0186214	4	964	1	8	0	-	BC4V1_0C0054_10391	-	-	0.012619	0.0376475	-0.0250285	0.973296	0.874962	0.977563
split16.gid.0011c PCR product	DDB0187555	5	208	0	0	0	-	BC5V1_0C0014_06750	-	-	-0.981216	-0.636936	-0.34428	0.00411393	0.0571286	0.588044
split13.gid.0556 PCR product	DDB0187296	4	2115	0	0	0	-	BC4V1_0C0112_09890	-	-	-0.0228387	0.0854141	-0.108253	0.956634	0.708306	0.787602
split13.gid.0569c PCR product	DDB0218846	4	1835	0	4	0	-	BC4V1_0C0096_00436	-	-	0.05615	0.00602385	0.0501261	0.856505	0.987634	0.939178
split14.gid.0307 PCR product	DDB0202944	2	2794	0	0	0	PF00400;WD domain, G-beta repeat;; PR00320;G protein beta WD-40 repeat...	CG7074-PA (LD45056p). , ABA, JC2V1_0C0028_02170	-	-	0.305871	0.362542	-0.056671	0.128772	0.0651339	0.942182
split14.gid.0319c PCR product	DDB0187523	5	173	0	0	0	-	BC5V1_0C0010_06675	-	-	-0.0610769	-0.0114182	-0.0496587	0.796742	0.969993	0.9219
split14.gid.0146c PCR product	DDB0186667	4	1426	0	0	0	PF01417;ENTH domain;; PF07651;ANTH domain;; PF01608;I/LWEQ domain;;	BC4V1_0C0073_12245	-	-	-0.278124	-0.381964	0.10384	0.377856	0.17497	0.911083
split14.gid.0160c PCR product	DDB0186271	4	1025	0	2	0	PF07690;Major Facilitator Superfamily;;	BC4V1_0C0056_10456	-	-	-0.244473	-0.21026	-0.0342134	0.126285	0.202625	0.966484
split14.gid.0449c PCR product	DDB0205483	3	384	0	0	0	PF01139;Uncharacterized protein family...	AgCP10849 (Fragment). , ABA, JC3V1_0C0012_11536	-	-	-0.263385	-0.225281	-0.0381044	0.0949419	0.165667	0.958601
split14.gid.0455c PCR product	DDB0205579	3	1806	0	0	0	PF00904;Involucrin repeat;; PF00319;SRF-type transcription factor... PR00404;MADS domain signature ;;	SRF related protein. , ABA, JC3V1_0C0015_11698	DDB0214892	srfA,"DdSRF,SRF","MADS-box_transcription_factor,SRF-related_protein"	-0.0164427	-0.0911179	0.0746751	0.970279	0.699254	0.892659
split12.gid.0544c PCR product	DDB0205409	3	311	0	0	0	PF01902;ATP-binding region;; PF01042;Endoribonuclease L-PSP;;	Mus musculus 8 days embryo whole body cDNA, RIKEN full-length enriched library, clone:5730421E18 product:hypothetical Domain of unknown function DUF71 containing protein, full insert sequence (Mus musculus adult male testis cDNA, RIKEN full-length enriched library, clone:1700081E04 product:hypothetical Domain of unknown function DUF71 containing protein, full insert sequence) (Mus musculus adult …	-	-	0.019498	0.136132	-0.116634	0.970951	0.609963	0.841693
split12.gid.0559 PCR product	DDB0206368	3	1123	0	0	0	PF00097;Zinc finger, C3HC4 type (RING...	JC3V1_0C0037_13747	-	-	0.151048	0.190177	-0.0391289	0.55559	0.391331	0.970637
split13.gid.0226 PCR product	DDB0185979	4	737	0	1	0	PF07690;Major Facilitator Superfamily;;	BC4V1_0C0040_09912	-	-	-0.0317156	-0.159497	0.127782	0.948203	0.509246	0.800462
split13.gid.0230c PCR product	DDB0185983	4	741	0	1	0	PF05739;SNARE domain;;	BC4V1_0C0040_09916	DDB0231556	syn10,DdSyn10,"putative_syntaxin_10,putative_t-SNARE_family_protein"	-0.0978515	-0.0692857	-0.0285658	0.858472	0.895	0.990342
split18.gid.0495 PCR product	DDB0204844	3	2386	0	0	0	PF03178;CPSF A subunit region;;	JC3V1_0C0001_10666	-	-	-0.0939684	-0.132823	0.0388547	0.768234	0.602844	0.97088
split18.gid.0526 PCR product	DDB0204349	3	46	0	0	0	PF00076;RNA recognition motif. (a.k.a. RRM,...	SsRNA-binding protein. , ABA, JC3V1_0C0047_01009	DDB0214897	ssbA,"DdRBP1,RBP1","ssRNA-binding_protein"	0.0367066	-0.109273	0.145979	0.947461	0.738031	0.80273
split19.gid.0231c PCR product	between_DDB0204612_and_DDB0204614	Chr.	Geneindex	SignalPep	TMs	GPI	Domains	Annotation	-	-	-0.595983	-0.546479	-0.0495034	0.0224259	0.0383459	0.974788
split19.gid.0240c PCR product	DDB0218370	3	2205	0	0	0	PF00498;FHA domain;; PF00169;PH domain;;	JC3V1_0C0011_11330	-	-	0.184657	0.344013	-0.159357	0.554224	0.155667	0.787602
split17.gid.0308 PCR product	DDB0186878	4	1666	1	1	0	PF00070;Pyridine nucleotide-disulphide... PR00368;FAD-dependent pyridine nucleotide... PR00469;Pyridine nucleotide disulphide...	BC4V1_0C0084_13359	-	-	-0.234587	-0.08768	-0.146907	0.828829	0.94321	0.959834
split17.gid.0318 PCR product	DDB0186793	4	1577	1	2	0	-	BC4V1_0C0078_12387	DDB0230175	-	-0.0443035	-0.175765	0.131462	0.89612	0.350693	0.729203
split18.gid.0024c PCR product	DDB0215815	4	1137	0	0	0	PF03029;Conserved hypothetical ATP binding...	Hypothetical protein Y75B8A.14. , ABA, BC4V1_0C0062_11179	-	-	-0.528598	-0.667049	0.13845	0.0122193	0.00247405	0.806018
split18.gid.0036c PCR product	DDB0186706	4	1463	0	0	0	PF00583;Acetyltransferase (GNAT) family;;	BC4V1_0C0075_12288	-	-	0.0792961	-0.0538466	0.133143	0.852179	0.895	0.846038
split17.gid.0482 PCR product	DDB0205831	3	864	0	0	0	PF01602;Adaptin N terminal region;; PF02883;Adaptin C-terminal domain;; PF02985;HEAT repeat;;	Ap3d1 protein (Fragment). , ABA, JC3V1_0C0021_12490	-	-	-0.0719785	-0.116514	0.0445351	0.785726	0.564137	0.943518
split17.gid.0490 PCR product	DDB0187790	5	457	0	0	0	PF01144;Coenzyme A transferase;;	Succinyl-CoA:3-ketoacid-coenzyme A transferase 1, mitochondrial precursor (EC 2.8.3.5) (Somatic-type succinyl CoA:3-oxoacid CoA-transferase) (Scot-S). , ABA, BC5V1_0C0027_07064	-	-	-0.997643	-0.523252	-0.47439	0.00861826	0.189818	0.442006
split18.gid.0161 PCR product	DDB0186695	4	1452	0	4	0	PR00421;Thioredoxin family signature ;;	BC4V1_0C0075_12276	-	-	-0.0129578	0.097462	-0.11042	0.982831	0.760976	0.867591
split18.gid.0173 PCR product	DDB0185814	4	572	0	0	0	PF02145;Rap/ran-GAP;;	Hypothetical protein DKFZp761J1523. , ABA, BC4V1_0C0033_09055	-	-	-0.11028	-0.0573991	-0.052881	0.833239	0.917618	0.977662
split16.gid.0179 PCR product	DDB0185289	4	29	0	0	0	PF02810;SEC-C motif;;	BC4V1_0C0004_07154	-	-	-0.185388	-0.189665	0.00427668	0.193015	0.179791	0.997971
split16.gid.0200c PCR product	DDB0204778	3	2321	1	1	0	-	Hypothetical protein. , ABA, JC3V1_0C0001_10600	DDB0231851	gnt13;"putative_GlcNAc_transferase,putative_beta-1,3-N-acetylglucosaminyltransferase,putative_glycosyltransferase"	0.0573486	0.0945614	-0.0372128	0.860892	0.708947	0.968382
split16.gid.0563c PCR product	DDB0187501	5	151	0	0	0	PF07706;Aminotransferase ubiquitination... PF00155;Aminotransferase class I and II;; PR00753;1-aminocyclopropane-1-carboxylat	Tyrosine aminotransferase (EC 2.6.1.5) (L-tyrosine:2-oxoglutarate aminotransferase) (TAT). , ABA, BC5V1_0C0010_06650	DDB0230996	tat;"tyrosine_aminotransferase,tyrosine_transaminase"	-0.227661	-0.247049	0.0193879	0.322622	0.263916	0.990342
split16.gid.0582c PCR product	DDB0188757	5	1482	0	0	0	PF00904;Involucrin repeat;; PF07716;Basic region leucine zipper;;	BC5V1_0C0109_07499	DDB0216260	-	-0.0264036	0.0184111	-0.0448147	0.927617	0.941814	0.922558
split16.gid.0391 PCR product	DDB0204912	3	2450	0	0	0	PF00557;metallopeptidase family M24;;	JC3V1_0C0001_10734	DDB0231753	spt16;"FACT_complex_component"	-0.0328745	-0.0264859	-0.00638865	0.945405	0.947326	0.997971
split16.gid.0401 PCR product	DDB0189208	5	1912	0	0	0	PF00621;RhoGEF domain;; PF00169;PH domain;;	BC5V1_0C0135_09427	-	-	-0.115997	0.103679	-0.219676	0.700068	0.714147	0.531832
split17.gid.0134c PCR product	DDB0218526	4	425	0	0	0	PF03770;Inositol polyphosphate kinase;;	DDB0218526	-	-	-0.0221565	-0.0444491	0.0222925	0.973176	0.922975	0.990342
split17.gid.0155 PCR product	DDB0205082	3	2094	0	0	0	PF02230;Phospholipase/Carboxylesterase;;	JC3V1_0C0005_10908	-	-	0.244077	0.170765	0.0733117	0.232953	0.455063	0.91148
split21.gid.0258 PCR product	DDB0219493	5	1325	0	0	0	PF00004;ATPase family associated with various...	Putative endoplasmic reticulum membrane fusion protein. , ABA, BC5V1_0C0095_11998	-	-	0.00454551	0.0048644	-0.000318893	0.992404	0.988828	0.999663
split21.gid.0283 PCR product	DDB0183882	6	112	0	0	0	-	BC6V1_0C0002_01958	-	-	-0.0539251	-0.170809	0.116884	0.883902	0.443282	0.820823
split22.gid.0060c PCR product	DDB0184252	6	486	0	0	0	-	BC6V1_0C0012_05623	DDB0220711	-	0.474531	0.465965	0.00856545	0.275928	0.283299	0.99896
split22.gid.0099 PCR product	DDB0205992	3	946	0	0	0	PF05347;Complex 1 protein (LYR family);;	JC3V1_0C0027_12656	-	-	0.0528199	-0.0694268	0.122247	0.864781	0.787255	0.760149
split21.gid.0422c PCR product	DDB0187740	5	407	0	0	0	PF04111;Autophagy protein Apg6;;	Beclin 1 (Coiled-coil myosin-like BCL2-interacting protein). , ABA, BC5V1_0C0025_06996	DDB0220127	atg6B,apg6B,"Bcl-2-interacting_coiled-coil_protein_beclin."	-0.0950249	0.0490408	-0.144066	0.797248	0.899942	0.79746
split21.gid.0438c PCR product	DDB0187018	4	1826	0	0	0	-	BC4V1_0C0096_00425	-	-	0.0156671	0.0408952	-0.0252281	0.974007	0.89599	0.983307
split22.gid.0460 PCR product	DDB0189923	1	734	0	0	0	PF00459;Inositol monophosphatase family;; PR00378;Inositol phosphatase signature ;;	SAL2 phosphatase (3prime(2prime),5prime-bisphosphate nucleotidase 2) (EC 3.1.3.7) (3prime(2prime),5prime-bisphosphonucleoside 3prime(2prime)-phosphohydrolase 2) (DPNPase 2) (Inositol-1,4-bisphosphate 1-phosphatase 2) (EC 3.1.3.57) (Inositol polyphosphate 1-phosphatase 2) (IPPase 2). , ABA, JC1V1_0C0003_04223	-	-	-0.0552809	-0.240555	0.185274	0.921909	0.413907	0.760245
split22.gid.0504 PCR product	DDB0190739	1	1609	0	0	0	PF00686;Starch binding domain;; PF00097;Zinc finger, C3HC4 type (RING...	JC1V1_0C0001_03085	-	-	0.119419	-0.0746432	0.194062	0.848274	0.902439	0.846889
split19.gid.0376 PCR product	DDB0204044	3	1663	0	0	0	PF01398;Mov34/MPN/PAD-1 family;;	JC3V1_0C0041_00687	-	-	0.103363	0.314225	-0.210861	0.848696	0.342303	0.77034
split19.gid.0384 PCR product	DDB0204051	3	1671	0	0	0	PF06148;COG (conserved oligomeric Golgi)...	JC3V1_0C0041_00694	-	-	0.107626	0.242186	-0.13456	0.643796	0.147814	0.703958
split20.gid.0158 PCR product	DDB0187839	5	513	1	0	0	PF00112;Papain family cysteine protease;; PF00188;SCP-like extracellular protein;; PR00705;Papain cysteine protease (C1)...	Gamete and mating-type specific protein A. , ABA, BC5V1_0C0030_07355	-	-	0.0442627	0.0553561	-0.0110934	0.825677	0.740468	0.990342
split20.gid.0181 PCR product	DDB0187985	5	669	1	2	0	-	BC5V1_0C0043_07891	-	-	-0.233039	-0.0977349	-0.135304	0.396471	0.785843	0.841693
split19.gid.0518c PCR product	DDB0185702	4	462	0	0	0	PF04209;homogentisate 1,2-dioxygenase;;	Homogentisate 1,2-dioxygenase (EC 1.13.11.5) (Fragment). , ABA, BC4V1_0C0023_08520	DDB0191461	hgd;"homogentisate_1,2-dioxygenase"	1.05272	1.10141	-0.0486948	0.01282	0.0104456	0.988976
split19.gid.0525 PCR product	DDB0188228	5	915	0	0	0	PF03099;Biotin/lipoate A/B protein ligase...	BC5V1_0C0063_09448	-	-	0.225948	0.288029	-0.062081	0.228734	0.104865	0.922558
split20.gid.0532c PCR product	DDB0183951	6	189	1	0	0	PF02065;Melibiase;; PR00740;Glycosyl hydrolase family 27...	CG5731-PA. , ABA, BC6V1_0C0002_02037	-	-	0.044915	0.0751378	-0.0302228	0.907016	0.79367	0.978895
split20.gid.0541c PCR product	DDB0216810	2	109	0	0	0	PF07714;Protein tyrosine kinase;; PF00069;Protein kinase domain;; PR00109;Tyrosine kinase catalytic domain...	DDB0216810	DDB0229866	-	-0.321535	0.0780355	-0.39957	0.0321412	0.723116	0.0224732
split18.gid.0335 PCR product	DDB0205843	3	873	0	0	0	PF03800;Nuf2 family;;	JC3V1_0C0021_12502	-	-	0.0407328	0.0359843	0.00474851	0.90388	0.901557	0.998335
split18.gid.0342c PCR product	DDB0218094	3	316	0	0	0	PF00622;SPRY domain;;	DDB0218094	-	-	-0.0193897	0.00779734	-0.027187	0.974459	0.988263	0.987709
split19.gid.0046c PCR product	DDB0188070	5	757	0	0	0	PF00995;Sec1 family;;	Sly1 (SI:dZ234G15.2) (Novel vesicle-transport related protein) (SI:dZ67D8.2). , ABA, BC5V1_0C0050_08691	-	-	0.045066	0.220228	-0.175162	0.937408	0.439853	0.76197
split19.gid.0061 PCR product	DDB0205148	3	2156	0	0	0	-	JC3V1_0C0007_11014	-	-	0.0879631	0.127093	-0.0391295	0.801106	0.651107	0.972952
split9.gid.0577-F	DDB0186415	4	1172	0	0	0	-	BC4V1_0C0064_11220	-	-	-0.00123501	0.108705	-0.10994	0.997605	0.658129	0.824719
split9.gid.0609-F	DDB0188836	5	1566	0	0	0	PF01722;BolA-like protein;;	BC5V1_0C0113_07838	-	-	0.184216	0.132525	0.0516913	0.268671	0.471789	0.926694
split2.gid.0020c-F	DDB0189849	1	663	1	1	0	PF01839;FG-GAP repeat;;	JC1V1_0C0002_04117	-	-	-0.200553	-0.241885	0.0413327	0.274443	0.163823	0.957065
split2.gid.0052-F	DDB0202817	2	89	1	7	0	PF00005;ABC transporter;;	ABC transporter ABCA.8. , ABA, JC2V1_0C0025_01764	DDB0216250	abcA8;"ABC_transporter_A_family_protein"	-0.0842684	-0.00801112	-0.0762572	0.814656	0.986715	0.918711
split26.gid.0017c PCR product	DDB0183815	6	47	0	3	0	PF00153;Mitochondrial carrier protein;; PR00926;Mitochondrial carrier protein... PR00927;Adenine nucleotide translocator 1...	BC6V1_0C0002_01890	-	-	0.808975	0.255129	0.553847	0.000874904	0.311634	0.0337801
split26.gid.0025c PCR product	DDB0183823	6	55	0	0	0	PF01138;3prime exoribonuclease family, domain...	Exosome complex exonuclease rrp41, putative. , ABA, BC6V1_0C0002_01898	-	-	-0.342211	-0.0650429	-0.277168	0.112084	0.857699	0.406421
split8.gid.0180c-F	DDB0205568	3	1794	0	4	0	-	JC3V1_0C0015_11687	-	-	0.0534994	-0.0159873	0.0694867	0.811566	0.952892	0.86133
split8.gid.0209c-F	DDB0206175	3	460	0	0	0	PF01422;NF-X1 type zinc finger;; PF07647;SAM domain (Sterile alpha motif);; PF00536;SAM domain (Sterile alpha motif);; PR00830;Endopeptidase La (Lon) serine...	Similar to Homo sapiens (Human). Protein KIAA1404. , ABA, JC3V1_0C0031_13547	-	-	0.516094	0.390343	0.125751	0.0106727	0.0550237	0.825321
split8.gid.0560c-F	DDB0187599	5	260	0	0	0	PF05761;5prime nucleotidase family;;	BC5V1_0C0017_06801	DDB0230204	-	-0.895882	-0.703015	-0.192867	0.00280552	0.0155458	0.798195
split9.gid.0045-F	DDB0204235	3	2000	0	0	0	PR01100;Shikimate kinase family signature...	JC3V1_0C0046_00894	-	-	0.175633	0.190744	-0.0151102	0.671347	0.609635	0.994965
split23.gid.0164c PCR product	DDB0168534	2	387	0	0	0	-	Hypothetical protein. , ABA, JC2V1_0C0008_13398	-	-	-0.590166	-0.369256	-0.22091	0.00179351	0.0411265	0.461939
split23.gid.0187 PCR product	DDB0202238	1	638	0	1	0	PF05008;Vesicle transport v-SNARE protein;;	JC1V1_0C0002_04092	-	-	0.0343936	0.0952379	-0.0608443	0.953181	0.787034	0.950824
split24.gid.0284 PCR product	DDB0187915	5	588	0	0	0	PF00009;Elongation factor Tu GTP binding... PF03144;Elongation factor Tu domain 2;; PF03764;Elongation factor G, domain IV;; PF00679;Elongation factor G C-terminus;; PR00315;GTP-binding elongation factor...	BC5V1_0C0035_07461	DDB0191363	efbA,"EF2,EF2H","elongation_factor_2"	-0.372092	-0.153632	-0.21846	0.669338	0.882077	0.91711
split24.gid.0295c PCR product	DDB0203229	2	1722	0	1	0	-	Hypothetical protein. , ABA, JC2V1_0C0033_05165	-	-	-0.00489752	-0.177505	0.172607	0.995411	0.635064	0.820619
split23.gid.0437c PCR product	DDB0186550	4	1310	1	0	0	PF02089;Palmitoyl protein thioesterase;; PR00414;Palmitoyl protein thioesterase...	BC4V1_0C0070_12120	-	-	0.571519	0.456056	0.115462	0.00950524	0.0392556	0.867072
split23.gid.0452 PCR product	DDB0186566	4	1324	1	0	0	PF00135;Carboxylesterase;;	Probable esterase D2 precursor. , ABA, BC4V1_0C0070_12135	-	-	0.20863	-0.0772237	0.285854	0.560163	0.86775	0.558308
split25.gid.0138c PCR product	DDB0201704	1	1061	0	0	0	PF00560;Leucine Rich Repeat;; PF00069;Protein kinase domain;; PF07714;Protein tyrosine kinase;; PF00400;WD domain, G-beta repeat;; PF06602;Myotubularin-related;; PR00019;Leucine-rich repeat signature ;; PR00449;Transforming protein P21 ras... PR00109;Tyrosine kinase catalytic domain... PR00320;G protein beta WD-40 repeat...	Pats1 (Fragment). , ABA, JC1V1_0C0001_02489	DDB0191503	pats1;"putative_protein_serine/threonine_kinase,putative_protein_tyrosine_kinase,putative_tyrosine_kinase-like_(TKL)_protein"	0.22297	0.323834	-0.100864	0.514876	0.255522	0.911934
split25.gid.0194c PCR product	DDB0190865	1	1744	0	0	0	-	GDP-L-fucose synthetase (EC 1.1.1.271) (FX protein) (Red cell NADP(H)-binding protein) (GDP-4-keto-6-deoxy-D-mannose-3,5-epimerase-4-reductase). , ABA, JC1V1_0C0001_03235	-	-	0.439281	0.250815	0.188465	0.283884	0.614332	0.870215
split13.gid.0215-F	DDB0215728	4	649	0	0	0	-	BC4V1_0C0036_09180	-	-	-0.0479907	-0.185146	0.137156	0.938716	0.586099	0.862976
split13.gid.0236-F	DDB0188403	5	1097	0	0	0	-	BC5V1_0C0079_10278	-	-	0.132442	0.0100184	0.122423	0.789359	0.988259	0.899473
split14.gid.0271c-F	DDB0218617	4	820	0	0	0	PF00560;Leucine Rich Repeat;;	BC4V1_0C0043_10017	-	-	-0.0993248	-0.0527467	-0.0465781	0.778346	0.887922	0.965432
split14.gid.0287c-F	DDB0204819	3	2362	0	0	0	-	Similar to Dictyostelium discoideum (Slime mold). Histidine kinase A. , ABA, JC3V1_0C0001_10641	-	-	0.469458	0.31467	0.154788	0.0641602	0.249532	0.828386
split13.gid.0566-F	DDB0187029	4	1838	0	1	0	-	BC4V1_0C0096_00439	-	-	0.0742464	0.471669	-0.397423	0.921909	0.181856	0.48661
split13.gid.0584-F	DDB0186309	4	1063	0	0	0	PF00566;TBC domain;;	BC4V1_0C0057_10500	-	-	0.505517	0.42059	0.0849273	0.00890318	0.0284121	0.897221
split14.gid.0564-F	DDB0205321	3	233	0	0	0	PF00753;Metallo-beta-lactamase superfamily;;	JC3V1_0C0012_11374	-	-	-0.299902	-0.282181	-0.017721	0.140319	0.171288	0.990342
split15.gid.0038-F	DDB0185320	4	59	0	0	0	PF00493;MCM2/3/5 family;; PR01657;Mini-chromosome maintenance (MCM)...	DNA replication licensing factor MCM8 (Minichromosome maintenance 8) (Fragment). , ABA, BC4V1_0C0005_07188	-	-	0.161004	0.0205258	0.140479	0.40842	0.95186	0.687396
split2.gid.0606-F	DDB0185714	4	474	0	1	0	PF05008;Vesicle transport v-SNARE protein;;	BC4V1_0C0023_08534	-	-	-0.0587511	0.0576689	-0.11642	0.83675	0.827153	0.762729
split11.hmmg.0015c-F	DDB0188963	5	1691	0	0	0	PF00643;B-box zinc finger;; PF05725;FNIP Repeat;;	Protein cigB (Fragment). , ABA, BC5V1_0C0116_00061	-	-	-0.167815	-0.094695	-0.0731195	0.688507	0.83785	0.951788
split12.gid.0175-F	DDB0204392	3	87	0	0	0	PR00328;GTP-binding SAR1 protein signature...	JC3V1_0C0047_01052	DDB0230047	arrL;"ADP-ribosylation_factor-related,ARF-related"	-0.023803	0.405364	-0.429167	0.963597	0.0431756	0.0749857
split12.gid.0195c-F	DDB0189223	5	1928	1	0	0	PF03265;Deoxyribonuclease II;;	BC5V1_0C0135_09444	-	-	0.0643358	0.0821367	-0.0178009	0.789574	0.67746	0.986418
split11.gid.0338b-F	DDB0218597	4	695	1	4	0	-	DDB0218597	-	-	-0.116406	0.037184	-0.15359	0.704154	0.922975	0.739667
split11.gid.0361c-F	DDB0218507	4	306	1	0	0	-	BC4V1_0C0019_07720	-	-	-0.1772	-0.021007	-0.156193	0.699895	0.974605	0.867072
split12.gid.0513c-F	DDB0187122	4	1933	0	0	0	PF05725;FNIP Repeat;;	BC4V1_0C0098_00539	-	-	0.0090832	0.0273008	-0.0182176	0.982797	0.922975	0.986418
split12.gid.0539c-F	DDB0203986	3	1610	0	0	0	PF00400;WD domain, G-beta repeat;; PR00320;G protein beta WD-40 repeat...	WD repeat domain 4. , ABA, JC3V1_0C0041_00629	-	-	0.74487	0.188643	0.556227	0.00097808	0.459457	0.0224732
split9.hmmg.0338-F	DDB0187298	4	2117	0	0	0	PF01409;tRNA synthetases class II core domain...	Phenylalanyl (F) trna synthetase protein 1, isoform b. , ABA, BC4V1_0C0113_09953	DDB0231328	pheSA,"PheRS,pheS","phenylalanine-tRNA_ligase,_alpha_subunit,phenylalanyl-tRNA_synthetase,_alpha_subunit"	-0.319559	-0.468782	0.149223	0.470061	0.209737	0.899473
split9.gf.0436-F	DDB0188812	5	1539	1	9	0	-	BC5V1_0C0113_07808	-	-	-0.08171	-0.118136	0.0364259	0.829666	0.70002	0.978828
split10.gid.0330c-F	DDB0188873	5	1602	0	0	0	PF00071;Ras family;; PR00449;Transforming protein P21 ras...	BC5V1_0C0115_00004	DDB0229982	rabO;"Rab_GTPase"	0.0349206	0.197007	-0.162086	0.969528	0.677348	0.879324
split10.gid.0362c-F	DDB0187754	5	420	0	0	0	PF00145;C-5 cytosine-specific DNA... PR00105;Cytosine-specific DNA...	DNA cytosine-5 methyltransferase 2. , ABA, BC5V1_0C0025_07010	DDB0231095	dnmA;"DNA_(cytosine-5-)-methyltransferase,DNA_methyltransferase_2"	0.00678966	0.0656547	-0.0588651	0.989359	0.810188	0.924655
split3.gid.0246c-F	DDB0169494	2	2508	0	0	0	PF02037;SAP domain;;	JC2V1_0C0046_06405	-	-	0.203881	0.387094	-0.183213	0.599054	0.189818	0.803543
split20.gid.0099c-F	DDB0202949	2	2800	0	0	0	-	Hypothetical protein. , ABA, JC2V1_0C0028_02175	-	-	-0.192152	-0.12039	-0.0717614	0.315879	0.592704	0.899473
split22.gid.0045c-F	DDB0188213	5	903	0	0	0	-	BC5V1_0C0061_09374	-	-	-0.280442	0.17895	-0.459393	0.606387	0.760424	0.489354
split21.gid.0065c-F	DDB0217493	2	1599	0	0	0	-	Hypothetical protein. , ABA, JC2V1_0C0033_05298	-	-	-0.0902142	-0.131609	0.0413945	0.790119	0.625636	0.968882
split18.gid.0236-F	DDB0215738	4	2076	0	0	0	PF04821;Timeless protein;;	BC4V1_0C0109_09221	-	-	0.148821	0.161637	-0.0128161	0.584433	0.515362	0.993673
split17.gid.0358c-F	DDB0218369	3	2189	0	0	0	PF00646;F-box domain;; PF04379;Protein of unknown function...	JC3V1_0C0011_11313	-	-	-0.0218153	-0.0750493	0.053234	0.96608	0.810979	0.949836
split19.gf.0469-F	DDB0188542	5	1261	0	0	0	PF01217;Clathrin adaptor complex small...	Hypothetical protein. , ABA, BC5V1_0C0092_11769	-	-	0.049302	-0.0608137	0.110116	0.935066	0.893049	0.899473
split18.gid.0479-F	DDB0205230	3	1337	0	0	0	PF02373;jmjC domain;;	Similarity to unknown protein (At5g06550). , ABA, JC3V1_0C0009_11101	-	-	0.0316284	-0.0564612	0.0880897	0.956634	0.885392	0.903426
split18.gid.0252c-F	DDB0187098	4	1908	0	0	0	PF00576;Transthyretin precursor (formerly... PR00189;Transthyretin signature ;;	BC4V1_0C0098_00515	-	-	-0.198722	-0.299197	0.100474	0.542642	0.260498	0.901867
split17.gid.0373c-F	DDB0205980	3	933	1	1	0	PF00795;Carbon-nitrogen hydrolase;;	JC3V1_0C0027_12644	-	-	0.0529553	-0.0104191	0.0633744	0.849059	0.974605	0.899611
split19.gid.0420-F	DDB0204023	3	1643	0	0	0	-	JC3V1_0C0041_00666	-	-	0.148111	0.0553401	0.0927705	0.547606	0.862482	0.872522
split18.gid.0498-F	DDB0204841	3	2383	1	1	0	PF02415;Chlamydia polymorphic membrane...	JC3V1_0C0001_10663	-	-	-0.0205188	0.188749	-0.209268	0.970279	0.439853	0.59177
split15.gid.0364-F	DDB0187602	5	263	0	4	0	PF04193;PQ loop repeat;;	BC5V1_0C0017_06804	-	-	0.234405	0.242529	-0.008124	0.219861	0.197279	0.996109
split15.gf.0437-F	DDB0215875	4	1618	0	1	0	PF00400;WD domain, G-beta repeat;;	BC4V1_0C0082_13180	DDB0229348	-	0.133386	0.0276287	0.105757	0.718112	0.955618	0.892777
split17.gid.0144-F	DDB0204886	3	2425	0	0	0	-	Hypothetical protein (Fragment). , ABA, JC3V1_0C0001_10708	-	-	0.0362962	0.0729331	-0.036637	0.939267	0.823086	0.975521
split16.gid.0328-F	DDB0186010	4	767	0	0	0	PF00106;short chain dehydrogenase;; PR00081;Glucose/ribitol dehydrogenase... PR00080;Short-chain dehydrogenase/reductase...	BC4V1_0C0040_09944	-	-	-0.107572	-0.269867	0.162295	0.622665	0.084472	0.578439
split16.gid.0162c-F	DDB0186671	4	1430	0	0	0	PF00787;PX domain;; PF00168;C2 domain;;	BC4V1_0C0073_12249	-	-	0.0322596	-0.0875374	0.119797	0.951873	0.786703	0.845794
split16.gid.0178-F	DDB0204358	3	53	0	0	0	PF00904;Involucrin repeat;;	JC3V1_0C0047_01018	-	-	0.0881502	0.353508	-0.265358	0.921909	0.466064	0.799038
split17.gid.0192c-F	DDB0205914	3	1093	0	0	0	-	JC3V1_0C0023_12575	-	-	-0.249698	-0.054137	-0.195561	0.319956	0.891954	0.67793
split16.gid.0334c-F	DDB0186004	4	761	0	0	0	PF02732;ERCC4 domain;;	DNA repair endonuclease XPF (EC 3.1.-.-) (DNA excision repair protein ERCC-4). , ABA, BC4V1_0C0040_09938	-	-	-0.111518	-0.144825	0.0333076	0.696864	0.547734	0.977662
split6.gid.0591-F	DDB0186866	4	1655	0	0	0	PF00400;WD domain, G-beta repeat;; PR00320;G protein beta WD-40 repeat...	BC4V1_0C0084_13347	-	-	0.0788772	-0.0809768	0.159854	0.875034	0.855633	0.825321
split5.gid.0527c-F	DDB0190304	1	1150	0	0	0	PF01753;MYND finger;; PF00620;RhoGAP domain;;	JC1V1_0C0001_02592	-	-	-0.117226	-0.459669	0.342443	0.787096	0.0723306	0.382412
split7.gid.0456-F	DDB0183887	6	117	0	0	0	PF00560;Leucine Rich Repeat;; PR00019;Leucine-rich repeat signature ;;	BC6V1_0C0002_01963	-	-	-0.193767	-0.0309259	-0.162841	0.671203	0.961142	0.863304
split7.gid.0466c-F	DDB0183897	6	127	1	1	0	-	BC6V1_0C0002_01973	-	-	-0.00656863	0.0777457	-0.0843143	0.991975	0.814912	0.901867
split7.gid.0004c-F	DDB0216761	1	1837	0	6	0	PF01151;GNS1/SUR4 family;;	JC1V1_0C0001_03336	-	-	-0.545669	-0.629428	0.0837589	0.0905971	0.0479241	0.95263
split5.gid.0560-F	DDB0191602	6	316	0	0	0	PF00076;RNA recognition motif. (a.k.a. RRM,...	BC6V1_0C0008_02273	-	-	0.192067	0.21521	-0.0231428	0.511555	0.415408	0.990298
split1.gid.0247-F	DDB0189782	1	592	0	0	0	PF01612;3prime-5prime exonuclease;; PF00476;DNA polymerase family A;; PF02739;5prime-3prime exonuclease, N-terminal... PR00868;DNA-polymerase family A (pol I)...	Mitochondrial DNA polymerase A. , ABA, JC1V1_0C0002_04047	DDB0191131	polA;"mitochondrial_DNA_polymerase_A"	-0.114204	-0.127984	0.013779	0.637391	0.558591	0.990342
split1.gid.0331-F	DDB0201701	1	1054	0	1	0	-	JC1V1_0C0001_02480	-	-	-0.356631	-0.394166	0.0375348	0.146356	0.101751	0.980825
split24.gid.0501-F	DDB0203596	2	284	0	0	0	PF01596;O-methyltransferase;;	Similar to Anabaena sp. (Strain PCC 7120). O-methyltransferase. , ABA, JC2V1_0C0001_12887	-	-	-0.281736	-0.648917	0.367181	0.289452	0.00728674	0.273389
split22.gid.0588c-F	DDB0169481	2	2532	0	0	0	PF00646;F-box domain;;	JC2V1_0C0046_06380	-	-	0.495238	-0.00862611	0.503864	0.344005	0.993922	0.542814
split5.gid.0059c-F	DDB0219751	6	619	0	0	0	-	BC6V1_0C0017_05933	-	-	0.274298	0.166961	0.107337	0.507567	0.717578	0.930393
split25.gid.0454c-F	DDB0188136	5	820	0	0	0	PF03462;PCRF domain;; PF00472;Peptidyl-tRNA hydrolase domain;;	Peptide chain release factor 2 (RF-2). , ABA, BC5V1_0C0055_08800	-	-	-0.178978	-0.298822	0.119844	0.547606	0.203584	0.860588
split25.gid.0004-F	DDB0217177	2	1217	0	0	0	PF02002;TFIIE alpha subunit;;	Similar to Plasmodium falciparum. Homologue of human HSPC025. , predicted by automatic BLAST annotation	-	-	-0.206445	0.0937457	-0.300191	0.607651	0.847939	0.581763
split23.gf.0088-F	DDB0188954FNIP	5	1683	0	0	0	PF05725;FNIP Repeat;;	Protein cigB (Fragment). , ABA, BC5V1_0C0116_00051	-	-	0.459534	0.295858	0.163676	0.0321915	0.195738	0.753928
split5.gid.0106c-F	DDB0191043	1	1924	0	0	0	PF00443;Ubiquitin carboxyl-terminal...	JC1V1_0C0001_03426	-	-	0.052614	0.0881514	-0.0355374	0.924966	0.828712	0.983307
split25.gid.0522-F	DDB0190728	1	1597	0	0	0	-	JC1V1_0C0001_03070	-	-	0.10484	0.0515709	0.0532688	0.779427	0.895	0.959211
split3.gid.0164-F	DDB0189717	1	526	0	0	0	PF00072;Response regulator receiver domain;;	JC1V1_0C0002_03976	-	-	0.306556	0.353593	-0.047037	0.212811	0.137087	0.970637
split20.gf.0035-F	DDB0184561	6	765	1	1	0	-	BC6V1_0C0020_06158	-	-	0.333084	0.367297	-0.0342126	0.0810816	0.0518212	0.977662
split22.gid.0002c-F	DDB0219696	6	300	0	0	0	PF01399;PCI domain;;	BC6V1_0C0007_02255	-	-	0.377216	0.383587	-0.006371	0.375858	0.351175	0.99896
split21.gid.0041c-F	DDB0168717	2	577	0	0	0	-	Similar to Plasmodium falciparum. Plasmodium falciparum asparagine-rich protein. , ABA, JC2V1_0C0007_13196	-	-	0.0817134	-0.0932257	0.174939	0.866511	0.827153	0.788761
split3.gid.0433c-F	DDB0203805	2	797	1	7	0	-	Hypothetical protein. , ABA, JC2V1_0C0011_14028	-	-	-0.0460514	-0.220655	0.174603	0.942587	0.494142	0.79746
split3.hmmg.0454-F	DDB0215759	4	782	0	0	0	-	BC4V1_0C0042_09974	-	-	-0.100569	-0.115106	0.0145366	0.730223	0.650046	0.990899
split4.gid.0227c-F	DDB0167060	2	2700	0	0	0	PF02136;Nuclear transport factor 2 (NTF2)...	Similar to Arabidopsis thaliana (Mouse-ear cress). F17L21.10 (Similar to nuclear transport factor 2). , ABA, JC2V1_0C0014_14150	-	-	-0.2319	-0.0321669	-0.199733	0.538272	0.956714	0.776509
split11.gid.0536c-F	DDB0206048	3	1367	0	0	0	-	JC3V1_0C0029_12714	-	-	0.0156182	0.0272887	-0.0116704	0.981178	0.957247	0.995561
split12.gid.0049c-F	DDB0204982	3	2510	0	7	0	-	Hypothetical protein. , ABA, JC3V1_0C0003_10804	-	-	0.0847087	-0.000880838	0.0855896	0.856374	0.99884	0.927557
split15.gid.0131-F	DDB0186019	4	774	0	0	0	-	BC4V1_0C0040_09951	-	-	0.0857212	-0.108472	0.194193	0.858457	0.788052	0.75404
split15.gid.0212c-F	DDB0185298	4	38	0	0	0	-	BC4V1_0C0004_07163	DDB0191473	lvsE;"BEACH_domain-containing_protein"	-1.33041	-1.29973	-0.0306863	0.000146193	0.000143369	0.990342
split13.gid.0445c-F	DDB0185726	4	485	0	0	0	-	Hypothetical protein (Fragment). , ABA, BC4V1_0C0023_08547	DDB0220123	AF279134_1;unknown	-0.0715168	-0.00382679	-0.06769	0.879929	0.994556	0.94665
split13.hmmg.0478-F	DDB0216098	5	1103	0	0	0	-	BC5V1_0C0079_10284	-	-	0.227804	0.0394424	0.188362	0.261489	0.907271	0.595227
split16.gid.0350-F	DDB0186992	4	1783	0	0	0	-	BC4V1_0C0093_00142	-	-	0.13826	0.1556	-0.0173407	0.607925	0.522228	0.990342
split16.gid.0374c-F	DDB0205066	3	2080	0	0	0	PF01652;Eukaryotic initiation factor 4E;;	JC3V1_0C0005_10892	-	-	-0.470415	-0.343155	-0.127259	0.0450785	0.164775	0.860907
split14.gid.0439c-F	DDB0205109	3	2119	0	0	0	PF00097;Zinc finger, C3HC4 type (RING... PF00271;Helicase conserved C-terminal... PF00176;SNF2 family N-terminal domain;;	HelE (Fragment). , ABA, JC3V1_0C0006_10940	DDB0215339	helE;helicase	0.106106	0.359642	-0.253536	0.769952	0.10345	0.49767
split15.gid.0043c-F	DDB0206452	3	1204	0	0	0	PF03455;dDENN domain;; PF00168;C2 domain;; PF00400;WD domain, G-beta repeat;; PF03456;uDENN domain;; PF02141;DENN (AEX-3) domain;; PR00320;G protein beta WD-40 repeat...	JC3V1_0C0037_13831	-	-	-0.063123	0.113437	-0.17656	0.934421	0.832923	0.85989
split9.gid.0168-F	DDB0188820	5	1548	1	0	1	PF01833;IPT/TIG domain;;	Gp138. , ABA, BC5V1_0C0113_07819	DDB0201648	GP138C,fusD,"cell_surface_glycoprotein_gp138"	-0.499721	-0.50794	0.00821865	0.180955	0.172782	0.99896
split9.gf.0388-F	DDB0218651	4	992	0	0	0	PF03876;RNA polymerase Rpb7, N-terminal... PF00575;S1 RNA binding domain;;	CG31155-PA. , ABA, BC4V1_0C0056_10422	DDB0216295	rpb7;"RNA_polymerase_II_core_subunit"	-0.0583879	-0.147297	0.0889093	0.907016	0.652724	0.916678
split5.gid.0267c-F	DDB0203706	2	567	0	0	0	-	Similar to Dictyostelium discoideum (Slime mold). Homeobox-containing protein. , ABA, JC2V1_0C0006_13164	-	-	0.613553	0.571566	0.0419873	0.0126024	0.0210679	0.978828
split7.gid.0322-F	DDB0219619	5	1847	0	0	0	PF00618;Guanine nucleotide exchange factor... PF00617;RasGEF domain;;	Nucleotide exchange factor RasGEF K. , ABA, BC5V1_0C0132_09322	DDB0191358	gefK,RasGEFK,"Ras_guanine_nucleotide_exchange_factor,RasGEF"	-0.111374	0.215713	-0.327087	0.765856	0.416154	0.326676
split2.gid.0133-F	DDB0189134	5	1842	1	1	0	-	BC5V1_0C0130_09317	-	-	0.700727	-0.319236	1.01996	0.0539322	0.47069	0.0157843
split2.gid.0247c-F	DDB0216573	1	512	1	0	0	PF07691;PA14 domain;; PF00560;Leucine Rich Repeat;; PF00526;Dictyostelium (slime mold) repeat;; PR00019;Leucine-rich repeat signature ;;	JC1V1_0C0002_03961	-	-	0.14143	-0.220269	0.361699	0.602242	0.312552	0.147409
split6.hmmg.0060-R	DDB0184115	6	347	1	7	0	-	BC6V1_0C0009_02308	-	-	-0.290481	-0.120489	-0.169992	0.286977	0.738588	0.784172
split7.gf.0346c-R	DDB0217734	2	2414	1	7	0	PF00005;ABC transporter;;	ABC transporter ABCA.11 (Fragment). , ABA, JC2V1_0C0016_00035	DDB0219981	abcA11;"ABC_transporter_A_family_protein"	0.186677	0.00167565	0.185002	0.427614	0.99699	0.632378
split10.hmmg.0506c-R	DDB0204272	3	2037	0	0	0	-	Hypothetical protein. , ABA, JC3V1_0C0046_00931	-	-	-0.116608	-0.11453	-0.00207753	0.848274	0.835845	0.999663
split12.gid.0154-R	DDB0218800	4	1671	0	0	0	-	BC4V1_0C0084_13364	-	-	0.0589618	-0.0261019	0.0850637	0.924966	0.964489	0.93714
split7.gid.0207c-F	DDB0184416	6	642	0	0	0	-	Hypothetical protein F54C9.9. , ABA, BC6V1_0C0017_05956	-	-	-0.10496	0.0641774	-0.169137	0.804828	0.883107	0.785711
split7.gid.0279c-F	DDB0183928	6	162	1	2	0	PF04113;Gpi16 subunit, GPI transamidase...	BC6V1_0C0002_02010	-	-	-0.347567	-0.0593751	-0.288192	0.38373	0.927049	0.693168
split18.gid.0521-F	DDB0204062	3	1682	0	0	0	PF04189;Gcd10p family;;	JC3V1_0C0042_00711	-	-	-0.030824	-0.191435	0.160611	0.949052	0.386698	0.702189
split18.gid.0568-F	DDB0219337	5	615	0	0	0	PF00036;EF hand;;	BC5V1_0C0035_07491	DDB0219932	cenA,Ddcrp,centrin	-0.0183988	-0.0606795	0.0422808	0.973367	0.862482	0.968424
split1.gid.0303-F	DDB0190189	1	1028	0	0	0	-	JC1V1_0C0001_02453	-	-	0.213251	-0.28055	0.493801	0.756398	0.622582	0.489804
split1.gid.0352c-F	DDB0190239	1	1082	0	0	0	-	JC1V1_0C0001_02512	-	-	0.00311977	-0.072294	0.0754138	0.996312	0.839972	0.922558
split19.gf.0130-F	DDB0203948	3	1578	0	0	0	PF05710;Coiled coil;; PR00438;Growth factor cystine knot domain...	JC3V1_0C0041_00591	-	-	-0.264197	-0.300535	0.0363375	0.255839	0.179069	0.978828
split19.gid.0233c-F	DDB0204612	3	1936	0	0	0	PF04051;Transport protein particle (TRAPP)...	JC3V1_0C0048_01273	-	-	0.151123	0.18917	-0.038046	0.575526	0.419446	0.972952
split23.gid.0445c-F	DDB0186559	4	1318	1	3	0	PF04145;Ctr copper transporter family;;	BC4V1_0C0070_12129	-	-	0.259033	0.0774183	0.181614	0.273127	0.827644	0.695329
split24.gid.0003-F	DDB0190904	1	1782	0	0	0	-	JC1V1_0C0001_03279	-	-	-0.00901986	-0.0765136	0.0674937	0.990702	0.858197	0.95067
D11.chr1_gid_301002.763_F	DDB0190671	1	1543	0	0	0	PF00560;Leucine Rich Repeat;; PF00782;Dual specificity phosphatase,... PR00019;Leucine-rich repeat signature ;;	JC1V1_0C0001_03009	-	-	0.0105843	0.156946	-0.146362	0.989898	0.686824	0.863304
H11.chr1_gid_301002.767_F	DDB0190675	1	1547	0	0	0	PF05131;Pep3/Vps18/deep orange family;;	Vacuolar protein sorting 18. , ABA, JC1V1_0C0001_03014	-	-	0.212089	0.276457	-0.0643688	0.465877	0.280237	0.948204
D11.chr1_gf_301002.1111_F	DDB0202240	1	643	0	0	0	-	JC1V1_0C0002_04097	-	-	-0.206843	-0.262534	0.0556915	0.48711	0.313761	0.960041
H11.chr1_gid_301002.923c_F	DDB0189824	1	636	0	0	0	-	JC1V1_0C0002_04090	-	-	0.174563	0.0366779	0.137885	0.652921	0.946044	0.867747
D05.chr1_gid_301002.382_F	DDB0190387	1	1237	0	1	0	PF06738;Protein of unknown function...	JC1V1_0C0001_02683	-	-	-0.182155	-0.560841	0.378686	0.669664	0.0505155	0.402911
H05.chr1_EST_301002.346c_F	DDB0201776	1	1243	0	0	0	PF00107;Zinc-binding dehydrogenase;; PF00698;Acyl transferase domain;; PF02801;Beta-ketoacyl synthase, C-terminal...	JC1V1_0C0001_02690	DDB0230079	-	0.108712	-0.0464437	0.155156	0.721622	0.893031	0.722969
D05.chr1_gid_301002.531_F	DDB0190526	1	1388	0	0	0	PF00149;Calcineurin-like phosphoesterase;;	JC1V1_0C0001_02846	-	-	0.0751084	0.249395	-0.174287	0.920072	0.567805	0.867072
H05.chr1_gid_301002.535c_F	DDB0201842	1	1392	0	7	0	-	JC1V1_0C0001_02850	-	-	0.0901649	0.0247058	0.0654591	0.81527	0.957833	0.940576
D11.chr1_gid_301002.466c_F	DDB0201815	1	1320	0	0	0	-	JC1V1_0C0001_02776	-	-	0.0525273	-0.000430612	0.0529579	0.878116	0.99884	0.939178
H11.chr1_gid_301002.471c_F	DDB0190468	1	1326	0	0	0	-	JC1V1_0C0001_02782	-	-	-0.154246	0.0309244	-0.18517	0.601424	0.941929	0.685235
D11.chr1_gid_301002.609c_F	DDB0190599	1	1466	1	1	0	-	JC1V1_0C0001_02929	-	-	-0.182842	0.139047	-0.32189	0.424983	0.572778	0.196349
H11.chr1_gid_301002.616c_F	DDB0190606	1	1475	0	0	0	PF00096;Zinc finger, C2H2 type;; PF00904;Involucrin repeat;;	JC1V1_0C0001_02938	-	-	0.0559747	0.196125	-0.14015	0.930174	0.591117	0.870383
D05.chr1_gid_301002.49_F	DDB0189451	1	245	0	0	0	PF02985;HEAT repeat;;	JC1V1_0C0002_03682	-	-	-0.006898	0.158475	-0.165373	0.995411	0.798593	0.899473
H05.chr1_gid_301002.54c_F	DDB0189446	1	240	0	0	0	PF00011;Hsp20/alpha crystallin family;;	JC1V1_0C0002_03677	-	-	0.32263	0.178019	0.144611	0.278569	0.62563	0.860907
D05.chr1_gid_301002.202c_F	DDB0190219	1	1058	0	0	0	PF00122;E1-E2 ATPase;; PR00119;P-type cation-transporting ATPase...	Potential phospholipid-transporting ATPase IA (EC 3.6.3.1) (Chromaffin granule ATPase II) (ATPase class I type 8A member 1). , ABA, JC1V1_0C0001_02485	-	-	-0.37442	0.0223972	-0.396817	0.106283	0.962562	0.182284
H05.chr1_gid_301002.209c_F	DDB0201710	1	1067	0	0	0	PF02913;FAD linked oxidases, C-terminal... PF01565;FAD binding domain;;	Putative actin interacting protein. , ABA, JC1V1_0C0001_02498	-	-	0.21494	0.234439	-0.0194989	0.402401	0.328865	0.990342
D11.chr1_gid_301002.131c_F	DDB0190150	1	985	0	0	0	PF06047;Domain of Unknown Function...	Hypothetical protein NKAP. , ABA, JC1V1_0C0001_02411	-	-	0.0450848	-0.0448223	0.089907	0.931362	0.91625	0.905067
H11.chr1_gid_301002.135_F	DDB0190154	1	989	0	0	0	PF04969;CS domain;; PF05002;SGS domain;; PF00515;Tetratricopeptide repeat;; PF07719;Tetratricopeptide repeat;;	Sgt1. , ABA, JC1V1_0C0001_02415	-	-	0.218396	0.0369357	0.18146	0.689623	0.960804	0.873011
D11.chr1_gid_301002.297c_F	DDB0216658	1	1152	0	0	0	PF00400;WD domain, G-beta repeat;; PR00320;G protein beta WD-40 repeat... PR00319;Beta G protein (transducin)...	Putative notchless protein homolog. , ABA, JC1V1_0C0001_02594	-	-	-0.352886	-0.277196	-0.0756902	0.419129	0.552799	0.968651
H11.chr1_gid_301002.303c_F	DDB0190312	1	1159	0	0	0	-	JC1V1_0C0001_02601	-	-	-0.669306	-0.773531	0.104225	0.099422	0.0532004	0.953156
D05.chr1_gid_301002.1306c_F	DDB0189529	1	327	0	0	0	PF00009;Elongation factor Tu GTP binding... PF03144;Elongation factor Tu domain 2;; PF00679;Elongation factor G C-terminus;; PR00315;GTP-binding elongation factor...	Protein translation elongation factor G (EF-G). , ABA, JC1V1_0C0002_03770	-	-	-0.205626	-0.447879	0.242253	0.536901	0.0745443	0.624404
H05.chr1_gid_301002.1311c_F	DDB0189534	1	332	0	0	0	PF00036;EF hand;; PR01697;Parvalbumin signature ;; PR00450;Recoverin family signature ;;	Calcineurin B. , ABA, JC1V1_0C0002_03774	DDB0231422	cnbA,CNB,"CaM-dependent_protein_phosphatase,_regulatory_subunit,calcineurin_B,protein_phosphatase_2B,protein_serine/threonine_phosphatase"	0.352037	0.0164063	0.335631	0.222153	0.978735	0.444996
D05.chr1_gid_301002.1455c_F	DDB0216570	1	491	0	0	0	-	JC1V1_0C0002_03942	-	-	0.0146785	0.0397436	-0.0250652	0.974007	0.893049	0.982768
H05.chr1_gid_301002.1461_F	DDB0189679	1	485	0	0	0	-	JC1V1_0C0002_03936	DDB0231521	-	-0.0608013	-0.111898	0.0510965	0.852835	0.645989	0.942182
D11.chr1_gid_301002.1394c_F	DDB0191072	1	1951	0	0	0	-	JC1V1_0C0001_03458	-	-	0.0987748	-0.00229019	0.101065	0.796821	0.996573	0.892697
H11.chr1_gid_301002.1402_F	DDB0191064	1	1944	0	0	0	PF04104;Eukaryotic-type DNA primase, large...	JC1V1_0C0001_03450	-	-	0.0864503	0.00124784	0.0852025	0.774205	0.997032	0.881024
D11.chr1_gid_301002.1533c_F	DDB0216561	1	413	0	0	0	PF00646;F-box domain;;	JC1V1_0C0002_03862	-	-	0.284449	0.148884	0.135565	0.264201	0.638237	0.842736
H11.chr1_gid_301002.1541c_F	opp_to_DDB0202168	Chr.	Geneindex	SignalPep	TMs	GPI	Domains	Annotation	-	-	0.454628	0.225845	0.228784	0.0384661	0.374161	0.584687
D05.chr1_gid_301002.987_F	DDB0189761	1	571	1	0	0	-	JC1V1_0C0002_04025	-	-	0.419122	0.340498	0.0786237	0.146556	0.263856	0.946072
H05.chr1_gid_301002.993c_F	DDB0189756	1	566	0	0	0	PF00071;Ras family;; PR00449;Transforming protein P21 ras...	Ras-related protein Rab7. , ABA, JC1V1_0C0002_04018	DDB0229392	rab6;"Rab_GTPase"	0.376379	0.136448	0.239931	0.234482	0.755447	0.71109
D05.chr1_gid_301002.1129_F	DDB0189970	1	786	0	0	0	PF00069;Protein kinase domain;; PF00433;Protein kinase C terminal domain;; PF00169;PH domain;;	RAC-family serine/threonine-protein kinase homolog (EC 2.7.1.37). , ABA, JC1V1_0C0003_04279	DDB0191195	pkbA,"Akt,AktPKB,DK1,PKB,pkfC","AGC_family_protein_kinase,Akt/PKB_family_kinase,rac-alpha_serine/threonine_protein_kinase"	0.431288	0.612217	-0.180929	0.219861	0.0623716	0.85666
H05.chr1_gid_301002.1133_F	DDB0202303	1	790	1	1	0	-	Hypothetical protein. , ABA, JC1V1_0C0003_04284	DDB0231860	gpt6;"putative_glycophosphotransferase"	-0.0773787	0.267415	-0.344793	0.960321	0.755491	0.836402
D11.chr1_gid_301002.1064c_F	DDB0202070	1	123	0	1	0	PF00904;Involucrin repeat;;	JC1V1_0C0002_03550	-	-	0.0343216	0.176523	-0.142201	0.976398	0.802335	0.934633
H11.chr1_gid_301002.1073c_F	DDB0189343	1	132	0	0	0	-	JC1V1_0C0002_03559	-	-	0.0266183	0.0584515	-0.0318332	0.960321	0.868229	0.981187
D11.chr1_gid_301002.1227_F	DDB0190062	1	890	0	0	0	-	JC1V1_0C0003_04390	-	-	-0.104265	-0.0956669	-0.00859789	0.903913	0.895825	0.99896
H11.chr1_gid_301002.1231c_F	DDB0202350	1	894	1	1	0	-	JC1V1_0C0003_04395	-	-	0.62874	0.0280888	0.600651	0.337104	0.983224	0.573974
D05.chr1_gid_301002.691c_F	DDB0190805	1	1681	0	0	0	PF00070;Pyridine nucleotide-disulphide... PR00368;FAD-dependent pyridine nucleotide...	Putative NADH dehydrogenase. , ABA, JC1V1_0C0001_03164	-	-	0.059343	0.0681546	-0.00881164	0.950729	0.925091	0.99896
H05.chr1_gid_301002.695_F	DDB0190809	1	1687	0	0	0	-	Putative NADH-ubiquinone oxireductase. , ABA, JC1V1_0C0001_03170	-	-	-0.515486	-0.27971	-0.235776	0.284597	0.635518	0.860085
D05.chr1_gid_301002.847_F	DDB0190750	1	1621	0	0	0	PF00171;Aldehyde dehydrogenase family;;	JC1V1_0C0001_03097	DDB0231503	-	-0.170419	-0.0743798	-0.0960393	0.57616	0.845908	0.899473
H05.chr1_gid_301002.852_F	DDB0189894	1	710	1	0	0	-	JC1V1_0C0002_04163	-	-	-0.347841	-0.411537	0.0636963	0.13901	0.0724736	0.947168
D11.chr2_gid_011002.412c_F	DDB0169494	2	2508	0	0	0	PF02037;SAP domain;;	JC2V1_0C0046_06405	-	-	0.0725959	0.0582312	0.0143646	0.907016	0.916343	0.995561
H11.chr2_gid_011002.420_F	DDB0203519	2	2499	0	0	0	-	JC2V1_0C0046_06414	-	-	0.0888359	0.0578937	0.0309423	0.740802	0.835829	0.975521
D11.chr2_gid_011002.547c_F	DDB0168240	2	878	0	0	0	PF00786;P21-Rho-binding domain;; PF02205;WH2 motif;;	JC2V1_0C0023_01599	-	-	-0.21456	-0.0810143	-0.133546	0.459956	0.83559	0.848217
H11.chr2_gid_011002.556_F	DDB0168484	2	333	1	1	0	-	JC2V1_0C0002_12938	-	-	0.107848	0.0275996	0.0802483	0.789574	0.955696	0.928554
D05.chr2_gid_011002.67_F	DDB0167538	2	1933	0	0	0	PF00564;PB1 domain;;	Similar to Dictyostelium discoideum (Slime mold). MkpA protein. , ABA, JC2V1_0C0033_04941	-	-	-0.0626515	-0.168715	0.106063	0.955819	0.80496	0.957233
H05.chr2_gf_021002.72c_F	DDB0203146	2	1929	0	0	0	PF05725;FNIP Repeat;;	Hypothetical protein. , ABA, JC2V1_0C0033_04945	-	-	-0.0535449	0.0711161	-0.124661	0.916498	0.857699	0.860588
[truncated: 7,283 more rows]
