# Supplementary material for: Dictyostelium transcriptional responses to Pseudomonas aeruginosa: common and specific effects from PAO1 and PA14 strains
Source: BMC Microbiol. 2008 Jun 30;8:109. doi: 10.1186/1471-2180-8-109 (PMC2474670; doi:10.1186/1471-2180-8-109)
Supplement: Additional file 2 — Microsoft excel document containing the array data for the genes that showed differences in both PAO1 and PA14. The genes were manually annotated and filtered for p < 0.05 and log2 ratio >0.5 or <-0.5. Table 2 was obtained from these data. [file 1471-2180-8-109-S2.xls]

## Sheet: Hoja1
Name	DDB.ID	Chr.	Geneindex	SignalPep	TMs	GPI	Domains	Annotation	Anno2	Anno3	PA01 - control logratio	PA01 - control adjusted p-values	PA14 - control logratio	PA14 - control adjusted p-values	annotation OK	Function.1	Function.2	comments
H09.chr2_gid_011002.1197c_F	DDB0216882	2	252	0	0	0	PF01111;Cyclin-dependent kinase regulatory... PR00296;Cyclin-dependent kinase regulatory...	Hypothetical protein. , ABA, JC2V1_0C0001_12855	-	-	-0.89206	0.0067083	-0.971655	0.00366399	Cyclin-dependent kinase regulatory	Cell proliferation	Cell cycle control and mitosis
split8.gid.0446c PCR product	DDB0188449	5	1143	0	0	0	PF00400;WD domain, G-beta repeat;; PR00320;G protein beta WD-40 repeat...	T10O24.21. , ABA, BC5V1_0C0082_10968	-	-	0.681988	0.0178065	0.781678	0.00748541	cdc40, conserved splicing factor	Cell proliferation	Cell cycle control and mitosis	S. cerevisiae cdc40 is important for catalytic step II of pre-mRNA splicing and plays a role in cell cycle progression
split18.gid.0091 PCR product	DDB0205486	3	387	0	0	0	PF00069;Protein kinase domain;;	Protein kinase Crk2. , ABA, JC3V1_0C0013_11540	DDB0229294	-	0.81343	0.000542192	0.885327	0.000210373	CDK family protein kinase	Cell proliferation	Cell cycle control and mitosis
D10.chr2_gid_011002.538_F	DDB0168249	2	869	0	0	0	PF00069;Protein kinase domain;;	Similar to Arabidopsis thaliana (Mouse-ear cress). Cdc2-like protein kinase. , ABA, JC2V1_0C0023_01608	DDB0185028	cdk1,"CAK,cdc2,cdcB,mo15","cyclin-dependent_kinase,p34-cdc2_protein"	-0.7787	0.00526269	-0.825536	0.00335039	cdk1,"cyclin-dependent_kinase,p34-cdc2_protein"	Cell proliferation	Cell cycle control and mitosis
split26.gid.0269c PCR product	DDB0216532	1	144	0	0	0	PF00069;Protein kinase domain;;	Putative cdc2-related kinase (Fragment). , ABA, JC1V1_0C0002_03571	DDB0229427	cdk10;"putative_CDK_family_protein_kinase,putative_CMGC_family_protein_kinase,putative_cyclin-dependent_kinase,putative_protein_serine/threonine_kinase"	0.911055	0.00128815	1.08487	0.000224568	cdk10;"putative_CDK_family_protein_kinase	Cell proliferation	Cell cycle control and mitosis
split15.gid.0484 PCR product	DDB0185341	4	78	0	0	0	PF01171;PP-loop family;;	VEG136 protein (Fragment). , ABA, BC4V1_0C0007_07211	DDB0191478	rcdM,veg136,"random_cDNA_clone_veg136"	-0.603565	0.00373027	-0.697262	0.00125373	PP-loop family	Cell proliferation	Cell cycle control and mitosis
split17.gid.0301 PCR product	DDB0205486	3	387	0	0	0	PF00069;Protein kinase domain;;	Protein kinase Crk2. , ABA, JC3V1_0C0013_11540	DDB0229294	-	0.675487	0.000360302	0.64267	0.00055386	putative protein serine/threonine kinase, CDK family protein kinase	Cell proliferation	Cell cycle control and mitosis
split14.gid.0299c PCR product	DDB0218360	3	2150	1	0	1	-	Similar to Salmonella typhi. PqaA. , ABA, JC3V1_0C0007_11008	-	-	-0.588819	0.0377357	-0.565803	0.0476513	PhoPQ-activated pathogenicity-related protein	Cell proliferation		similar to Salmonella AprA, an autocrine repressor of proliferation
F04.chr1_gid_301002.1446c_F	DDB0189693	1	499	0	0	0	PF00400;WD domain, G-beta repeat;; PF04053;Coatomer WD associated region;; PF06957;Coatomer (COPI) alpha subunit... PR00320;G protein beta WD-40 repeat...	JC1V1_0C0002_03950	-	-	0.517434	0.0275545	0.678726	0.00492985	copA, coatomer protein complex alpha subunit	Cellular biogenesis and organization	Intracellular transport vesicles	alpha subunit of the coatomer complex essential for the secretory pathway
B11.chr2_ESTs_011002.1282c_F	DDB0216892	2	278	0	0	0	PF02138;Beige/BEACH domain;; PF00400;WD domain, G-beta repeat;;	Similar to Dictyostelium discoideum (Slime mold). LvsB. , ABA, JC2V1_0C0001_12881	DDB0185107	lvsB;"BEACH_domain-containing_protein"	1.04626	0.000191644	0.913444	0.000674874	lvsB;"BEACH_domain-containing_protein"	Cellular biogenesis and organization	Intracellular transport vesicles	involved phagolysosome formation
split4.gid.0511 PCR product	DDB0202609	2	3021	0	1	0	PF04051;Transport protein particle (TRAPP)	Similar to transport protein particle component Bet3p-like protein; protein id: At5g54750.1, supported by cDNA: 122866. , ABA, JC2V1_0C0021_01373	-	-	-0.772728	0.00184446	-0.613787	0.0102197	Transport protein particle (TRAPP)	Cellular biogenesis and organization	Intracellular transport vesicles	TRAPP plays a key role in the targeting and/or fusion of ER-to-Golgi transport vesicles with their acceptor compartment
split18.gid.0436c PCR product	DDB0187558	5	211	0	3	0	PF02466;Tim17/Tim22/Tim23 family;;	BC5V1_0C0014_06753	-	-	-0.645766	0.00616791	-0.645749	0.00643269	putative mitochondrial import inner membrane translocase	Cellular biogenesis and organization	Mitochondria
split10.gid.0268 PCR product	DDB0186481	4	1242	0	6	0	PF04109;Autophagy protein Apg9;;	Autophagy protein 9 (Fragment). , ABA, BC4V1_0C0069_11291	DDB0191423	atg9,APG9,"autophagy_protein_9"	-0.883605	0.00204324	-0.774269	0.0057823	atg9,APG9,"autophagy_protein_9"	Cellular biogenesis and organization	other
E10.chr2_gid_011002.1616_F	DDB0217942	2	3083	0	0	0	PF04117;Mpv17 / PMP22 family;;	Hypothetical protein. , ABA, JC2V1_0C0020_00061	-	-	-0.658975	0.0343047	-0.928772	0.00375274	Putative Mpv17 / PMP22 family	Cellular biogenesis and organization	Peroxisome	The 22-kDa peroxisomal membrane protein (PMP22) is a major component of peroxisomal membranes. PMP22 seems to be involved in pore forming activity and may contribute to the unspecific permeability of the organelle
E11.chr2_gid_011002.548_F	DDB0217090	2	879	0	0	0	Isocitrate lyase family	DDB0217090	DDB0230179	-	-0.797881	0.0263011	-0.836629	0.020759	Isocitrate lyase family	Energy	Glyoxylate cycle	Disruption of the peroxisomal citrate synthase CshA affects cell growth and multicellular development in Dictyostelium discoideum
B12.schr2_EST_031002.321c_F	DDB0192001	6	1174	0	0	0	PF02503;Polyphosphate kinase;;	polyphosphate kinase, Polyphosphate kinase. , ABA, EC6V1_0C0023_09588	DDB0216190	ppkA,"DdPPK1,PPK,PPK1","poly_P_kinase,polyphosphate_kinase"	-0.648275	0.00995666	-0.508159	0.0439198	ppkA,"poly_P_kinase,polyphosphate_kinase"	Energy	Metabolism of energy reserves	The mutant has decreased growth rate on bacterial plates, decreased phagocytosis
split14.gid.0053 PCR product	DDB0190821	1	1699	0	0	0	PF00111;2Fe-2S iron-sulfur cluster binding...	ENSANGP00000024398 (Fragment). , ABA, JC1V1_0C0001_03183	DDB0231383	sdhB;"complex_II,_iron-sulfur_protein_(IP)_subunit,succinate_dehydrogenase_(ubiquinone),succinic_dehydrogenase"	0.740394	0.00305559	0.533842	0.0269489	sdhB, complex II, iron-sulfur protein (IP) subunit	Energy	respiration
B07.chr1_gid_301002.709_F	DDB0190821	1	1699	0	0	0	PF00111;2Fe-2S iron-sulfur cluster binding...	ENSANGP00000024398 (Fragment). , ABA, JC1V1_0C0001_03183	DDB0231383	sdhB;"complex_II,_iron-sulfur_protein_(IP)_subunit,succinate_dehydrogenase_(ubiquinone),succinic_dehydrogenase"	0.5904	0.0376442	0.610505	0.0326506	sdhB;"complex_II,(ubiquinone),succinic_dehydrogenase"	Energy	respiration
C09.chr2_gid_011002.1467c_F	DDB0167662	2	1803	0	1	0	-	Hypothetical protein. , ABA, JC2V1_0C0033_05082	-	-	-0.711901	0.027994	-0.724498	0.0261193	similar to Coenzyme Q9	Energy	respiration	COQ9 is an enzyme that is required for the biosynthesis of coenzyme Q
split15.gid.0060-F	DDB0204006	3	1626	0	0	0	PF02922;Isoamylase N-terminal domain;; PF04739;5prime-AMP-activated protein kinase, beta... PF00904;Involucrin repeat;;	5prime-AMP-activated protein kinase, beta-2 subunit (AMPK beta-2 chain). , ABA, JC3V1_0C0041_00649	-	-	0.523089	0.0471156	0.728951	0.00657893	AMPK beta-2 chain	Energy
split17.gid.0083c PCR product	DDB0187528	5	178	0	0	0	PF05995;Cysteine dioxygenase type I;;	BC5V1_0C0011_06681	DDB0231093	-	0.68905	0.00626226	0.662703	0.00855775	cysteine dioxygenase	Metabolism	amino-acid
split19.gid.0518c PCR product	DDB0185702	4	462	0	0	0	PF04209;homogentisate 1,2-dioxygenase;;	Homogentisate 1,2-dioxygenase (EC 1.13.11.5) (Fragment). , ABA, BC4V1_0C0023_08520	DDB0191461	hgd;"homogentisate_1,2-dioxygenase"	1.05272	0.01282	1.10141	0.0104456	hgd;"homogentisate_1,2-dioxygenase"	Metabolism	amino-acid
split13.gid.0024c PCR product	DDB0184361	6	592	0	0	0	PF02776;Thiamine pyrophosphate enzyme,...	SPBC725.04 protein. , ABA, BC6V1_0C0017_05897	-	-	-0.574348	0.00646736	-0.878427	0.000170062	Thiamine pyrophosphate enzyme	Metabolism	amino-acid
split16.gid.0019 PCR product	DDB0186120	4	874	0	0	0	PF03074;Glutamate-cysteine ligase;;	Glutamate--cysteine ligase catalytic subunit (EC 6.3.2.2) (Gamma-glutamylcysteine synthetase) (Gamma-ECS) (GCS heavy chain). , ABA, BC4V1_0C0049_10102	DDB0231403	gshA,GCS,"gamma_glutamylcysteine_synthetase,glutamate-cysteine_ligase"	-1.71775	5.05231e-05	-0.940903	0.00780729	gshA,"gamma_glutamylcysteine_synthetase,glutamate-cysteine_ligase"	Metabolism	amino-acid metabolism	mutant inviable, cell cycle arrest
H10.chr2_gid_011002.1746_F	DDB0167249	2	2290	0	8	0	-	Hypothetical protein. , ABA, JC2V1_0C0017_00200	-	-	-0.765982	0.00212904	-0.943623	0.00034382	Aldehyde dehydrogenase	Metabolism	C-compound and carbohydrate metabolism
G07.schr6_gid_141002.296c_F	DDB0192169	6	1324	0	0	0	PF00248;Aldo/keto reductase family;; PR00069;Aldo-keto reductase signature ;;	aldo/keto reductase family, putative, putative aldo/keto reductase, ABA, EC6V1_0C0028_09811	DDB0215363	alrA;"aldehyde_reductase,aldo-keto_reductase"	-0.540195	0.0393814	-0.881874	0.00153984	alrA;"aldehyde_reductase,aldo-keto_reductase"	Metabolism	C-compound and carbohydrate metabolism
split17.gid.0200c PCR product	DDB0218652	4	999	0	0	0	PF00248;Aldo/keto reductase family;; PR00069;Aldo-keto reductase signature ;;	Putative reductase protein, YvgN. , ABA, BC4V1_0C0056_10429	DDB0231282	alrB;"aldo-keto_reductase"	-0.598056	0.0211192	-0.693974	0.00868847	alrB;"aldo-keto_reductase"	Metabolism	C-compound and carbohydrate metabolism
G06.chr1_gid_301002.1004_F	DDB0189745	1	555	0	0	0	PF00248;Aldo/keto reductase family;; PR00069;Aldo-keto reductase signature ;;	CG6084-PA (LD06393p). , ABA, JC1V1_0C0002_04007	DDB0231284	alrC;"aldo-keto_reductase"	-0.843718	0.000813207	-0.724046	0.00253778	alrC;"aldo-keto_reductase"	Metabolism	C-compound and carbohydrate metabolism
split8.gid.0137c PCR product	DDB0186332	4	1084	0	0	0	PF00248;Aldo/keto reductase family;; PR00069;Aldo-keto reductase signature ;;	Putative reductase protein, YvgN. , ABA, BC4V1_0C0057_10521	DDB0231286	alrE;"aldo-keto_reductase"	-1.23402	3.05504e-05	-0.993587	0.000178774	alrE;"aldo-keto_reductase"	Metabolism	C-compound and carbohydrate metabolism	Regulated in response to Legionella
split12.gid.0470 PCR product	DDB0204015	3	1636	0	0	0	PF02826;D-isomer specific 2-hydroxyacid... PF00389;D-isomer specific 2-hydroxyacid...	D-Lactate dehydrogenase. , ABA, JC3V1_0C0041_00658	-	-	0.917047	0.00174394	0.654067	0.0195458	D-Lactate dehydrogenase	Metabolism	C-compound and carbohydrate metabolism	Present in the phagosome
split8.gid.0453 PCR product	DDB0187572	5	234	1	1	0	PF00657;GDSL-like Lipase/Acylhydrolase;;	BC5V1_0C0015_06769	-	-	0.642426	0.00914231	0.777904	0.00233367	Endoglucanase_E_like	Metabolism	C-compound and carbohydrate metabolism
C09.chr2_gid_011002.1856_F	DDB0203268	2	1639	0	0	0	PF00128;Alpha amylase, catalytic domain;; PF02922;Isoamylase N-terminal domain;;	Similar to Neurospora crassa. Probable branching enzyme (Be1). , ABA, JC2V1_0C0033_05253	DDB0214943	glgB;"1,4-alpha-glucan_branching_enzyme,branching_enzyme"	1.01987	0.00990162	0.853082	0.0308712	glgB;"1,4-alpha-glucan_branching_enzyme,branching_enzyme"	Metabolism	C-compound and carbohydrate metabolism
split13.gid.0194-F	DDB0187562	5	224	1	1	0	PF04587;ADP-specifi	BC5V1_0C0015_06759	DDB0231347	glk;glucokinase	0.69031	0.00230317	0.558442	0.0112017	glk;glucokinase	Metabolism	C-compound and carbohydrate metabolism
split4.gid.0582 PCR product	DDB0217973	2	3165	1	0	0	PF03758;Senescence marker protein-30... PR01790;Senescence marker protein-30...	Hypothetical protein. , ABA, JC2V1_0C0037_05678	-	-	0.853325	0.0306387	0.820549	0.0398328	Gluconolactonase	Metabolism	C-compound and carbohydrate metabolism
split2.gid.0541c-F	DDB0202855	2	53	1	0	0	PF00759;Glycosyl hydrolase family 9;;	Endoglucanase precursor (EC 3.2.1.4) (Endo-1,4-beta-glucanase) (Spore germination protein 270-6) (Cellulase). , ABA, JC2V1_0C0025_01802	DDB0231640	-	-1.63488	0.000719011	-1.45408	0.00180652	Glycoside hydrolase	Metabolism	C-compound and carbohydrate metabolism
split22.gid.0401c PCR product	DDB0202233	1	622	1	0	0	PF00840;Glycosyl hydrolase family 7;; PR00734;Glycosyl hydrolase family 7...	Cellobiohydrolase I. , ABA, JC1V1_0C0002_04078	-	-	-1.25861	0.00347219	-1.38156	0.00165337	Glycosyl hydrolase family 7	Metabolism	C-compound and carbohydrate metabolism
B08.chr2_gid_011002.2243c_F	DDB0167594	2	1873	1	0	0	PF00704;Glycosyl hydrolases family 18;;	Similar to Rattus norvegicus (Rat). Di-N-acetylchitobiase (EC 3.2.1.-). , ABA, JC2V1_0C0033_05005	-	-	0.601385	0.00943163	0.559974	0.0158059	Glycosyl hydrolases family	Metabolism	C-compound and carbohydrate metabolism
split13.gid.0524c PCR product	DDB0204016	3	1637	1	1	0	-	Hypothetical protein. , ABA, JC3V1_0C0041_00659	DDB0231865	gpt10;"putative_glycophosphotransferase"	-0.689881	0.0042472	-1.1081	6.13487e-05	gpt10;"putative_glycophosphotransferase"	Metabolism	C-compound and carbohydrate metabolism
split18.gid.0400-F	DDB0204037	3	1656	0	0	0	-	JC3V1_0C0041_00680	-	-	-0.859212	0.0109163	-1.16101	0.00132405	Legume lectins beta-chain signature	Metabolism	C-compound and carbohydrate metabolism
split23.gid.0234c PCR product	DDB0206405	3	1159	1	0	0	PF03200;Mannosyl oligosaccharide...	Related to ER glucosidase I. , ABA, JC3V1_0C0037_13784	-	-	-0.800199	0.000260615	-0.682646	0.00110647	Mannosyl oligosaccharide glucosidase	Metabolism	C-compound and carbohydrate metabolism
split20.gid.0002-F	DDB0205896	3	1076	1	2	0	-	JC3V1_0C0022_12557	-	-	-2.1158	1.74185e-05	-1.73341	8.68492e-05	NAD-dependent epimerase/dehydratase family protein	Metabolism	C-compound and carbohydrate metabolism
B05.chr2_gid_011002.1950_F	DDB0204752	3	1505	0	0	0	PF00300;Phosphoglycerate mutase family;;	Hypothetical protein. , ABA, JC3V1_0C0054_04186	-	-	0.640983	0.00539939	0.614964	0.00735017	Phosphoglycerate mutase family	Metabolism	C-compound and carbohydrate metabolism
split25.gid.0039c PCR product	DDB0190464	1	1321	0	0	0	PF00288;GHMP kinases putative ATP-binding... PR00959;Mevalonate kinase family signature...	Hypothetical protein FLJ39408. , ABA, JC1V1_0C0001_02777	-	-	0.524863	0.0106666	1.01557	3.52834e-05	Predicted kinase related to galactokinase and mevalonate kinase	Metabolism	C-compound and carbohydrate metabolism
split1.gid.0045 PCR product	DDB0186919	4	1710	0	0	0	PF00107;Zinc-binding dehydrogenase;;	Similar to quinone oxidoreductase. , ABA, BC4V1_0C0087_13468	DDB0231606	-	-2.09077	1.74185e-05	-1.98598	1.49466e-05	zinc-containing alcohol dehydrogenase	Metabolism	C-compound and carbohydrate metabolism
E03.chr2_gid_011002.2072_F	DDB0168737	2	598	0	0	0	PF00107;Zinc-binding dehydrogenase;;	JC2V1_0C0007_13218	-	-	-1.34698	0.000146193	-1.03324	0.0014575	zinc-containing alcohol dehydrogenase (ADH)	Metabolism	C-compound and carbohydrate metabolism
G08.chr2_gid_011002.1597_F	DDB0169356	2	3316	0	0	0	PF04083;ab-hydrolase associated lipase...	Similar to triglyceride lipase-cholesterol esterase. , ABA, JC2V1_0C0044_06192	DDB0230057	-	-1.03222	0.00150713	-0.722163	0.0195348	carboxylic ester hydrolase	Metabolism	Lipid, fatty-acid and isoprenoin metabolism
A05.chr1_gid_301002.527c_F	DDB0190523	1	1385	0	0	0	PF00432;Prenyltransferase and squalene...	Cycloartenol synthase (Fragment). , ABA, JC1V1_0C0001_02842	DDB0191311	CAS1;"cycloartenol_synthase"	0.848397	0.00135089	0.875711	0.00105559	CAS1;"cycloartenol_synthase"	Metabolism	Lipid, fatty-acid and isoprenoin metabolism
split11.gid.0021 PCR product	DDB0185601	4	361	0	3	0	PF02797;Chalcone and stilbene synthases,...	BC4V1_0C0021_08410	DDB0191386	cutA;"fatty_acid_elongase_3-ketoacyl-CoA_synthase,long_chain_fatty_acid_elongase"	-0.926839	3.91586e-05	-0.622177	0.00144528	cutA;"fatty_acid_elongase_3-ketoacyl-CoA_synthase,long_chain_fatty_acid_elongase"	Metabolism	Lipid, fatty-acid and isoprenoin metabolism
split12.gid.0005c PCR product	DDB0188166	5	850	0	0	0	-	(S)-adenosyl-L-methionine:delta 24-sterol methyltransferase (EC 2.1.1.41). , ABA, BC5V1_0C0056_08867	-	-	-1.42102	0.0258665	-1.73961	0.00744925	delta-24-sterol methyltransferase	Metabolism	Lipid, fatty-acid and isoprenoin metabolism	Present in phagosome
split16.gid.0460 PCR product	DDB0186908	4	1699	0	0	0	PF01565;FAD binding domain;; PF02913;FAD linked oxidases, C-terminal...	Alkyldihydroxyacetonephosphate synthase (EC 2.5.1.26) (Alkyl-DHAP synthase) (Alkylglycerone-phosphate synthase). , ABA, BC4V1_0C0086_13457	DDB0191146	eapA;"alkyl-dihydroxyacetonephosphate_synthase"	0.720221	0.0412034	0.812717	0.0219118	eapA;"alkyl-dihydroxyacetonephosphate_synthase"	Metabolism	Lipid, fatty-acid and isoprenoin metabolism	mutations in the human ortholog (AGPS) causes peroxisomal disorders
split15.gid.0362 PCR product	DDB0187604	5	265	0	0	0	PF00378;Enoyl-CoA hydratase/isomerase...	3-hydroxyisobutyryl-coenzyme A hydrolase (EC 3.1.2.4). , ABA, BC5V1_0C0017_06806	-	-	-0.653483	0.026184	-0.630762	0.0332636	enoyl-CoA hydratase/isomerase domain-containing protei	Metabolism	Lipid, fatty-acid and isoprenoin metabolism
split14.gid.0069c PCR product	DDB0205302	3	2223	0	0	0	PF00378;Enoyl-CoA hydratase/isomerase...	Probable enoyl-CoA hydratase (EC 4.2.1.17). , ABA, JC3V1_0C0011_11354	-	-	-0.644378	0.0122605	-0.679179	0.00941432	Enoyl-CoA hydratase/isomerase family	Metabolism	Lipid, fatty-acid and isoprenoin metabolism
split8.gid.0305 PCR product	DDB0205157	3	2165	0	5	0	PF00173;Cytochrome b5-like Heme/Steroid... PF00487;Fatty acid desaturase;; PR00363;Cytochrome B5 signature ;;	Delta 5 fatty acid desaturase. , ABA, JC3V1_0C0008_11027	DDB0214992	fadB,des5-2,"delta_5_fatty_acid_desaturase"	0.892956	0.0150979	1.10638	0.00357426	fadB,des5-2,"delta_5_fatty_acid_desaturase"	Metabolism	Lipid, fatty-acid and isoprenoin metabolism
D10.chr1_gid_301002.277_F	DDB0190288	1	1133	1	0	0	PF00501;AMP-binding enzyme;; PR00154;AMP-binding signature ;;	AMP-binding protein. , ABA, JC1V1_0C0001_02572	DDB0231574	fcsB;"fatty_acyl-CoA_synthetase,long-chain-fatty-acid-CoA_ligase"	-1.44871	1.51713e-06	-1.56536	3.37727e-07	fcsB, fatty acyl-CoA synthetase, long-chain-fatty-acid-CoA ligase	Metabolism	Lipid, fatty-acid and isoprenoin metabolism	A Dictyostelium long chain fatty acyl coenzyme A-synthetase mediates fatty acid retrieval from endosomes
F08.schr6_gid_141002.42c_F	DDB0191679	6	857	0	6	0	PF01151;GNS1/SUR4 family;;	long chain fatty acid elongation protein, similar to gns1/sur4 family protein, ABA, EC6V1_0C0002_08055	-	-	-1.03186	0.00049211	-0.593379	0.027397	GNS1/SUR4 family	Metabolism	Lipid, fatty-acid and isoprenoin metabolism
split18.gid.0391 PCR product	DDB0205505	3	403	0	0	0	PF01575;MaoC like domain;;	Hypothetical peroxisomal multifunctional enzyme 2. , ABA, JC3V1_0C0013_11559	DDB0214811	mfeB;"hypothetical_peroxisomal_multifunctional_enzyme_2"	-1.06495	9.34531e-05	-0.650546	0.00584685	mfeB;"hypothetical_peroxisomal_multifunctional_enzyme_2"	Metabolism	Lipid, fatty-acid and isoprenoin metabolism
B08.schr6_gid_141002.38_F	DDB0191653	6	829	0	0	0	-	membrane protein/phospholipase, putative, Bll7128 protein, ABA, EC6V1_0C0002_08026	-	-	-2.0714	0.000653599	-1.76924	0.00228327	patatin family protein	Metabolism	Lipid, fatty-acid and isoprenoin metabolism
split12.gid.0359 PCR product	DDB0218187	3	970	0	0	0	-	JC3V1_0C0028_12680	-	-	-1.35121	0.000214641	-1.04127	0.00187266	Perilipin family	Metabolism	Lipid, fatty-acid and isoprenoin metabolism	lipid storage droplet protein
split7.gid.0175c-F	DDB0184443	6	671	1	0	0	PF05184;Saposin-like type B, region 1;;	BC6V1_0C0017_05986	-	-	0.587973	0.0205837	0.590401	0.0209518	Saposin (B) Domains	Metabolism	Lipid, fatty-acid and isoprenoin metabolism
A08.chr1_gid_301002.562_F	DDB0190553	1	1416	0	3	0	PF01598;Sterol desaturase;;	Sterol-C4-methyl oxidase-like. , ABA, JC1V1_0C0001_02878	-	-	-0.711025	0.00866209	-0.914525	0.00138456	Similar to sterol-C4-methyl oxidase-like	Metabolism	Lipid, fatty-acid and isoprenoin metabolism
split21.gid.0176 PCR product	DDB0217332	2	1372	0	9	0	PF00173;Cytochrome b5-like Heme/Steroid... PF00487;Fatty acid desaturase;; PR00075;Fatty acid desaturase family 1...	Similar to Mortierella alpina. Stearoyl-CoA desaturase (EC 1.14.99.5) (Acyl-CoA desaturase) (Fatty acid desaturase) (Delta(9)-desaturase). , predicted by automatic BLAST annotation	-	-	0.899244	0.00899166	1.02023	0.00366399	stearoyl-CoA desaturase	Metabolism	Lipid, fatty-acid and isoprenoin metabolism
split13.gid.0254 PCR product	DDB0206478	3	1229	0	0	0	PF03561;Allantoicase repeat;;	Allantoicase. , ABA, JC3V1_0C0037_13857	DDB0231471	allC;"allantoate_amidinohydrolase,allantoicase"	-1.1199	0.00664914	-1.25089	0.00298338	allC;"allantoate_amidinohydrolase,allantoicase"	Metabolism	Nitrogen and sulfur metabolism
split17.gid.0533 PCR product	DDB0205700	3	740	0	0	0	PF00266;Aminotransferase class-V;;	JC3V1_0C0018_11938	-	-	-1.30682	0.000170955	-1.25676	0.000197408	cysteine desulfurase	Metabolism	Nitrogen and sulfur metabolism
G04.chr2_ESTs_011002.2329c_F	DDB0169540	2	2459	0	1	0	PF03473;MOSC domain;; PF03476;MOSC N-terminal beta barrel domain;;	Hypothetical protein. , ABA, JC2V1_0C0047_06458	-	-	-1.00192	0.00366834	-0.669964	0.0464264	MOSC domain	Metabolism	Nitrogen and sulfur metabolism
split8.gid.0560c-F	DDB0187599	5	260	0	0	0	5prime nucleotidase family;;	BC5V1_0C0017_06801	DDB0230204	-	-0.895882	0.00280552	-0.703015	0.0155458	5prime nucleotidase family	Metabolism	Nucleotide metabolism
split8.gid.0253 PCR product	DDB0187063	4	1871	0	0	0	PF02558;Ketopantoate reductase PanE/ApbA;; PF02548;Ketopantoat	3-methyl-2-oxobutanoate hydroxymethyltransferase (EC 2.1.2.11) (Fragment). , ABA, BC4V1_0C0098_00475	DDB0231509	-	-1.83062	3.05504e-05	-1.40976	0.000286772	3-methyl-2-oxobutanoate hydroxymethyltransferase	Metabolism	Nucleotide metabolism
D09.chr1_gid_301002.1836_F	DDB0190860	1	1739	0	0	0	PF00156;Phosphoribosyl transferase domain;;	JC1V1_0C0001_03229	DDB0230173	-	-0.982105	0.00154299	-0.745487	0.0122059	adenine phosphoribosyltransferase	Metabolism	Nucleotide metabolism
A08.chr2_gid_011002.1319c_F	DDB0203073	2	2113	0	1	0	PF00962;Adenosine/AMP deaminase;;	Similar to Homo sapiens (Human). Cat eye syndrome critical region protein 1. , ABA, JC2V1_0C0032_04736	DDB0230172	-	-1.34817	0.0003295	-0.736181	0.0283277	adenosine deaminase-related growth factor	Metabolism	Nucleotide metabolism
split14.gid.0386c-F	DDB0215237	3	1539	0	0	0	PF00294;pfkB family carbohydrate kinase;; PR00990;Ribokinase signature ;;	JC3V1_0C0038_00032	DDB0231353	rbsK,RBKS,"ATP:D-ribose_5-phosphotransferase,ribokinase"	-0.564032	0.016186	-0.506281	0.0319492	ATP:D-ribose_5-phosphotransferase,ribokinase	Metabolism	Nucleotide metabolism
split11.gid.0537 PCR product	DDB0206047	3	1366	0	1	0	PF06418;CTP synthase N-terminus;; PF00117;Glutamine amidotransferase class-I;;	CTP synthase (CTP-synthetase, putative) (CTP-synthetase, putative; 3708-7443) (At3g12670). , ABA, JC3V1_0C0029_12713	DDB0230162	-	-1.01298	0.0190741	-1.19604	0.00667182	CTP synthase	Metabolism	Nucleotide metabolism
split23.gid.0144 PCR product	DDB0187738	5	405	1	0	1	PF00383;Cytidine and deoxycytidylate...	BC5V1_0C0024_06993	-	-	-0.75911	0.00821832	-0.732872	0.0107282	Cytidine and deoxycytidylate deaminase zinc-binding region	Metabolism	Nucleotide metabolism
split21.gid.0202-F	DDB0191911	6	1090	0	0	0	-	hypothetical protein, EC6V1_0C0009_08349	-	-	-1.00506	0.0306387	-1.2086	0.0104873	putative RNA methylase	Metabolism	Nucleotide metabolism
split11.gid.0076 PCR product	DDB0185785	4	540	0	0	0	PR00507;N12 class N6 adenine-specific DNA...	DNA methyltransferase (Predicted); adenine-specific (Predicted); similar to S. cerevisiae YOL124C. , ABA, BC4V1_0C0027_08606	-	-	-0.590772	0.00391639	-0.632918	0.00230573	Putative RNA methylase family	Metabolism	Nucleotide metabolism
split8.gid.0265c PCR product	DDB0219236	5	144	0	0	0	PF00406;Adenylate kinase;; PR00094;Adenylate kinase signature ;;	Cytidylate kinase (EC 2.7.4.14) (Deoxycytidylate kinase) (UMP-CMP kinase). , ABA, BC5V1_0C0009_06641	DDB0191367	pyrK;"UMP-CMP_kinase,cytidylate_kinase,uridylate_kinase"	-0.984695	0.00142563	-0.710155	0.0151894	pyrK, cytidylate kinase	Metabolism	Nucleotide metabolism
F10.chr2_gid_011002.1871_F	DDB0217423	2	1463	0	0	0	PF00268;Ribonucleotide reductase, small...	Similar to Dictyostelium discoideum (Slime mold). Ribonucleoside-diphosphate reductase small chain (EC 1.17.4.1) (Ribonucleotide reductase). , predicted by automatic BLAST annotation	-	-	-0.791134	0.00983101	-0.842422	0.00669449	rnrB_2, ribonucleotide reductase small subunit	Metabolism	Nucleotide metabolism
split11.gid.0345c-F	DDB0215284	3	585	0	0	0	PF00904;Involucrin repeat;; PF00588;SpoU rRNA Methylase family;;	DG2033 protein (Fragment). , ABA, JC3V1_0C0014_11619	DDB0220033	DG2033;"tRNA/rRNA_methyltransferase_SpoU_family_protein"	-0.76581	0.0119405	-0.933608	0.00312636	tRNA/rRNA methyltransferase SpoU family protein	Metabolism	Nucleotide metabolism
split14.gid.0158-F	DDB0186269	4	1023	0	0	0	PF00085;Thioredoxin;; PR00421;Thioredoxin family signature ;;	BC4V1_0C0056_10454	-	-	-1.41331	0.000313551	-1.90525	1.20089e-05	Thioredoxin family	Metabolism	Other
split18.gid.0322c PCR product	DDB0206431	3	1184	0	0	0	PF01360;Monooxygenase;; PR00420;Aromatic-ring hydroxylase...	JC3V1_0C0037_13810	-	-	-1.62711	5.32763e-06	-1.12886	0.000127424	FAD binding domain	Metabolism	Other
split16.gid.0514 PCR product	DDB0187958	5	642	0	0	0	PF01227;GTP cyclohydrolase I;;	GTP cyclohydrolase I (EC 3.5.4.16) (GTP-CH-I). , ABA, BC5V1_0C0038_07526	DDB0191399	gchA,"GCH,GTPCH,folE,gtoC","GTP_cyclohydrolase_I"	-0.906209	0.0030936	-0.893954	0.00330215	gchA,"GTP_cyclohydrolase_I"	Metabolism	Other
split9.gid.0428c PCR product	DDB0185963	4	718	0	0	0	PF01237;Oxysterol-binding protein;;	BC4V1_0C0039_09295	-	-	-0.5456	0.0468952	-0.747537	0.0073664	Oxysterol-binding protein	Metabolism	Other
split23.gid.0356c-F	DDB0205608	3	1833	0	0	0	PF00107;Zinc-binding dehydrogenase;; PF00698;Acyl transferase domain;; PF02801;Beta-ketoacyl synthase, C-terminal...	Hypothetical protein. , ABA, JC3V1_0C0016_11817	-	-	0.542606	0.0103035	0.601035	0.00542328	pks18, putative polyketide synthase	Metabolism	Other
G07.chr2_gid_011002.1171c_F	DDB0168380	2	220	0	0	0	PF00107;Zinc-binding dehydrogenase;; PF00698;Acyl transferase domain;; PF02801;Beta-ketoacyl synthase, C-terminal...	Similar to Cryptosporidium parvum. type I fatty acid synthase. , ABA, JC2V1_0C0001_12822	-	-	0.570251	0.0119484	0.989034	0.00013366	pks5, putative polyketide synthase	Metabolism	Other
split13.gid.0005 PCR product	DDB0219613	5	1817	0	0	0	PF00107;Zinc-binding dehydrogenase;; PF00550;Phosphopantetheine attachment site;; PF00698;Acyl transferase domain;; PF02797;Chalcone and stilbene synthases,... PF02801;Beta-ketoacyl synthase, C-terminal...	Hypothetical protein. , ABA, BC5V1_0C0129_08879	-	-	0.677073	0.00994142	1.05245	0.000283573	stlB, putative polyketide synthase	Metabolism	Other
split12.gid.0564 PCR product	DDB0186173	4	925	0	1	0	PF00328;Histidine acid phosphatase;;	BC4V1_0C0052_10348	-	-	-0.78999	0.0393443	-0.803481	0.0373761	Histidine acid phosphatase	Metabolism
split3.gid.0528-F	DDB0184156	6	393	0	0	0	PF00583;Acetyltransferase (GNAT) family;;	BC6V1_0C0012_05523	-	-	0.806482	0.0113224	0.778777	0.015491	Acetyltransferase (GNAT) family	Metabolism
split10.gid.0462 PCR product	DDB0205937	3	895	0	2	0	PF00171;Aldehyde dehydrogenase family;;	SPBC21C3.15c protein. , ABA, JC3V1_0C0025_12599	DDB0231482	-	1.01989	0.00484898	0.80837	0.0223295	Aldehyde dehydrogenase family	Metabolism
split26.gid.0001c PCR product	DDB0183800	6	32	0	0	0	PF00070;Pyridine nucleotide-disulphide... PF02852;Pyridine nucleotide-disulphide... PR00368;FAD-dependent pyridine nucleotide... PR00411;Pyridine nucleotide disulphide... PR00945;Mercuric reductase class II... PR00469;Pyridine nucleotide disulphide...	BC6V1_0C0002_01872	DDB0216232	lpd,"bkdD,odhC,pdhD","dihydrolipoamide_dehydrogenase,dihydrolipoamide:NAD_oxidoreductase,dihydrolipoyl_dehydrogenase,glycine_cleavage_system_L-protein"	-0.595465	0.0196992	-0.567225	0.0271926	dihydrolipoamide_dehydrogenase	Metabolism
split16.gid.0552c PCR product	DDB0188526	5	1245	0	0	0	PF01565;FAD binding domain;;	BC5V1_0C0092_11752	-	-	-1.14329	0.00197755	-0.931968	0.0090839	FAD binding domain	Metabolism		This family consists of various enzymes that use FAD as a co-factor, most of the enzymes are similar to oxygen oxidoreductase
A07.chr2_gid_011002.1578_F	DDB0169374	2	3334	0	0	0	PF00702;haloacid dehalogenase-like...	Hypothetical protein. , ABA, JC2V1_0C0044_06211	-	-	-1.26097	3.68502e-06	-1.45238	3.37727e-07	haloacid dehalogenase-like hydrolase	Metabolism
split10.gid.0089 PCR product	DDB0204714	3	1470	0	0	0	PF00155;Aminotransferase class I and II;;	JC3V1_0C0052_03475	DDB0231416	hemA,ALAS,"5-aminolevulinate_synthase,ALA_synthase"	0.999418	8.19936e-05	0.988839	7.53762e-05	hemA,ALAS,"5-aminolevulinate_synthase,ALA_synthase"	Metabolism
split18.gid.0062c-F	DDB0187575	5	238	0	0	0	PF01360;Monooxygenase;; PF01494;FAD binding domain;; PR00420;Aromatic-ring hydroxylase...	BC5V1_0C0016_06773	-	-	-1.30425	0.00570394	-1.13816	0.0148125	monooxygenase, FAD-binding	Metabolism
E02.chr2_gid_011002.589c_F	DDB0203608	2	301	0	0	0	PF00724;NADH:flavin oxidoreductase / NADH...	JC2V1_0C0002_12908	-	-	-2.99383	1.74185e-05	-2.48536	8.26723e-05	NADH:flavin oxidoreductase/NADH oxidase domain-containing protein	Metabolism
split17.gid.0307 PCR product	DDB0186877	4	1665	0	0	0	PF00561;alpha/beta hydrolase fold;; PR00111;Alpha/beta hydrolase fold signature...	BC4V1_0C0084_13358	-	-	-0.701393	0.00425936	-0.826309	0.00125373	Predicted hydrolases or acyltransferases	Metabolism
D09.chr2_gid_011002.928_F	DDB0203708	2	569	0	0	0	-	Similar to Arabidopsis thaliana (Mouse-ear cress). Putative NADH-ubiquinone oxireductase. , ABA, JC2V1_0C0006_13167	-	-	0.603365	0.0110749	0.660438	0.00645697	Putative dehydrogenase domain	Metabolism
split1.gid.0043c PCR product	DDB0186921	4	1712	0	0	0	PF00107;Zinc-binding dehydrogenase;;	Putative quinone oxidoreductase (At5g16980). , ABA, BC4V1_0C0087_13470	-	-	-0.680097	0.018167	-0.795744	0.0066962	Putative quinone oxidoreductase	Metabolism
split19.gid.0277c PCR product	DDB0218378	3	2292	0	0	0	PF02769;AIR synthase related protein,...	Selenide,water dikinase (EC 2.7.9.3) (Selenophosphate synthetase) (Selenium donor protein) (Fragment). , ABA, JC3V1_0C0045_00884	DDB0214887	selD;	0.830527	0.026184	0.849773	0.0236632	selD, selenophosphate synthase	Metabolism		for synthesis of Secys-tRNA, the precursor of selenocysteine
split11.gid.0017 PCR product	DDB0219578	5	1688	0	0	0	PF00106;short chain dehydrogenase;; PR00081;Glucose/ribitol dehydrogenase... PR00080;Short-chain dehydrogenase/reductase...	BC5V1_0C0116_00058	-	-	-0.556627	0.0259301	-0.764286	0.00317129	short chain dehydrogenase	Metabolism		Present in phagosomes and regulated by Legionella
H12.chr2_gid_011002.2043_F	DDB0168766	2	629	0	0	0	PF00106;short chain dehydrogenase;; PR00080;Short-chain dehydrogenase/reductase... PR00081;Glucose/ribitol dehydrogenase...	JC2V1_0C0007_13251	-	-	0.748903	0.0103562	0.899862	0.00285233	short chain dehydrogenase	Metabolism
A11.chr1_gid_301002.1686_F	DDB0201995	1	1788	0	0	0	-	JC1V1_0C0001_03286	-	-	-0.638416	0.000192558	-0.69434	7.53762e-05	Short-chain alcohol dehydrogenase	Metabolism
H01.chr1_gid_301002.1419_F	DDB0191047	1	1929	1	1	0	-	Clostridium pasteurianum ferredoxin homolog. , ABA, JC1V1_0C0001_03432	-	-	-0.76474	0.0013815	-0.550661	0.0148043	Sucrolytic enzyme/ferredoxin homolog protei	Metabolism
split14.gid.0011c PCR product	DDB0205223	3	1331	0	0	0	PF03232;Ubiquinone biosynthesis protein...	Putative COQ7 isologue. , ABA, JC3V1_0C0009_11094	-	-	1.02454	0.0291333	0.991813	0.0364779	Ubiquinone biosynthesis protein	Metabolism
G01.chr1_gid_301002.337c_F	DDB0190345	1	1194	0	0	0	PF00022;Actin;; PR00190;Actin signature ;;	Actin, cytoskeletal 1 (LPC1). , ABA, JC1V1_0C0001_02634	-	-	-0.617695	0.00662789	-0.642996	0.00512729	Actin	Movement	Cytoskeletal organization
D10.chr1_gid_301002.446c_F	DDB0216677	1	1301	0	0	0	PF03953;Tubulin/FtsZ family, C-terminal... PF00091;Tubulin/FtsZ family, GTPase domain;; PR01161;Tubulin signature ;; PR01163;Beta-tubulin signature ;;	Beta tubulin. , ABA, JC1V1_0C0001_02753	DDB0191169	tubB;"beta_tubulin"	0.782896	0.00383314	0.658625	0.0131611	tubB;"beta_tubulin"	Movement	Cytoskeletal organization
A10.schr5_gid_211002.63c_F	DDB0189280	5	1975	0	1	0	PF02487;CLN3 protein;; PF07690;Major Facilitator Superfamily;; PR01315;CLN3 Battenprimes disease protein...	BC5V1_0C0142_10143	-	-	-1.38427	1.05465e-05	-0.807376	0.00132483	CLN3 protein;Major Facilitator Superfamily	Protein destination	Protein modification	CLN3 contains several motifs that may undergo lipid post-translational modifications. CLN3 proteins, which are believed to associate in complexes, are heavily glycosylated lysosomal membrane proteins. responsible for Batten's disease, a juvenile neurological disorder
split21.gf.0460-F	DDB0186130	4	886	1	6	0	PF06699;Phospho-ethanolamin	BC4V1_0C0050_10305	-	-	-1.12566	0.00066002	-1.32847	0.000122671	pigF, phosphatidylinositol glycan, class Fphosphoethanolamine N-methyltransferase family protein	Protein destination	Protein modification	formation of a glycosylphosphatidylinositol (GPI) anchor that attaches some membrane proteins to the lipid bilayer of the cell membrane
split13.gid.0461-F	DDB0187271	4	2089	0	0	0	PF01239;Protein prenyltransferase alpha...	BC4V1_0C0109_09234	-	-	-0.693933	0.0138925	-0.663809	0.0197563	Protein prenyltransferase, alpha subunit	Protein destination	Protein modification
split6.gid.0066c-F	DDB0187195	4	2009	0	0	0	PF00240;Ubiquitin family;; PR00348;Ubiquitin signature ;;	BC4V1_0C0103_09008	-	-	-0.682581	0.0121617	-0.559737	0.0416584	Ubiquitin family protein	Protein destination	Protein modification
F12.chr2_gid_011002.1090c_F	DDB0217546	2	1782	0	0	0	PF06650;Protein of unknown function... PF00904;Involucrin repeat;;	Similar to vacuolar Protein Sorting; Vps13p. , ABA, JC2V1_0C0033_05106	-	-	0.796413	0.000243602	0.568015	0.00384714	vps13B, vacuolar protein sorting-associated protein	Protein destination	Protein targeting , sorting and traslocation
split11.gid.0442c-F	DDB0205767	3	805	0	0	0	PF03810;Importin-beta N-terminal domain;;	JC3V1_0C0021_12426	-	-	-1.38606	0.000452728	-0.914209	0.0111572	Importin-beta N-terminal domain	Protein destination	Protein targeting, sorting and traslocation
split3.gid.0113c PCR product	DDB0219696	6	300	0	0	0	PF01399;PCI domain;;	BC6V1_0C0007_02255	-	-	0.856265	0.000487576	0.563954	0.0122059	CSN3, COP9 signalosome complex subunit 3	Protein destination	Proteolysis	The COP9 signalosome regulates cell proliferation of Dictyostelium
split1.gid.0517c PCR product	DDB0188097	5	782	0	0	0	PF05193;Peptidase M16 inactive domain;; PF00675;Insulinase (Peptidase family M16);;	Putative mitochondrial processing peptidase (AT3g02090/F1C9_12). , ABA, BC5V1_0C0054_08757	DDB0231799	mppB;"mitochondrial_processing_peptidase_beta_subunit"	0.848079	0.0366103	0.9267	0.022801	mppB;"mitochondrial_processing_peptidase_beta_subunit"	Protein destination	Proteolysis	Present in the phagosome
split9.gid.0202c PCR product	DDB0188792	5	1517	0	0	0	PF05021;NPL4 family;;	BC5V1_0C0110_07768	-	-	-1.45705	3.26883e-05	-1.26346	9.39688e-05	npl4, nuclear protein localization 4	Protein destination	Proteolysis	ortholog of NPL4; together with ufd1 and cdcD, involved in recognition of polyubiquitinated proteins and their presentation to the 26S proteasome for degradation. Related to ERAD, Endoplasmic Reticulum Associated degradation
B10.chr1_gid_301002.1051c_F	DDB0189322	1	111	0	1	0	PF00004;ATPase family associated with various... PF01434;Peptidase family M41;; PR00830;Endopeptidase La (Lon) serine...	Cell division protein-like. , ABA, JC1V1_0C0002_03537	-	-	0.664474	0.00890318	0.821419	0.00185172	Peptidase family M41	Protein destination	Proteolysis
split8.gid.0474c PCR product	DDB0204548	3	1874	0	0	0	PF00097;Zinc finger, C3HC4 type (RING... PF05495;CHY zinc finger;;	JC3V1_0C0048_01209	-	-	0.558301	0.000874904	0.879965	7.00308e-06	putative E3 ubiquitin ligase	Protein destination	Proteolysis
F10.chr2_ESTs_011002.1123c_F	DDB0203213	2	1763	1	0	1	PF05577;Serine carboxypeptidase S28;;	Putative serine protease F56F10.1 precursor (EC 3.4.-.-). , ABA, JC2V1_0C0033_05125	-	-	0.565137	0.0106666	0.637407	0.00482393	Putative serine protease	Protein destination	Proteolysis
split5.gid.0528c-F	DDB0190305	1	1151	0	0	0	-	JC1V1_0C0001_02593	-	-	-1.71426	0.000450007	-2.22683	2.72565e-05	RING-finger-containing ubiquitin ligase	Protein destination	Proteolysis
split21.gid.0201 PCR product	DDB0191910	6	1089	1	2	1	PF01457;Leishmanolysin;;	gp63, Gp63 homolog. , ABA, EC6V1_0C0009_08348	DDB0201668	sigB,"7D,GP63,orfGP63","leishmanolysin_family_protein,peptidase_M8_family_protein"	-1.44446	0.00141643	-1.18824	0.00614417	sigB,GP63,orfGP63","leishmanolysin_family_protein,peptidase	Protein destination	Proteolysis
split10.gid.0319-F	DDB0219558	5	1613	0	0	0	PF00443;Ubiquitin carboxyl-terminal...	Ubiquitin-specific protease 4 (UBP4) (At2g22310/T26C19.3). , ABA, BC5V1_0C0115_00017	-	-	0.811532	0.000430726	0.504282	0.0156867	usp12, putative ubiquitin carboxyl-terminal hydrolase (UCH)	Protein destination	Proteolysis
split15.gid.0220c PCR product	DDB0188490	5	1204	0	0	0	PF00443;Ubiquitin carboxyl-terminal...	BC5V1_0C0088_11141	-	-	0.828298	0.00367724	0.596477	0.03138	usp40, putative ubiquitin carboxyl-terminal hydrolase (UCH)	Protein destination	Proteolysis
B03.chr2_gid_011002.43_F	DDB0167328	2	2215	0	0	0	PF01412;Putative GTPase activating protein... PR00405;HIV Rev interacting protein...	Hypothetical protein. , ABA, JC2V1_0C0018_00292	-	-	0.579753	0.0302955	0.674543	0.0129374	ArfGAP, Arf GTPase activating protein	Signal transduction	G-proteins
A03.schr5_gid_211002.249_F	DDB0187828	5	499	0	0	0	PF00400;WD domain, G-beta repeat;; PF00620;RhoGAP domain;; PR00320;G protein beta WD-40 repeat...	BC5V1_0C0029_07108	-	-	0.618732	0.00492349	0.521026	0.0158764	gacX, RacGAP	Signal transduction	G-proteins
C04.chr2_gid_011002.1941_F	DDB0217797	2	2662	0	0	0	PF00503;G-protein alpha subunit;; PR00318;Alpha G protein (transducin)...	Similar to Dictyostelium discoideum (Slime mold). guanine nucleotide-binding protein alpha-7 subunit (G alpha 7). , predicted by automatic BLAST annotation	DDB0185045	gpaG,"Ga7,Galpha7,gpa7","G-protein_subunit_alpha_7"	-0.932565	0.0117687	-0.769174	0.039662	gpaG,"G-protein_subunit_alpha_7"	Signal transduction	G-proteins
split14.gid.0447-F	DDB0205484	3	385	0	0	0	PF00616;GTPase-activator protein for Ras-like... PF00168;C2 domain;; PR00360;C2 domain signature ;;	CG6721-PA (Cg6721-pb) (LD27520p). , ABA, JC3V1_0C0012_11537	DDB0220496	NGAP,DdNGAP,"NGAP-like_protein,Ras_p21_protein_activator"	0.581779	0.00346739	0.685951	0.000975867	GTPase-activator protein for Ras-like	Signal transduction	G-proteins
split14.gf.0625c-F	DDB0202545	2	2116	0	0	0	-	JC2V1_0C0019_00346	DDB0230046	rabX;"Rab_GTPase"	-0.594121	0.0135128	-0.759899	0.00249077	rabX;"Rab_GTPase"	Signal transduction	G-proteins
split9.gid.0354c PCR product	DDB0186244	4	996	0	0	0	PF03109;ABC1 family;;	AgCP6020 (Fragment). , ABA, BC4V1_0C0056_10426	DDB0216431	abkD,AdckB2,"putative_ABC1_family_protein_kinase,putative_protein_serine/threonine_kinase"	0.79636	0.00550625	0.880839	0.00253778	abkD,AdckB2,"putative_ABC1_family_protein_kinase"	Signal transduction	Kinases
split20.gid.0216-F	DDB0217600	2	1980	0	0	0	PF00069;Protein kinase domain;; PR00109;Tyrosine kinase catalytic domain...	Similar to Mus musculus (Mouse). 13 days embryo male testis cDNA, RIKEN full-length enriched library, clone:6030407P11 product:NIMA (Never in mitosis gene a)-related expressed kinase 1, full insert sequence. , ABA, JC2V1_0C0032_04880	DDB0220003	nek3;"putative_Nek_(NimA-related)_family_protein_kinase,putative_protein_serine/threonine_kinase"	0.545947	0.0175048	0.562258	0.0152939	nek3, putative protein serine/threonine kinase	Signal transduction	Kinases	similar to vertebrate Nek kinases which are involved in regulation of mitosis
C04.chr2_gid_011002.1675c_F	DDB0203684	2	504	0	0	0	PF07647;SAM domain (Sterile alpha motif);; PF00536;SAM domain (Sterile alpha motif);; PF00069;Protein kinase domain;; PF07714;Protein tyrosine kinase;; PF00168;C2 domain;; PF00023;Ankyrin repeat;; PR00360;C2 domain signature ;; PR01415;Ankyrin repeat signature ;;	Similar to Dictyostelium discoideum (Slime mold). Ankyrin repeat containing protein (Fragment). , ABA, JC2V1_0C0005_13126	DDB0229848	-	0.531425	0.0133308	0.555975	0.0107282	tyrosine kinase-like	Signal transduction	Kinases
E01.chr1_gid_301002.941_F	DDB0189806	1	618	0	0	0	PF02816;Alpha-kinase family;;	JC1V1_0C0002_04074	DDB0216405	vwkA;"VWFA_domain-containing_protein,alpha_kinase,protein_serine/threonine_kinase"	-0.766381	0.00196979	-0.669569	0.00562875	vwkA;"protein_serine/threonine_kinase"	Signal transduction	Kinases	mutant has decreased growth rate in suspension, delayed development, aberrant fruiting body morphology, increased myosin protein level, increased myosin II assembly, aberrant cytokinesis
split16.gid.0143c-F	DDB0205355	3	262	0	1	0	PF00149;Calcineurin-like phosphoesterase;;	Phosphohydrolases, Icc family. , ABA, JC3V1_0C0012_11408	-	-	-1.27	0.00156697	-0.855463	0.0250792	Calcineurin-like phosphoesterase	Signal transduction	Other
split8.gid.0127 PCR product	DDB0218779	4	1546	1	0	0	PF02112;cAMP phosphodiesterases class-II;; PR00388;3prime5prime-cyclic nucleotide class II...	3prime,5prime-cyclic-nucleotide phosphodiesterase precursor (EC 3.1.4.17) (PDEase) (3prime:5prime-CNP). , predicted by automatic BLAST annotation	DDB0219974	pdsA,"PDE,pde1,pdeA","cAMP_phosphodiesterase,cyclic_nucleotide_phosphodiesterase"	0.785437	0.0108594	1.39933	8.47391e-05	pdsA,"PDE,pde1,pdeA","cAMP_phosphodiesterase,cyclic_nucleotide_phosphodiesterase"	Signal transduction	Other
split13.gid.0383c-F	DDB0204820	3	2363	0	0	0	PF00071;Ras family;; PR00449;Transforming protein P21 ras...	JC3V1_0C0001_10642	DDB0230041	rabS;"Rab_GTPase"	-0.79812	0.000466101	-0.871581	0.00016804	rabS;"Rab_GTPase"	Signal transduction	Other
split3.gid.0227-F	DDB0190872	1	1751	0	1	0	PF03031;NLI interacting factor-like...	JC1V1_0C0001_03243	-	-	-0.545564	0.0370504	-0.601179	0.0221998	NLI interacting factor-like phosphatase	Signal transduction	Phosphatases
split13.gid.0363-F	DDB0185382	4	120	0	0	0	PF00149;Calcineurin-like phosphoesterase;; PF07719;Tetratricopeptide repeat;; PF00515;Tetratricopeptide repeat;; PR00114;Serine/threonine phosphatase family...	PPP5C protein. , ABA, BC4V1_0C0009_07257	-	-	-0.677849	0.00512744	-0.61558	0.0101674	Protein phosphatase 5, catalytic subunit	Signal transduction	Phosphatases
split18.gf.0020-R	DDB0186390	4	1145	0	2	0	-	BC4V1_0C0062_11188	DDB0231234	-	-0.846113	0.00299477	-0.740535	0.00788022	protein tyrosine phosphatase	Signal transduction	Phosphatases
split16.gid.0569 PCR product	DDB0218065	3	165	0	0	0	PF00102;Protein-tyrosine phosphatase;; PR00700;Protein tyrosine phosphatase...	Protein-tyrosine phosphatase 2 (EC 3.1.3.48) (Protein-tyrosine-phosphate phosphohydrolase 2) (PTPA). , ABA, JC3V1_0C0047_01129	DDB0214985	ptpB,DdPTPa,"phosphotyrosine_phosphatase_ptp2,protein_tyrosine_phosphatase"	-1.19624	0.00721221	-1.01404	0.021793	ptpB,DdPTPa,"phosphotyrosine_phosphatase_ptp2	Signal transduction	Phosphatases	Growth affected
C04.chr1_gid_301002.1441_F	DDB0189698	1	504	0	0	0	-	JC1V1_0C0002_03955	-	-	-0.755294	0.0179027	-0.886882	0.00645697	Tyrosine specific protein phosphatases family	Signal transduction	Phosphatases
G02.chr2_gid_011002.1523_F	DDB0203756	2	684	1	8	0	-	JC2V1_0C0007_13310	-	-	0.69016	0.00360573	0.985836	0.000143369	G-protein-coupled receptor (GPCR) family protein	Signal transduction	Receptor proteins
split8.gid.0530c PCR product	DDB0189216	5	1920	0	0	0	PF00620;RhoGAP domain;;	BC5V1_0C0135_09435	-	-	-0.632189	0.0313558	-0.584483	0.0490175	gacD, RacGAP	Signal transduction	Regulation of G-protein activity
E09.chr2_gid_011002.1861_F	DDB0217433	2	1473	0	0	0	PF00615;Regulator of G protein signaling... PF00560;Leucine Rich Repeat;; PR01301;Regulator of G protein signalling... PR00019;Leucine-rich repeat signature ;;	Hypothetical protein. , predicted by automatic BLAST annotation	-	-	0.899089	0.000406418	0.721327	0.0024076	Regulator of G protein signaling	Signal transduction	Regulation of G-protein activity
H06.chr2_gid_011002.1577_F	DDB0169375	2	3335	1	1	0	-	Similar to Dictyostelium discoideum (Slime mold). CGMP-specific phosphodiesterase. , ABA, JC2V1_0C0044_06212	-	-	-0.828948	0.00593411	-0.787215	0.00874421	cGMP-specific phosphodiesterase	Signal transduction	Second messenger formation
G02.chr2_gid_011002.1391c_F	DDB0167494	2	1983	1	0	0	PF04916;Laminin A;;	Hypothetical protein. , ABA, JC2V1_0C0032_04877	DDB0231381	plbF,PLB,"phospholipase_B-like"	-1.17027	0.00066002	-1.01497	0.00208267	plbF,PLB,"phospholipase_B-like"	Signal transduction	Second messenger formation
D04.chr2_gid_011002.2207_F	DDB0168860	2	729	0	0	0	PF00781;Diacylglycerol kinase catalytic...	JC2V1_0C0009_13447	DDB0185181	sgkA,"SK,SPHK","sphingosine_kinase"	-0.970306	0.000191644	-0.794974	0.00110706	sgkA,"SK,SPHK","sphingosine_kinase"	Signal transduction	Second messenger formation	Single and double knock outs showed that sphingosine kinase is involved in positive regulation of cell proliferation and in resistance to the chemotherapeutic drug cisplatin
G05.chr2_gid_011002.1818c_F	DDB0167227	2	2311	0	0	0	PF00173;Cytochrome b5-like Heme/Steroid... PR00363;Cytochrome B5 signature ;;	Similar to Homo sapiens (Human). Flavohemoprotein b5+b5R (DJ676J13.1) (Flavohemoprotein b5+b5R cytochrome b-type NAD(P)H oxidoreductase). , ABA, JC2V1_0C0017_00176	-	-	-0.710365	0.0102101	-1.57379	6.96759e-06	Cytochrome b5-like Heme/Steroid binding domain	Signal transduction		This family also includes proteins that bind to steroids. The family includes progesterone receptors.
D08.chr1_gid_301002.731_F	DDB0216720	1	1513	1	4	0	PF00335;Tetraspanin family;; PR00259;Transmembrane four family signature...	JC1V1_0C0001_02980	-	-	-0.73494	0.0060957	-0.682118	0.0104456	Tetraspanin family	Signal transduction
C05.chr2_gid_011002.1813c_F	DDB0202483	2	2306	1	1	0	PF00578;AhpC/TSA family;;	Similar to Anabaena sp. (Strain PCC 7120). Bacterioferritin comigratory protein. , ABA, JC2V1_0C0017_00181	-	-	-0.509819	0.0375701	-0.678885	0.00661086	AhpC/TSA family	Stress response and cell rescue	Detoxification
split21.gid.0464c PCR product	DDB0203727	2	620	0	0	0	PF00578;AhpC/TSA family;;	JC2V1_0C0007_13241	-	-	-1.25214	0.0103065	-1.88806	0.000436024	AhpC/TSA family protein. Thioredoxin-like	Stress response and cell rescue	Detoxification	peroxiredoxins are not only antioxidant proteins, but also involved in „redox signalling“
F01.chr2_gid_011002.2050c_F	DDB0203727	2	620	0	0	0	PF00578;AhpC/TSA family;;	JC2V1_0C0007_13241	-	-	-1.11049	0.00483989	-2.00389	1.72043e-05	AhpC/TSA family protein. Thioredoxin-like	Stress response and cell rescue	Detoxification
split9.gid.0208 PCR product	DDB0205904	3	1085	0	0	0	PF00578;AhpC/TSA family;;	Similar to Anabaena sp. (Strain PCC 7120). Bacterioferritin comigratory protein. , ABA, JC3V1_0C0022_12565	-	-	-1.10228	0.00150713	-1.63372	3.31537e-05	AhpC/TSA family protein. Thioredoxin-like	Stress response and cell rescue	Detoxification
F09.chr2_gid_011002.932c_F	DDB0168230	2	889	0	1	0	PF00067;Cytochrome P450;; PR00463;E-class P450 group I signature ;; PR00385;P450 superfamily signature ;;	JC2V1_0C0023_01587	-	-	0.606353	0.00337343	0.669469	0.00153984	Cytochrome P450	Stress response and cell rescue	Detoxification
split24.gid.0117c-F	DDB0217979	2	3184	0	1	0	PF00067;Cytochrome P450;; PR00463;E-class P450 group I signature ;; PR00385;P450 superfamily signature ;;	JC2V1_0C0037_05700	-	-	-1.1097	0.00312246	-1.24209	0.00132483	cytochrome P450 family protein	Stress response and cell rescue	Detoxification	Cytochrome P450s are haem-thiolate proteins [6] involved in the oxidative degradation of various compounds. They are particularly well known for their role in the degradation of environmental toxins and mutagens.
split6.gid.0457c-F	DDB0187276	4	2094	1	0	0	PF00067;Cytochrome P450;; PR00463;E-class P450 group I signature ;; PR00385;P450 superfamily signature ;;	BC4V1_0C0109_09239	-	-	-0.731729	0.00680243	-0.88487	0.001712	cytochrome P450 family protein	Stress response and cell rescue	Detoxification
split14.gid.0236c-F	DDB0186118	4	872	1	2	0	PF00067;Cytochrome P450;; PR00385;P450 superfamily signature ;; PR00463;E-class P450 group I signature ;;	BC4V1_0C0049_10100	-	-	-0.544399	0.0123057	-0.506121	0.0209307	cytochrome P450 family protein	Stress response and cell rescue	Detoxification
D07.chr2_gid_011002.2235c_F	DDB0167587	2	1880	0	0	0	PF00043;Glutathione S-transferase, C-terminal... PF02798;Glutathione S-transferase, N-terminal...	Similar to Ralstonia solanacearum (Pseudomonas solanacearum). Putative GST-related protein (EC 2.5.1.18). , ABA, JC2V1_0C0033_04997	-	-	-2.24154	1.86062e-05	-2.02472	3.52834e-05	Glutathione S-transferase	Stress response and cell rescue	Detoxification	In eukaryotes, glutathione S-transferases (GSTs) participate in the detoxification of reactive electrophilic compounds by catalysing their conjugation to glutathione.
split14.gid.0342 PCR product	DDB0218804	4	1691	0	0	0	PF00043;Glutathione S-transferase, C-terminal...	Hypothetical protein At4g19880 (Fragment). , ABA, BC4V1_0C0085_13384	DDB0231435	-	-1.06588	0.000260615	-0.861362	0.00162862	Glutathione S-transferase	Stress response and cell rescue	Detoxification
split11.gid.0022c PCR product	DDB0185602	4	362	0	0	0	PF03358;NADPH-dependent FMN reductase;;	BC4V1_0C0021_08411	-	-	-0.659186	0.030767	-0.925437	0.0033915	putative FMN-dependent NAD(P)H:quinone reductase	Stress response and cell rescue	Detoxification	FMN-dependent NAD(P)H:quinone reductase that may be involved in quinone detoxification
C01.chr2_gid_011002.153c_F	DDB0168563	2	410	0	0	0	PF02798;Glutathione S-transferase, N-terminal... PF00043;Glutathione S-transferase, C-terminal...	Similar to Rhizobium loti (Mesorhizobium loti). Glutathione S-transferase. , ABA, JC2V1_0C0003_12998	DDB0231434	-	-0.642138	0.00521656	-1.22848	1.20089e-05	putative glutathione S-transferase	Stress response and cell rescue	Detoxification
D07.chr1_gid_301002.1811c_F	DDB0201962	1	1716	0	0	0	-	JC1V1_0C0001_03200	-	-	-0.595341	0.0120855	-0.513689	0.0317614	Ku70-binding family protein	Stress response and cell rescue	DNA repair
F12.schr6_gid_141002.219_F	DDB0191833	6	1022	0	0	0	PF03849;Transcription factor Tfb2;;	Transcription factor Tfb2, putative, cg7764 protein, ABA, EC6V1_0C0005_08270	DDB0231037	TFIIH4,"TFIIH_subunit,general_transcription_factor_IIH,_polypeptide_4"	-0.807626	0.000430726	-0.902116	0.000125716	TFIIH4,"TFIIH_subunit,general_transcription_factor_IIH,_polypeptide_4"	Stress response and cell rescue	DNA repair	ortholog of S. cerevisiae TFB2, subunit of TFIIH and nucleotide excision repair factor 3 complexes, involved in transcription initiation, required for nucleotide excision repair
split17.gid.0102c PCR product	DDB0204089	3	1710	0	0	0	PF00293;NUDIX domain;; PR01356;Anti-sense to fibroblast growth... PR00502;NUDIX hydrolase family signature...	CG8128-PA. , ABA, JC3V1_0C0042_00738	-	-	-0.894506	0.00345655	-1.14001	0.000454713	NUDIX hydrolase family	Stress response and cell rescue	Other	Substrates of nudix hydrolases include intact and oxidatively damaged nucleoside triphosphates, dinucleoside polyphosphates, nucleotide-sugars and dinucleotide enzymes. These substrates are metabolites or cell signaling molecules that require regulation during different stages of the cell cycle or during periods of stress.
split19.gid.0535 PCR product	DDB0185428	4	185	1	1	0	PF03088;Strictosidine synthase;;	BC4V1_0C0012_07583	-	-	-1.73947	0.000260615	-1.00806	0.0174383	Strictosidine synthase	Stress response and cell rescue	Other	sinthesis of an alkaloid that might be involved in defence mechanisms in plants
F10.chr2_gid_011002.2145_F	DDB0169033	2	2995	0	0	0	PF02518;Histidine kinase-, DNA gyrase B-, and... PF00183;Hsp90 protein;; PR00775;90kDa heat shock protein signature...	Similar to Dictyostelium discoideum (Slime mold). TNF receptor associated protein 1. , ABA, JC2V1_0C0022_01406	DDB0185036	trap1,Dd-trap1,"TNF_receptor-associated_protein"	-1.93017	0.000530323	-1.56254	0.00285233	trap1,Dd-trap1,"TNF_receptor-associated_protein",member of the HSP90 fam	Stress response and cell rescue	Other	In antisense RNA experiments, the reduction of Trap1 protein results in reduced growth rate
split19.gid.0530c PCR product	DDB0188234	5	921	0	0	0	PF00004;ATPase family associated with various... PF07724;ATPase family associated with various... PR00300;ATP-dependent Clp protease...	Chaperone clpB	DDB0231600	-	-1.00395	0.00664914	-1.24644	0.00138456	Chaperone clpB	Stress response and cell rescue	Stress response	AAA family proteins often perform chaperone-like functions that assist in the assembly, operation, or disassembly of protein complexes
B01.schr6_gid_141002.225_F	DDB0192088	6	1263	0	0	0	PF00012;Hsp70 protein;; PR00301;70kDa heat shock protein signature...	heat shock cognate protein	-	-	-0.821214	3.89108e-05	-0.989718	2.89355e-06	heat shock cognate protein	Stress response and cell rescue	Stress response
H12.schr2_EST_031002.213_F	DDB0192086	6	1261	0	0	0	PF00012;Hsp70 protein;; PR00301;70kDa heat shock protein signature...	heat shock protein, 70 kDa heat shock protein (AT3g12580/T2E22_110) (Heat shock protein 70; 34105-36307). , ABA, EC6V1_0C0023_09676	-	-	-0.944629	1.74185e-05	-1.17511	7.19731e-07	heat shock protein, 70 kDa heat shock protein	Stress response and cell rescue	Stress response
F05.chr2_gid_011002.743_F	DDB0169051	2	3012	0	0	0	PF00011;Hsp20/alpha crystallin family;;	Hypothetical protein. , ABA, JC2V1_0C0022_01387	-	-	-1.13174	0.00142371	-1.30245	0.000395117	Hsp20/alpha crystallin family	Stress response and cell rescue	Stress response
E09.chr2_ESTs_011002.383_F	DDB0169044	2	3006	0	0	0	PF00011;Hsp20/alpha crystallin family;;	Hypothetical protein. , ABA, JC2V1_0C0022_01393	-	-	-1.06952	0.000468034	-1.11571	0.000277542	Hsp20/alpha crystallin family	Stress response and cell rescue	Stress response
D12.chr2_gid_011002.1234c_F	DDB0169207	2	3170	0	0	0	-	JC2V1_0C0037_05683	-	-	-0.721361	0.000500779	-0.860059	8.26723e-05	hspG12, heat shock protein Hsp20 domain-containing protein	Stress response and cell rescue	Stress response
split11.gid.0298 PCR product	DDB0204405	3	98	0	0	0	-	JC3V1_0C0047_01065	DDB0216392	CRTF;"transcription_factor"	0.97095	0.000111616	1.14779	1.40413e-05	CRTF;"transcription_factor"	Transcription	mRNA synthesis
G05.chr2_gid_011002.616_F	DDB0167879	2	1569	0	0	0	PF05909;IWS1 C-terminus;;	Similar to Mus musculus (Mouse). 12 days embryo head cDNA, RIKEN full-length enriched library, clone:3000008H23 product:hypothetical Acyl-CoA dehydrogenase/Glutamic acid-rich region containing protein, full insert sequence. , ABA, JC2V1_0C0033_05331	-	-	0.696798	0.00170705	0.692516	0.00180073	IWS1 C-terminus	Transcription	mRNA synthesis	Regulated in response to Legionella
split11.gid.0122c PCR product	DDB0205969	3	924	0	0	0	PF00565;Staphylococcal nuclease homologue;; PF00567;Tudor domain;;	JC3V1_0C0026_12631	DDB0231754	-	0.662172	0.0115088	0.794196	0.0033712	snd1, tudor domain-containing protein	Transcription	mRNA synthesis
split10.gid.0002c PCR product	DDB0188840	5	1570	0	0	0	-	BC5V1_0C0113_07842	DDB0216284	TFIIAL,"GTF2A1,TFIIA,TFIIA1","transcription_factor_IIA,_large_chain,transcription_initiation_factor_IIA_alpha_and_beta_chains"	-0.787707	0.00135089	-0.553885	0.0164077	TFIIAL,"transcription_factor_IIA,_large_chain,transcription_initiation_factor_IIA_alpha_and_beta_chains"	Transcription	mRNA synthesis
H04.chr2_gid_011002.610_F	DDB0167865	2	1584	0	0	0	PF00270;DEAD/DEAH box helicase;; PF00271;Helicase conserved C-terminal...	Similar to Rattus norvegicus (Rat). ROK1-like protein. , ABA, JC2V1_0C0033_05313	-	-	-0.548392	0.0123057	-0.54606	0.0140025	ddx52, DEAD/DEAH box helicase	Transcription	Other transcription activities
split3.gid.0117 PCR product	DDB0184074	6	304	0	0	0	PF00271;Helicase conserved C-terminal... PF00270;DEAD/DEAH box helicase;;	Putative RNA helicase. , ABA, BC6V1_0C0007_02259	-	-	0.623387	0.00615167	0.663703	0.0038155	ddx6, DEAD/DEAH box helicase	Transcription	Other transcription activities
split7.gid.0404c-F	DDB0184228	6	463	0	0	0	PF00270;DEAD/DEAH box helicase;; PF00271;Helicase conserved C-terminal...	BC6V1_0C0012_05600	-	-	-0.627561	0.0301735	-0.60305	0.0392556	DEAD/DEAH box helicase	Transcription	Other transcription activities
split13.gid.0058 PCR product	DDB0206136	3	1445	0	0	0	PF00176;SNF2 family N-terminal domain;; PF00271;Helicase conserved C-terminal...	CG3696-PA (KISMET-L long isoform). , ABA, JC3V1_0C0029_12802	DDB0220644	-	0.585339	0.0323165	0.580655	0.0355886	myb domain-containing protein	Transcription	Other transcription activities
G01.chr1_gid_301002.1562_F	DDB0189583	1	382	0	0	0	PF00940;DNA-dependent RNA polymerase;;	T3/T7 bacteriophage-like mitochondrial RNA polymerase (DNA-dependent RNA polymerase RpmA). , ABA, JC1V1_0C0002_03830	DDB0191106	rpmA;"DNA-dependent_RNA_polymerase"	-1.33312	0.0064318	-1.17445	0.0155363	rpmA;"DNA-dependent_RNA_polymerase"	Transcription	Other transcription activities	transcription from mitochondrial promoter
split15.gid.0207c PCR product	DDB0186101	4	856	0	0	0	PF00400;WD domain, G-beta repeat;; PF04047;Periodic tryptophan protein 2 WD... PR00320;G protein beta WD-40 repeat...	Periodic tryptophan protein 2 homolog. , ABA, BC4V1_0C0049_10083	-	-	-0.79521	0.0291304	-0.882001	0.0164077	pwp2, ortholog of H. sapiens and S. cerevisiae PWP2	Transcription	rRNA synthesis	involved in the endonucleolytic cleavage of the 35 S rRNA precursor
E08.schr6_gid_141002.440c_F	DDB0192008	6	1180	0	0	0	PF04560;RNA polymerase Rpb2, domain 7;; PF04561;RNA polymerase Rpb2, domain 2;; PF04565;RNA polymerase Rpb2, domain 3;; PF06883;RNA polymerase I, Rpa2 specific... PF00562;RNA polymerase Rpb2, domain 6;; PF04563;RNA polymerase beta subunit;;	RNA polymerase beta subunit, putative, Probable DNA-directed RNA polymerase I polypeptide 2 (EC 2.7.7.6) (RNA polymerase I subunit 2). , ABA, EC6V1_0C0023_09596	DDB0216278	rpa2;"RNA_polymerase_I,_second_largest_subunit"	-0.97697	0.0186318	-1.12522	0.00770967	rpa2, RNA polymerase I, second largest subunit	Transcription	rRNA synthesis
C05.chr2_gid_011002.1420_F	DDB0218008	2	3287	0	0	0	-	Hypothetical protein. , ABA, JC2V1_0C0041_06131	DDB0220005	rpc4;"putative_RNA_polymerase_III_subunit"	-0.575786	0.0145758	-0.554955	0.0196829	rpc4;"putative_RNA_polymerase_III_subunit"	Transcription	tRNA synthesis
D06.chr2_gid_011002.1149c_F	DDB0216877	2	242	0	0	0	PF01142;tRNA pseudouridine synthase D...	Hypothetical protein. , ABA, JC2V1_0C0001_12843	-	-	-0.564816	0.0395603	-0.653436	0.0179567	tRNA pseudouridine synthase	Transcription	tRNA synthesis
split6.gid.0016 PCR product	DDB0204724	3	1478	0	0	0	PF06068;TIP49 C-terminus;;	Ruvbl2-prov protein. , ABA, JC3V1_0C0053_03485	-	-	0.631776	0.0219103	0.637243	0.0218534	DNA helicase TIP49, TBP-interacting protei	Transcription
split25.gid.0205c PCR product	DDB0219410	5	947	0	0	0	PF05726;Pirin C-terminal region;; PF02678;Pirin;;	Probable pirin-like protein. , ABA, BC5V1_0C0066_09514	-	-	-0.993729	0.0039156	-0.810565	0.0159914	pirin-like protein	Transcription
B04.chr2_gid_011002.2077_F	DDB0167043	2	2679	0	0	0	PF00466;Ribosomal protein L10;;	Similar to Mus musculus (Mouse). 2610012O22Rik protein. , ABA, JC2V1_0C0013_14117	-	-	-0.860289	0.00950524	-1.36844	0.000210373	Ribosomal protein L10	Translation	Ribosomal proteins
B08.chr1_gid_301002.728_F	DDB0190639	1	1510	0	0	0	PF01269;Fibrillarin;; PR00052;Fibrillarin signature ;;	RE72617p. , ABA, JC1V1_0C0001_02977	-	-	-0.652305	0.00927871	-0.841284	0.00148135	Fibrillarin	Translation	Ribosomal proteins
split7.gid.0430c-F	DDB0184302	6	536	0	0	0	-	BC6V1_0C0016_05827	-	-	-0.701923	0.0178065	-0.716418	0.0162439	Mitochondrial small ribosomal subunit Rsm22	Translation	Ribosomal proteins	Rsm22 has been identified as a mitochondrial small ribosomal subunit and is a methyltransferase.
split8.gid.0543c PCR product	DDB0205674	3	716	0	0	0	PF04006;Mpp10 protein;;	JC3V1_0C0017_11910	-	-	-0.767664	0.0167431	-0.661808	0.0406832	MPP10, U3 small nucleolar ribonucleoprotein	Translation	Ribosomal proteins
split23.gid.0400c PCR product	DDB0201601	-	-	-	-	-	-	-	mrpl11,rpl11,"ribosomal_protein_L11,ribosomal_protein_L11,_mitochondrial"	-	-0.912081	0.00785619	-1.26158	0.000694925	mrpl11, S60 ribosomal protein L11, mitochondrial	Translation	Ribosomal proteins
split12.gid.0115-F	DDB0204554	3	1880	0	0	0	PF00830;Ribosomal L28 family;;	JC3V1_0C0048_01215	-	-	-0.501702	0.0240076	-0.694421	0.00265233	Ribosomal protein L28	Translation	Ribosomal proteins
split5.gid.0234c PCR product	DDB0188692	5	1412	0	0	0	PF01201;Ribosomal protein S8e;;	TGF beta-inducible nuclear protein 1 (Hairy cell leukemia protein 1) (HUSSY-29). , ABA, BC5V1_0C0101_07305	-	-	-0.94087	0.00696756	-0.789373	0.0223577	Ribosomal protein S8e	Translation	Ribosomal proteins
split26.gid.0016-F	DDB0183814	6	46	0	0	0	-	Exosome component 2. , ABA, BC6V1_0C0002_01889	-	-	0.575865	0.00663388	0.555265	0.0088616	Ribosomal RNA processing protein 4	Translation	Ribosomal proteins
split7.gid.0587 PCR product	DDB0188661	5	1380	0	0	0	PF00163;Ribosomal protein S4/S9 N-terminal... PF01479;S4 domain;;	40S ribosomal protein S9 (40S ribosomal protein 1024) (Vegetative specific protein V12). , ABA, BC5V1_0C0099_12045	DDB0191528	rps9,"rp1024,v12","40S_ribosomal_protein_S9,ribosomal_protein_1024"	0.600819	0.0199737	0.695526	0.00820283	rps9,"rp1024,v12","40S_ribosomal_protein_S9	Translation	Ribosomal proteins
D12.schr6_gid_141002.338_F	DDB0219852	6	1101	0	0	0	PF00400;WD domain, G-beta repeat;; PR00320;G protein beta WD-40 repeat...	u3 small nucleolar RNA interacting protein 2, putative	-	-	-0.753887	0.000338248	-0.630819	0.00153984	u3 small nucleolar RNA interacting protein 2, putative	Translation	Ribosomal proteins
C04.schr6_gid_141002.124c_F	DDB0191852	6	1002	0	0	0	PF01398;Mov34/MPN/PAD-1 family;;	eukaryotic translation initiation factor 3 subunit 5, eukaryotic translation initiation factor 3 subunit 5, ABA, EC6V1_0C0005_08289	-	-	0.593452	0.0110896	0.537699	0.0220314	eukaryotic translation initiation factor 3 subunit 5	Translation	Translation factors
C04.chr2_gid_011002.2486_F	DDB0203843	2	2683	0	0	0	PF01912;eIF-6 family;;	Eukaryotic translation initiation factor 6 (EIF-6)-like protein (At3g55620). , ABA, JC2V1_0C0013_14122	-	-	-0.958142	0.00153277	-0.641271	0.025516	Eukaryotic translation initiation factor 6 (EIF-6)-like protein	Translation	Translation factors
split20.gid.0433c PCR product	DDB0189529	1	327	0	0	0	PF00009;Elongation factor Tu GTP binding... PF03144;Elongation factor Tu domain 2;; PF00679;Elongation factor G C-terminus;; PR00315;GTP-binding elongation factor...	Protein translation elongation factor G (EF-G). , ABA, JC1V1_0C0002_03770	-	-	-0.585137	0.014783	-0.504155	0.0374502	gfm2, mitochondrial translation elongation factor G	Translation	Translation factors
split2.gid.0537 PCR product	DDB0202851	2	57	0	0	0	PF04981;NMD3 family;;	JC2V1_0C0025_01798	-	-	-0.952363	0.000874904	-0.968921	0.000746219	NMD3 family	Translation	Translation factors
E02.chr2_gid_011002.1520_F	DDB0168814	2	681	0	0	0	PF01336;OB-fold nucleic acid binding... PF00152;tRNA synthetases class II (D, K and... PR01042;Aspartyl-tRNA synthetase signature...	JC2V1_0C0007_13307	DDB0231308	aspS1,"AspRS,aspS","aspartate-tRNA_ligase,aspartyl-tRNA_synthetase"	0.695273	0.0458218	0.984366	0.00580603	aspartyl-tRNA_synthetase	Translation	tRNA synthetases
A11.chr2_gid_011002.271_F	DDB0217304	2	1344	0	1	0	PF06422;CDR ABC transporter;; PF00005;ABC transporter;;	ABC transporter AbcG21. , predicted by automatic BLAST annotation	-	-	-1.58406	0.00347219	-1.438	0.00693081	ABC transporter AbcG17	Transport facilitation	ABC transporters
H03.chr2_gid_011002.1937c_F	DDB0167281	2	2280	0	3	0	PF00005;ABC transporter;;	ABC transporter mdrA2. , ABA, JC2V1_0C0018_00222	DDB0191229	abcG2,"mdrA,mdrA1","ABC_transporter_G_family_protein"	-2.64618	0.000172207	-1.44312	0.0189213	ABC transporter mdrA2	Transport facilitation	ABC transporters
C10.chr2_gid_011002.2414c_F	DDB0167281	2	2280	0	3	0	PF00005;ABC transporter;;	ABC transporter mdrA2. , ABA, JC2V1_0C0018_00222	DDB0191229	abcG2,"mdrA,mdrA1","ABC_transporter_G_family_protein"	-2.25729	0.000585191	-1.45418	0.0156867	ABC transporter mdrA2	Transport facilitation	ABC transporters
A03.schr6_gid_141002.362c_F	DDB0191940	6	1118	0	0	0	PF00664;ABC transporter transmembrane... PF00005;ABC transporter;;	ABC transporter Abcb2, ABC transporter AbcB2. , ABA, EC6V1_0C0015_08936	DDB0201670	abcB2;"ABC_transporter_B_family_protein"	0.867864	0.0131745	0.928915	0.00914924	abcB2;"ABC_transporter_B_family_protein"	Transport facilitation	ABC transporters
split19.gid.0168c PCR product	DDB0188931	5	1660	0	0	0	PF00037;4Fe-4S binding domain;; PF04068;Possible metal-binding domain in... PF00005;ABC transporter;; PR00353;4Fe-4S ferredoxin signature ;;	RNaseL inhibitor-like protein ABCE.1. , ABA, BC5V1_0C0116_00028	DDB0191227	abcE1;"RNaseL_inhibitor-like_protein,non-transporter_ABC_protein"	0.607815	0.011017	0.744336	0.00268075	abcE1;"RNaseL_inhibitor-like_protein,non-transporter_ABC_protein"	Transport facilitation	ABC transporters
split22.gid.0557c PCR product	DDB0189332	1	121	0	1	0	PF00324;Amino acid permease;;	JC1V1_0C0002_03548	-	-	-0.716319	0.0193433	-0.874572	0.00548847	amino acid permease family protein	Transport facilitation	amino-acid
D01.chr2_gid_011002.154_F	DDB0168564	2	409	0	1	0	-	Hypothetical protein. , ABA, JC2V1_0C0003_12997	-	-	-1.28322	0.00150105	-1.05905	0.00645697	Amino acid/polyamine transporter	Transport facilitation	amino-acid
B10.chr1_gid_301002.275c_F	DDB0190286	1	1131	0	0	0	PF00153;Mitochondrial carrier protein;; PR00926;Mitochondrial carrier protein...	Mitochondrial carrier protein	-	-	-0.987969	0.00153277	-0.860147	0.00442066	mcfF, Mitochondrial carrier protein	Transport facilitation	Intracellular transport
H01.chr2_ESTs_011002.135c_F	DDB0216936	2	403	0	0	0	PF00153;Mitochondrial carrier protein;; PR00927;Adenine nucleotide translocator 1...	Hypothetical protein (Carrier protein RIM). , ABA, JC2V1_0C0003_12991	DDB0191266	mftA;"carrier_protein_RIM"	-0.913562	2.07307e-05	-1.04711	2.62015e-06	mftA;"carrier_protein_RIM"	Transport facilitation	Intracellular transport
split19.gid.0404c-F	DDB0188529	5	1248	0	0	0	-	BC5V1_0C0092_11755	-	-	-0.937319	0.000514862	-0.721893	0.00401098	nucleoporin family protein	Transport facilitation	Intracellular transport
split1.gid.0010c PCR product	DDB0189222	5	1927	0	0	0	PF00403;Heavy-metal-associated domain;; PF00080;Copper/zinc superoxide dismutase...	BC5V1_0C0135_09443	-	-	-0.68701	0.0272911	-0.617681	0.0496907	ccsA, copper chaperone for superoxide dismutase	Transport facilitation	ion	Copper chaperones are a novel class of proteins involved in intracellular trafficking and delivery of copper to copper-containing proteins
split17.gid.0520 PCR product	DDB0205129	3	2137	0	6	0	PF01545;Cation efflux family;;	JC3V1_0C0006_10960	DDB0229454	-	-0.559154	0.00424953	-0.706679	0.000694925	Co/Zn/Cd efflux system component	Transport facilitation	ion
D10.chr2_gf_021002.794c_F	DDB0202441	2	2387	1	2	0	PF00999;Sodium/hydrogen exchanger family;; PR01084;Na+/H+ exchanger signature ;;	Similar to Homo sapiens (Human). KIAA0939 protein. , ABA, JC2V1_0C0016_00064	DDB0231789	nhe1,DdNHE1,"Na-H_exchanger,sodium/hydrogen_exchanger"	-0.771222	0.00093766	-0.585001	0.00767977	nhe1,DdNHE1,"Na-H_exchanger,sodium/hydrogen_exchanger"	Transport facilitation	ion	Mutant has decreased intracellular pH level, decreased cell polarity, aberrant F-actin organization, decreased chemotaxis rate
split3.gid.0355 PCR product	DDB0168533	2	385	0	0	0	PF01459;Eukaryotic porin;;	Similar to Dictyostelium discoideum (Slime mold). Outer mitochondrial membrane protein porin (Voltage-dependent anion-selective channel protein) (VDAC). , ABA, JC2V1_0C0008_13395	DDB0185213	porA;porin	0.684227	0.00812953	0.585983	0.0223577	porA;porin	Transport facilitation	ion	Present in phagosomes
split16.gid.0271c PCR product	DDB0218156	3	681	0	0	0	PF00122;E1-E2 ATPase;; PF00702;haloacid dehalogenase-like... PR00119;P-type cation-transporting ATPase...	JC3V1_0C0051_02344	-	-	-0.689594	0.0147957	-0.573279	0.0452902	P-type cation-transporting ATPase	Transport facilitation	ion
split21.gid.0155c PCR product	DDB0189480	1	277	0	0	0	PF00153;Mitochondrial carrier protein;; PR00926;Mitochondrial carrier protein... PR00927;Adenine nucleotide translocator 1...	Hypothetical protein. , ABA, JC1V1_0C0002_03716	-	-	-0.738181	0.00366834	-0.862241	0.00110706	mcfT, mitochondrial substrate carrier family protein	Transport facilitation	Other
F08.chr1_gid_301002.1198c_F	DDB0202337	1	860	0	2	0	PF07690;Major Facilitator Superfamily;;	JC1V1_0C0003_04358	-	-	-0.603344	0.0190741	-0.679838	0.00922563	Nodulin, Major Facilitator Superfamily	Transport facilitation	Other	commonly associated with plant defense reactions
split18.gid.0191c PCR product	DDB0185520	4	279	1	0	0	PF01733;Nucleoside transporter;; PR01130;Delayed-early response...	BC4V1_0C0017_07684	-	-	-0.530703	0.0164582	-0.562414	0.0122059	Nucleoside transporter	Transport facilitation	Other
E04.chr2_gid_011002.1546c_F	DDB0203447	2	3353	1	1	0	PF00083;Sugar (and other) transporter;; PF07690;Major Facilitator Superfamily;; PR00171;Sugar transporter signature ;;	Similar to Bacillus subtilis. Similar to metabolite transport proteins. , ABA, JC2V1_0C0044_06233	-	-	1.00637	0.00124137	0.712184	0.0150068	Sugar (and other) transporter	Transport facilitation	Sugar
D05.chr2_gid_011002.344_F	DDB0168979	2	858	0	2	0	-	Similar to Leptospira interrogans serovar lai str. 56601. Tetracycline resistance protein, class A. , ABA, JC2V1_0C0023_01621	-	-	-0.777435	0.0428664	-1.27834	0.00162862	Sugar transport proteins signature 1	Transport facilitation	Sugar
A08.chr1_gid_301002.1492c_F	DDB0189650	1	455	0	0	0	PF00689;Cation transporting ATPase,... PF00690;Cation transporter/ATPase,... PF00122;E1-E2 ATPase;; PF00702;haloacid dehalogenase-like... PR00119;P-type cation-transporting ATPase... PR00121;Sodium/potassium-transportin	Potassium-transporting ATPase alpha chain 2 (EC 3.6.3.10) (Proton pump) (Non-gastric H(+)/K(+) ATPase alpha subunit). , ABA, JC1V1_0C0002_03904	-	-	-1.4839	0.000109417	-0.806586	0.0140025	sodium/potassium-transporting ATPase alpha chain 2	Transport facilitation	Transport ATPases
G08.chr1_gid_301002.1199c_F	DDB0190036	1	861	0	2	0	Major Facilitator Superfamily	JC1V1_0C0003_04359	-	-	-1.12773	0.00983101	-1.04588	0.0167354	Major Facilitator Superfamily	Transport facilitation
split7.gid.0088c PCR product	DDB0205693	3	733	0	2	0	PF07690;Major Facilitator Superfamily;;	JC3V1_0C0018_11931	-	-	-1.33003	0.000184576	-1.08213	0.00112635	Major Facilitator Superfamily	Transport facilitation
C04.chr1_gid_301002.1118c_F	DDB0189388	1	180	0	0	0	PF00412;LIM domain;; PF02752;Arrestin (or S-antigen), C-terminal...	JC1V1_0C0002_03608	-	-	-0.730828	0.00147145	-0.76102	0.00110334	Dictyostelium hypothetical protein	Unclasified protein	Faint homologies
H09.chr1_gid_301002.1373c_F	DDB0189958	1	770	1	0	0	-	JC1V1_0C0003_04262	-	-	0.923966	0.00482282	0.715331	0.0252266	Dictyostelium hypothetical protein	Unclasified protein	Faint homologies
F11.chr2_gid_011002.1225c_F	DDB0168417	2	260	0	0	0	PF07647;SAM domain (Sterile alpha motif);; PF00169;PH domain;;	Hypothetical protein. , ABA, JC2V1_0C0001_12862	-	-	0.950446	0.000918124	0.530924	0.0473611	Dictyostelium hypothetical protein	Unclasified protein	Faint homologies
split17.gid.0243c-F	DDB0206248	3	528	0	0	0	-	Hypothetical protein. , ABA, JC3V1_0C0031_13620	-	-	-2.18292	4.34209e-05	-1.97422	8.76229e-05	Dictyostelium hypothetical protein	Unclasified protein	No blast hits
split2.gid.0536c-F	DDB0202850	2	58	0	0	0	-	JC2V1_0C0025_01797	-	-	-1.91571	8.19936e-05	-1.31227	0.00215537	Dictyostelium hypothetical protein	Unclasified protein	No blast hits
split18.gid.0163c-F	DDB0215850	4	1449	0	0	0	-	BC4V1_0C0075_12273	-	-	-1.8329	0.000431161	-1.21299	0.0104811	Dictyostelium hypothetical protein	Unclasified protein	No blast hits
split9.gid.0203 PCR product	DDB0188033	5	718	1	4	1	-	BC5V1_0C0048_08099	-	-	-1.81454	1.05465e-05	-1.95302	1.81646e-06	Dictyostelium hypothetical protein	Unclasified protein	No blast hits
split11.gid.0125-F	DDB0215256	3	1555	0	0	0	-	JC3V1_0C0038_00051	-	-	-1.74309	5.18501e-05	-2.46455	7.19731e-07	Dictyostelium hypothetical protein	Unclasified protein	No blast hits
split12.gid.0549c-F	DDB0218224	3	1177	0	4	0	-	Polyprotein (Fragment). , ABA, JC3V1_0C0037_13803	-	-	-1.69927	0.00048917	-1.89288	0.000148986	Dictyostelium hypothetical protein	Unclasified protein	No blast hits
split16.gid.0584c PCR product	DDB0188759	5	1484	1	1	1	-	BC5V1_0C0109_07501	-	-	-1.57999	0.000582575	-1.52411	0.00082799	Dictyostelium hypothetical protein	Unclasified protein	No blast hits	contains an N-terminal signal sequence and a C-terminal transmembrane domain; underexpressed in gskA- and zakA- null mutants
H04.chr1_gid_301002.1597_F	DDB0189549	1	346	0	0	0	-	JC1V1_0C0002_03790	-	-	-1.57197	0.00822972	-2.67619	8.47391e-05	Dictyostelium hypothetical protein	Unclasified protein	No blast hits
split23.gid.0362c-F	DDB0218850	4	1858	0	0	0	-	BC4V1_0C0098_00463	-	-	-1.50026	0.00900415	-1.22108	0.0331728	Dictyostelium hypothetical protein	Unclasified protein	No blast hits
split3.gid.0256-F	DDB0186747	4	1508	0	0	0	-	BC4V1_0C0076_12337	-	-	-1.39845	0.000192558	-1.56534	5.48733e-05	Dictyostelium hypothetical protein	Unclasified protein	No blast hits
B12.chr2_gid_011002.1085c_F	DDB0167687	2	1777	1	4	0	-	Hypothetical protein. , ABA, JC2V1_0C0033_05111	-	-	-1.39696	8.89381e-05	-1.37743	8.26723e-05	Dictyostelium hypothetical protein	Unclasified protein	No blast hits
split12.gid.0519 PCR product	DDB0216161	5	1625	0	1	0	-	BC5V1_0C0122_08667	-	-	-1.3285	3.65075e-07	-1.13487	9.22271e-07	Dictyostelium hypothetical protein	Unclasified protein	No blast hits
split25.gid.0305 PCR product	DDB0217677	2	2210	0	0	0	-	Hypothetical protein. , ABA, JC2V1_0C0018_00296	-	-	-1.31068	0.00158591	-0.87436	0.0266144	Dictyostelium hypothetical protein	Unclasified protein	No blast hits
split25.gid.0396c PCR product	DDB0217266	2	1306	1	1	0	-	Hypothetical protein. , predicted by automatic BLAST annotation	-	-	-1.2443	0.0150913	-1.19219	0.020759	Dictyostelium hypothetical protein	Unclasified protein	No blast hits
split13.gid.0079 PCR product	DDB0186433	4	1191	0	0	0	-	BC4V1_0C0064_11239	-	-	-1.22409	0.0185822	-1.92689	0.000709955	Dictyostelium hypothetical protein	Unclasified protein	No blast hits
split8.gid.0336c PCR product	DDB0186470	4	1230	1	4	0	-	BC4V1_0C0068_11279	-	-	-1.21024	0.0119484	-1.13009	0.0199544	Dictyostelium hypothetical protein	Unclasified protein	No blast hits
split10.gid.0316-F	DDB0219560	5	1615	0	0	0	-	BC5V1_0C0115_00019	-	-	-1.1877	0.0093828	-1.261	0.00654444	Dictyostelium hypothetical protein	Unclasified protein	No blast hits
G07.chr2_gid_011002.1975c_F	DDB0167931	2	1515	0	0	0	-	Hypothetical protein. , ABA, JC2V1_0C0033_05383	-	-	-1.15968	6.20467e-05	-0.844754	0.00110706	Dictyostelium hypothetical protein	Unclasified protein	No blast hits
split7.gid.0346-F	DDB0167511	2	1962	0	0	0	-	Hypothetical protein. , ABA, JC2V1_0C0032_04900	-	-	-1.11283	0.000962632	-0.916198	0.00421518	Dictyostelium hypothetical protein	Unclasified protein	No blast hits
split12.gid.0025c PCR product	DDB0219244	5	185	1	0	0	-	DDB0219244	-	-	-1.08032	0.00366834	-1.45098	0.000278666	Dictyostelium hypothetical protein	Unclasified protein	No blast hits
A09.chr2_gid_011002.2531_F	DDB0217605	2	1996	1	0	0	-	Hypothetical protein. , predicted by automatic BLAST annotation	-	-	-1.03397	0.000238333	-1.04952	0.00016804	Dictyostelium hypothetical protein	Unclasified protein	No blast hits
split3.gid.0157c-F	DDB0167040	2	2676	0	0	0	-	Hypothetical protein. , ABA, JC2V1_0C0013_14113	-	-	-1.03246	0.00480609	-0.786953	0.027397	Dictyostelium hypothetical protein	Unclasified protein	No blast hits
split10.gid.0572 PCR product	DDB0186613	4	1369	0	0	0	-	BC4V1_0C0071_12187	-	-	-1.03145	0.00425936	-0.735166	0.0373753	Dictyostelium hypothetical protein	Unclasified protein	No blast hits
split24.gid.0246-F	DDB0188701	5	1421	1	1	0	-	Hypothetical protein. , ABA, BC5V1_0C0101_07312	-	-	-1.0029	0.00511985	-1.14224	0.00185172	Dictyostelium hypothetical protein	Unclasified protein	No blast hits
C01.chr1_gid_301002.939c_F	DDB0189808	1	620	0	0	0	-	JC1V1_0C0002_04076	-	-	-0.974207	0.00174394	-0.68662	0.0207294	Dictyostelium hypothetical protein	Unclasified protein	No blast hits
E01.chr1_gid_301002.331_F	DDB0190339	1	1187	0	0	0	-	JC1V1_0C0001_02627	-	-	-0.961908	0.000427162	-0.87297	0.00099023	Dictyostelium hypothetical protein	Unclasified protein	No blast hits
split16.gid.0290 PCR product	DDB0204367	3	62	0	0	0	-	JC3V1_0C0047_01027	-	-	-0.946927	0.000874904	-1.11957	0.00015543	Dictyostelium hypothetical protein	Unclasified protein	No blast hits
F01.chr2_gid_011002.158c_F	DDB0168568	2	405	1	2	0	-	Similar to Dictyostelium discoideum (Slime mold). HelE. , ABA, JC2V1_0C0003_12993	-	-	-0.912192	0.00646736	-0.745665	0.0242251	Dictyostelium hypothetical protein	Unclasified protein	No blast hits
F03.chr2_gid_011002.1934_F	DDB0167279	2	2278	0	0	0	-	Hypothetical protein. , ABA, JC2V1_0C0018_00225	-	-	-0.873049	0.000920999	-0.769532	0.00246215	Dictyostelium hypothetical protein	Unclasified protein	No blast hits
B07.chr2_gid_011002.1157c_F	DDB0168393	2	234	0	0	0	-	Hypothetical protein. , ABA, JC2V1_0C0001_12834	-	-	-0.851487	0.0013815	-0.785115	0.00246215	Dictyostelium hypothetical protein	Unclasified protein	No blast hits
split3.gid.0035c-F	DDB0168308	2	2904	0	2	0	-	JC2V1_0C0022_01507	-	-	-0.842079	0.000243602	-0.535233	0.0090839	Dictyostelium hypothetical protein	Unclasified protein	No blast hits
split4.gid.0553-F	DDB0190797	1	1673	0	0	0	-	JC1V1_0C0001_03151	-	-	-0.826718	0.0048329	-0.737029	0.0106537	Dictyostelium hypothetical protein	Unclasified protein	No blast hits
G11.chr1_gid_301002.301c_F	DDB0190310	1	1156	0	0	0	-	JC1V1_0C0001_02598	-	-	-0.813538	0.00173584	-0.636977	0.0106537	Dictyostelium hypothetical protein	Unclasified protein	No blast hits
split17.gid.0554-F	DDB0218898	4	2124	1	1	0	PF02415;Chlamydia polymorphic membrane...	DDB0218898	-	-	-0.803546	0.00900415	-0.79098	0.0104503	Dictyostelium hypothetical protein	Unclasified protein	No blast hits
F01.chr1_gid_301002.333_F	DDB0190341	1	1189	0	0	0	-	JC1V1_0C0001_02629	-	-	-0.785011	0.00360573	-0.820482	0.00248367	Dictyostelium hypothetical protein	Unclasified protein	No blast hits
split15.gid.0023-F	DDB0218469	4	161	0	0	0	-	BC4V1_0C0011_07559	-	-	-0.773819	0.0240076	-1.0943	0.00230573	Dictyostelium hypothetical protein	Unclasified protein	No blast hits
F01.chr1_gid_301002.942c_F	DDB0189805	1	617	0	1	0	-	JC1V1_0C0002_04073	-	-	-0.767139	0.00225058	-0.763094	0.0024076	Dictyostelium hypothetical protein	Unclasified protein	No blast hits
B11.chr2_gid_011002.2421_F	DDB0203835	2	2669	0	0	0	-	Hypothetical protein. , ABA, JC2V1_0C0013_14106	-	-	-0.74842	0.00664528	-0.667299	0.0150212	Dictyostelium hypothetical protein	Unclasified protein	No blast hits
split14.gid.0273-F	DDB0218508	4	311	0	0	0	-	BC4V1_0C0020_08355	-	-	-0.74647	0.00998968	-0.98277	0.00139829	Dictyostelium hypothetical protein	Unclasified protein	No blast hits
split18.gf.0143-F	DDB0185675	4	438	1	2	0	PF00560;Leucine Rich Repeat;;	BC4V1_0C0022_08491	-	-	-0.745081	0.00210378	-0.727563	0.00252136	Dictyostelium hypothetical protein	Unclasified protein	No blast hits
H03.chr2_gid_011002.1536c_F	DDB0169408	2	2613	1	0	0	-	Similar to Burkholderia sp. DBT1. Putative oxidoreductase. , ABA, JC2V1_0C0045_06282	-	-	-0.735487	0.0100785	-0.627065	0.0280348	Dictyostelium hypothetical protein	Unclasified protein	No blast hits
F04.chr1_gid_301002.676c_F	DDB0190791	1	1667	0	0	0	-	JC1V1_0C0001_03145	-	-	-0.72346	0.0108234	-0.855673	0.0033915	Dictyostelium hypothetical protein	Unclasified protein	No blast hits
split19.gid.0144 PCR product	DDB0219276	5	317	0	0	0	-	BC5V1_0C0017_06862	-	-	-0.704758	0.0405758	-0.97838	0.00562344	Dictyostelium hypothetical protein	Unclasified protein	No blast hits
B09.schr6_gid_141002.308_F	DDB0204282	3	2046	0	0	0	-	JC3V1_0C0046_00941	-	-	-0.700912	0.0117725	-0.668751	0.0170952	Dictyostelium hypothetical protein	Unclasified protein	No blast hits
A03.chr1_gid_301002.1103_F	DDB0189373	1	164	0	0	0	-	JC1V1_0C0002_03591	-	-	-0.698144	0.000900102	-0.635528	0.00185172	Dictyostelium hypothetical protein	Unclasified protein	No blast hits
split15.gid.0163 PCR product	DDB0187781	5	448	1	0	0	-	BC5V1_0C0027_07055	-	-	-0.695929	0.010663	-0.616674	0.0236299	Dictyostelium hypothetical protein	Unclasified protein	No blast hits
split14.gid.0407c-F	DDB0205366	3	273	1	2	0	PF02415;Chlamydia polymorphic membrane...	JC3V1_0C0012_11419	-	-	-0.692521	0.00664528	-0.842554	0.0015719	Dictyostelium hypothetical protein	Unclasified protein	No blast hits
split16.gid.0343-F	between_DDB0204854_and_DDB0204855	Chr.	Geneindex	SignalPep	TMs	GPI	Domains	Annotation	-	-	-0.671699	0.0208408	-0.776368	0.00876931	Dictyostelium hypothetical protein	Unclasified protein	No blast hits
F01.chr2_gid_011002.2568c_F	DDB0217820	2	2725	0	1	0	-	Hypothetical protein. , ABA, JC2V1_0C0014_14176	-	-	-0.66259	0.0354873	-0.639353	0.0442744	Dictyostelium hypothetical protein	Unclasified protein	No blast hits
D01.chr1_gid_301002.940c_F	DDB0189807	1	619	1	1	0	-	JC1V1_0C0002_04075	-	-	-0.661732	0.00894902	-0.533444	0.0346182	Dictyostelium hypothetical protein	Unclasified protein	No blast hits
B10.chr2_gid_011002.1199c_F	DDB0168415	2	258	1	0	0	-	Hypothetical protein. , ABA, JC2V1_0C0001_12860	-	-	-0.648133	0.00914231	-0.514228	0.0387421	Dictyostelium hypothetical protein	Unclasified protein	No blast hits
split14.gid.0014c PCR product	DDB0188576	5	1294	0	3	0	-	BC5V1_0C0092_11804	-	-	-0.645288	0.0064318	-0.502441	0.0319492	Dictyostelium hypothetical protein	Unclasified protein	No blast hits
C01.chr1_gid_301002.482c_F	DDB0190479	1	1337	1	8	0	-	JC1V1_0C0001_02791	DDB0229969	-	-0.644407	0.0429584	-0.737024	0.0209714	Dictyostelium hypothetical protein	Unclasified protein	No blast hits
split2.gid.0527-F	DDB0202841	2	67	0	0	0	PF00956;Nucleosome assembly protein (NAP);;	JC2V1_0C0025_01788	-	-	-0.641305	0.00677062	-0.685258	0.00423826	Dictyostelium hypothetical protein	Unclasified protein	No blast hits
F03.chr1_gid_301002.1110c_F	DDB0189380	1	172	0	0	0	PF07767;p60-like protein;;	JC1V1_0C0002_03599	-	-	-0.617954	0.0457336	-0.710027	0.0222355	Dictyostelium hypothetical protein	Unclasified protein	No blast hits
split11.gid.0221cb-F	DDB0185322	4	61	0	0	0	-	BC4V1_0C0005_07190	-	-	-0.613571	0.0300134	-0.635722	0.0253138	Dictyostelium hypothetical protein	Unclasified protein	No blast hits
split26.gid.0214c-F	DDB0201804	1	1304	0	0	0	-	Hypothetical protein. , ABA, JC1V1_0C0001_02757	-	-	-0.607325	0.00504383	-0.524217	0.0140025	Dictyostelium hypothetical protein	Unclasified protein	No blast hits
B01.chr1_gid_301002.938c_F	DDB0189809	1	621	0	1	0	-	JC1V1_0C0002_04077	-	-	-0.604634	0.0149559	-0.628142	0.0127287	Dictyostelium hypothetical protein	Unclasified protein	No blast hits
C09.chr2_gid_011002.2533_F	DDB0217607	2	1998	1	1	0	-	Hypothetical protein. , ABA, JC2V1_0C0032_04863	DDB0229928	-	-0.597423	0.00900415	-0.555082	0.0153309	Dictyostelium hypothetical protein	Unclasified protein	No blast hits
C03.chr2_gid_011002.857_F	DDB0217375	2	1415	0	0	0	-	Hypothetical protein. , predicted by automatic BLAST annotation	-	-	-0.597004	0.00556048	-0.645834	0.00309703	Dictyostelium hypothetical protein	Unclasified protein	No blast hits
F04.chr2_gid_011002.2210_F	DDB0217043	2	732	0	0	0	PF00904;Involucrin repeat;;	JC2V1_0C0011_13964	-	-	-0.582894	0.0191007	-0.568678	0.0227953	Dictyostelium hypothetical protein	Unclasified protein	No blast hits
A10.chr1_gid_301002.751c_F	DDB0201900	1	1531	1	1	0	-	JC1V1_0C0001_03000	-	-	-0.567929	0.0263011	-0.769043	0.00358054	Dictyostelium hypothetical protein	Unclasified protein	No blast hits
split3.gid.0213c-F	DDB0191746	6	924	0	0	0	-	hypothetical protein, EC6V1_0C0004_08151	-	-	-0.544225	0.0389475	-0.942876	0.000973956	Dictyostelium hypothetical protein	Unclasified protein	No blast hits
split13.gid.0169c-F	DDB0204305	3	6	0	0	0	-	Hypothetical protein. , ABA, JC3V1_0C0047_00965	-	-	-0.543509	0.0194875	-0.711329	0.00317129	Dictyostelium hypothetical protein	Unclasified protein	No blast hits
H04.chr1_gid_301002.681_F	DDB0190796	1	1672	0	0	0	-	JC1V1_0C0001_03150	-	-	-0.537411	0.00577991	-0.556212	0.00442066	Dictyostelium hypothetical protein	Unclasified protein	No blast hits
split25.gid.0251-F	DDB0189447	1	241	0	0	0	-	JC1V1_0C0002_03678	-	-	-0.532545	0.0449336	-0.773435	0.00442066	Dictyostelium hypothetical protein	Unclasified protein	No blast hits
E08.chr1_gid_301002.1026_F	DDB0189723	1	532	0	4	0	-	JC1V1_0C0002_03983	-	-	-0.530867	0.0434556	-1.39359	1.49466e-05	Dictyostelium hypothetical protein	Unclasified protein	No blast hits
A07.schr6P2_0064_gid0002_F	DDB0192177	6	1332	0	0	0	-	hypothetical protein, PPR domains, EC6V1_0C0028_09819	-	-	-0.513206	0.0283006	-0.55509	0.0187456	Dictyostelium hypothetical protein	Unclasified protein	No blast hits
H12.chr2_gid_011002.14c_F	DDB0167299	2	2185	0	0	0	-	Hypothetical protein. , ABA, JC2V1_0C0018_00321	-	-	0.502871	0.0314257	0.652831	0.00645697	Dictyostelium hypothetical protein	Unclasified protein	No blast hits
split17.gid.0138-F	DDB0205398	3	302	0	0	0	-	JC3V1_0C0012_11451	-	-	0.51104	0.00914231	0.734073	0.000608302	Dictyostelium hypothetical protein	Unclasified protein	No blast hits
split13.gid.0078 PCR product	DDB0186434	4	1192	0	0	0	-	BC4V1_0C0064_11240	-	-	0.559385	0.0013815	0.523895	0.00223117	Dictyostelium hypothetical protein	Unclasified protein	No blast hits
G02.chr2_ESTs_011002.148_F	DDB0168905	2	775	0	0	0	-	Hypothetical protein. , ABA, JC2V1_0C0011_14008	-	-	0.575051	0.00299317	0.622399	0.00161139	Dictyostelium hypothetical protein	Unclasified protein	No blast hits
split22.gid.0050c-F	DDB0184242	6	476	0	0	0	-	BC6V1_0C0012_05613	-	-	0.596041	0.0123805	0.678923	0.00566857	Dictyostelium hypothetical protein	Unclasified protein	No blast hits
split9.gf.0518c-F	DDB0206265	3	544	1	2	0	-	JC3V1_0C0032_13637	-	-	0.601994	0.0304454	0.697872	0.0134611	Dictyostelium hypothetical protein	Unclasified protein	No blast hits
split5.gid.0267c-F	DDB0203706	2	567	0	0	0	-	Similar to Dictyostelium discoideum (Slime mold). Homeobox-containing protein. , ABA, JC2V1_0C0006_13164	-	-	0.613553	0.0126024	0.571566	0.0210679	Dictyostelium hypothetical protein	Unclasified protein	No blast hits
F05.chr2_gid_011002.1423_F	DDB0169334	2	3290	0	0	0	-	Hypothetical protein. , ABA, JC2V1_0C0041_06134	-	-	0.624389	0.0093828	0.512731	0.0328676	Dictyostelium hypothetical protein	Unclasified protein	No blast hits
split8.gid.0228-F	DDB0219460	5	1182	0	0	0	PF00036;EF hand;;	DDB0219460	-	-	0.682932	0.0064318	0.836202	0.00144528	Dictyostelium hypothetical protein	Unclasified protein	No blast hits
split13.gid.0486c PCR product	DDB0187468	5	111	1	1	0	-	BC5V1_0C0006_06604	-	-	0.712549	0.00939577	0.811362	0.00378321	Dictyostelium hypothetical protein	Unclasified protein	No blast hits
split8.gid.0025c PCR product	DDB0186153	4	908	0	0	0	-	BC4V1_0C0051_10329	DDB0231540	-	0.763217	0.0134909	1.00495	0.00198501	Dictyostelium hypothetical protein	Unclasified protein	No blast hits
split1.gid.0329 PCR product	DDB0190213	1	1052	0	0	0	-	JC1V1_0C0001_02478	-	-	0.775369	0.000918124	0.589297	0.00744925	Dictyostelium hypothetical protein	Unclasified protein	No blast hits
split22.gid.0574c-F	DDB0217691	2	2268	0	0	0	PF00560;Leucine Rich Repeat;; PR00019;Leucine-rich repeat signature ;;	Hypothetical protein. , ABA, JC2V1_0C0018_00238	-	-	0.775513	0.00721221	0.894449	0.00253778	Dictyostelium hypothetical protein	Unclasified protein	No blast hits
A11.chr1_gf_301002.1458c_F	DDB0190060	1	888	0	0	0	-	JC1V1_0C0003_04388	-	-	0.784547	0.00140158	0.651178	0.00574617	Dictyostelium hypothetical protein	Unclasified protein	No blast hits
C10.schr6_gid_141002.465_F	DDB0219881	6	1206	0	2	0	-	membrane protein, putative, putative membrane protein, ABA, EC6V1_0C0023_09620	-	-	0.813562	0.00109032	0.529468	0.0227665	Dictyostelium hypothetical protein	Unclasified protein	No blast hits
H08.chr2_gid_011002.1053c_F	DDB0217550	2	1801	0	1	0	-	Hypothetical protein. , ABA, JC2V1_0C0033_05085	-	-	0.98676	0.0267804	1.61675	0.000899566	Dictyostelium hypothetical protein	Unclasified protein	No blast hits
split8.gid.0545c PCR product	DDB0186735	4	1494	1	0	0	-	Hypothetical protein DG1041. , ABA, BC4V1_0C0076_12320	-	-	1.02137	0.00184599	1.15667	0.000709955	Dictyostelium hypothetical protein	Unclasified protein	No blast hits
split10.gid.0367c PCR product	DDB0187758	5	424	1	0	0	-	BC5V1_0C0025_07014	-	-	1.14642	1.05465e-05	0.610909	0.00265233	Dictyostelium hypothetical protein	Unclasified protein	No blast hits
C04.chr2_gid_011002.1542_F	DDB0169405	2	2616	0	0	0	-	Similar to Dictyostelium discoideum (Slime mold). Protein disulfide isomerase. , ABA, JC2V1_0C0045_06279	-	-	1.38789	0.000234145	0.707845	0.0335561	Dictyostelium hypothetical protein	Unclasified protein	No blast hits
split17.gid.0230c-F	DDB0186867	4	1656	1	1	0	-	BC4V1_0C0084_13348	-	-	1.77902	0.000243602	1.41278	0.00172104	Dictyostelium hypothetical protein	Unclasified protein	No blast hits
split20.hmmg.0255-F	DDB0217999	2	3264	0	0	0	-	JC2V1_0C0040_06107	-	-	-1.35335	0.000360302	-1.02102	0.00351802	Dictyostelium hypothetical protein	Unclasified protein
A02.chr2_gid_011002.306c_F	DDB0217343	2	1383	0	0	0	-	Hypothetical protein. , predicted by automatic BLAST annotation	-	-	-1.3386	0.000161383	-1.848	3.45581e-06	Dictyostelium hypothetical protein	Unclasified protein
split25.gid.0137-F	DDB0190221	1	1060	0	0	0	PF05725;FNIP Repeat;;	JC1V1_0C0001_02488	-	-	-0.836587	0.0406712	-1.07638	0.00935549	FNIP Repeat	Unknown function
C10.chr2_gid_011002.396c_F	DDB0169043	2	3005	0	0	0	PF01428;AN1-like Zinc finger;; PF01754;A20-like zinc finger;;	Hypothetical protein. , ABA, JC2V1_0C0022_01395	-	-	-1.13764	0.000161383	-1.03127	0.00034382	AN1-like Zinc finger	Unknown function		Zinc finger at the C-terminus of An1 Q91889_XENLA, a ubiquitin-like protein in Xenopus laevis
F11.chr2_gid_011002.1625_F	DDB0169141	2	3103	0	0	0	PF00023;Ankyrin repeat;; PR01415;Ankyrin repeat signature ;;	Hypothetical protein. , ABA, JC2V1_0C0020_00045	-	-	0.688023	0.00454234	0.661543	0.0061192	Ankyrin repeat	Unknown function
split25.gid.0055 PCR product	DDB0190480	1	1338	0	0	0	PF00415;Regulator of chromosome condensation... PF00651;BTB/POZ domain;; PR00633;Chromosome condensation regulator...	JC1V1_0C0001_02792	-	-	-0.800656	0.00766657	-0.873092	0.00410351	BTB/POZ domain	Unknown function
E07.chr2_gid_011002.1441_F	DDB0167633	2	1833	0	0	0	CBS domain	Hypothetical protein. , ABA, JC2V1_0C0033_05050	-	-	-0.804072	0.00240118	-0.930227	0.00082448	CBS domain	Unknown function		It has been proposed that the CBS domain may play a regulatory role, although its exact function is unknown. Mutations of conserved residues within this domain are associated with a variety of human hereditary diseases
E03.schr5_gid_211002.254c_F	DDB0187826	5	497	0	0	0	PF00571;CBS domain;;	BC5V1_0C0029_07106	-	-	0.805493	0.000267684	0.522619	0.00868847	CBS domain	Unknown function
H10.chr2_gid_011002.1347c_F	DDB0217633	2	2089	1	1	0	-	Hypothetical protein. , ABA, JC2V1_0C0032_04764	-	-	-0.544958	0.0191127	-0.511119	0.0286576	cln5, similar to Ceroid-Lipofuscinosis, Neuronal 5	Unknown function		implicated in neuronal ceroid lipofuscinoses neurodegenerative disorders. KO with no aparent phenotype
split18.gid.0024c PCR product	DDB0215815	4	1137	0	0	0	PF03029;Conserved hypothetical ATP binding...	Hypothetical protein Y75B8A.14. , ABA, BC4V1_0C0062_11179	-	-	-0.528598	0.0122193	-0.667048	0.00247405	Conserved hypothetical ATP binding protein	Unknown function
F06.chr2_gid_011002.355_F	DDB0217890	2	2945	0	0	0	PF05383;La domain;;	AgCP6757 (Fragment). , ABA, JC2V1_0C0022_01459	-	-	0.696828	0.00219859	0.789116	0.000889591	Domain in the RNA-binding Lupus La protein	Unknown function
E09.chr1_gid_301002.1511c_F	DDB0202178	1	436	1	1	0	-	JC1V1_0C0002_03886	DDB0191495	tenC;"tenascin_X"	-1.11833	0.00106894	-0.844815	0.00877788	EGF-like domain-containing protein	Unknown function
split10.gid.0460c PCR product	DDB0186498	4	1260	0	2	0	Eukaryotic protein of unknown...	BC4V1_0C0070_12069	-	-	-1.05566	7.1275e-05	-0.618296	0.00635147	Eukaryotic protein of Unknown function	Unknown function
E08.chr2_gid_011002.1595c_F	DDB0218024	2	3318	0	2	0	PF05277;Protein of unknown function...	Hypothetical protein. , ABA, JC2V1_0C0044_06194	-	-	-1.04853	0.000139757	-0.511338	0.0308821	Eukaryotic protein of Unknown function	Unknown function
E02.chr1_gid_301002.1424c_F	DDB0191042	1	1923	0	7	0	PF05967;Eukaryotic protein of unknown...	JC1V1_0C0001_03425	-	-	-0.895426	3.91586e-05	-1.18216	1.00445e-06	Eukaryotic protein of Unknown function	Unknown function
split12.gid.0473-F	DDB0186345	4	1098	0	0	0	PF05725;FNIP Repeat;;	BC4V1_0C0059_10536	-	-	0.558384	0.00360573	0.563247	0.00323393	FNIP Repeat	Unknown function		This repeat is approximately 22 residues long and is only found in Dictyostelium discoideum
split21.gid.0148 PCR product	DDB0216956	2	468	0	0	0	PF05725;FNIP Repeat;;	Similar to Dictyostelium discoideum (Slime mold). Hypothetical 97.7 kDa protein. , ABA, JC2V1_0C0004_13065	-	-	0.586156	0.0283558	0.631674	0.0192608	FNIP Repeat	Unknown function
split17.gid.0234c PCR product	DDB0186845	4	1632	0	0	0	PF05725;FNIP Repeat;;	Protein cigB (Fragment). , ABA, BC4V1_0C0083_13324	-	-	-1.00245	8.07934e-05	-0.764711	0.000940108	FNIP repeat-containing protein	Unknown function		This repeat is approximately 22 residues long and is only found in Dictyostelium discoideum
H02.schr5_gid_211002.248_F	DDB0187827	5	498	0	0	0	PF02985;HEAT repeat;;	BC5V1_0C0029_07107	-	-	-0.770044	0.000874904	-0.816826	0.000514519	HEAT repeat-containing protein	Unknown function
split8.gid.0542c-F	DDB0187530	5	180	0	0	0	KH domain	Putative 28 kDa protein (Fragment). , ABA, BC5V1_0C0012_06710	-	-	-1.0919	0.00153277	-1.17281	0.000940108	KH domain	Unknown function		KH motifs can bind RNA in vitro
D10.chr2_gid_011002.1200_F	DDB0216883	2	256	0	0	0	PF02138;Beige/BEACH domain;; PF00400;WD domain, G-beta repeat;; PF00904;Involucrin repeat;;	LvsD (Fragment). , ABA, JC2V1_0C0001_12859	DDB0185108	lvsD;"BEACH_domain-containing_protein"	0.704633	0.00914231	0.815542	0.00325019	lvsD;"BEACH_domain-containing_protein"	Unknown function
split15.gid.0212c-F	DDB0185298	4	38	0	0	0	-	BC4V1_0C0004_07163	DDB0191473	lvsE;"BEACH_domain-containing_protein"	-1.33041	0.000146193	-1.29973	0.000143369	lvsE;"BEACH_domain-containing_protein"	Unknown function		Mutant with no phenotype
split12.gid.0280 PCR product	DDB0188914	5	1643	0	0	0	PF04707;MSF1-like conserved region;;	BC5V1_0C0116_00009	-	-	-0.528566	0.0179419	-0.587965	0.00935549	MSF1-like conserved region	Unknown function		it is thought to be involved in intra-mitochondrial protein sorting
H09.chr2_gid_011002.393_F	DDB0202615	2	3001	0	2	0	PF01566;Natural resistance-associated... PR00447;Natural resistance-associated...	Similar to Homo sapiens (Human). Natural resistance-associated macrophage protein 2. , ABA, JC2V1_0C0022_01399	-	-	-1.68551	0.000373209	-1.05391	0.0140025	nramp1, Natural resistance-associated macrophage protein 2.	Unknown function		The Dicty mutant has increased infection rate by Legionella pneumophila. Cation transporter that is located on phagolysosomes; contains 12 predicted transmembrane domains
split7.gid.0264c PCR product	DDB0183914	6	147	1	1	0	PF02678;Pirin;; PF05726;Pirin C-terminal region;;	Pirin. , ABA, BC6V1_0C0002_01995	-	-	-2.29057	0.000160556	-1.93256	0.000730466	Pirin.	Unknown function
split10.gid.0385-F	DDB0187627	5	289	0	0	0	PF01535;PPR repeat;;	BC5V1_0C0017_06831	-	-	-0.809593	0.00521656	-0.83606	0.00394926	PPR repeat	Unknown function
D06.schr6P2_0021_gid0003_F	DDB0219835	6	1031	1	6	0	PF04193;PQ loop repeat;;	PQ-loop membrane protein, 4933425l21riK protein, ABA, EC6V1_0C0005_08261	-	-	0.677564	0.00731173	0.644284	0.0107282	PQ loop repeat containing 1	Unknown function		Putative lysosomal targeting signal
E11.chr2_gid_011002.680_F	DDB0167195	2	2397	0	8	0	-	Hypothetical protein. , ABA, JC2V1_0C0016_00053	-	-	-1.24002	0.00721221	-0.990547	0.0305222	Protein of unkown function	Unknown function
split10.gf.0195-F	DDB0186528	4	1288	0	0	0	PF03966;Protein of unknown function...	BC4V1_0C0070_12098	-	-	-0.830326	0.00842709	-1.02717	0.00176598	Protein of unkown function	Unknown function
D01.schr6_gid_141002.228_F	DDB0192091	6	1266	0	0	0	PF05206;Protein of unknown function...	hypothetical protein, conserved, DUF715 family, re67941p, ABA, EC6V1_0C0023_09682	-	-	-0.705732	0.0103065	-0.991922	0.000899566	Protein of unkown function	Unknown function
split24.gid.0277c PCR product	DDB0187877	5	546	1	5	0	-	BC5V1_0C0033_07407	-	-	-0.653768	0.00540927	-0.640927	0.00645697	Protein of unkown function	Unknown function
split10.gid.0135-F	DDB0204238	3	2003	0	0	0	-	JC3V1_0C0046_00897	-	-	-0.626506	0.0244411	-0.833106	0.00370795	Protein of unkown function	Unknown function
split9.gid.0356c PCR product	DDB0187229	4	2045	1	0	0	PF06027;Eukaryotic protein of unknown...	Mus musculus 0 day neonate eyeball cDNA, RIKEN full-length enriched library, clone:E130106M24 product:hypothetical Integral membrane protein, DUF6 containing protein, full insert sequence. , ABA, BC4V1_0C0106_09093	-	-	-0.613537	0.0083882	-0.672342	0.00436145	Protein of unkown function	Unknown function
split9.gid.0506-F	DDB0186888	4	1677	0	0	0	PF04134;Protein of unknown function,...	BC4V1_0C0084_13369	-	-	-0.605322	0.0221285	-0.750106	0.0058308	Protein of unkown function	Unknown function
split17.gid.0466 PCR product	DDB0187959	5	643	0	0	0	PF07080;Protein of unknown function...	Similar to unknown protein. , ABA, BC5V1_0C0038_07527	-	-	-0.515817	0.0125837	-1.12325	1.28053e-05	Protein of unkown function	Unknown function
split19.gid.0470 PCR product	DDB0206299	3	995	1	3	0	PF01595;Domain of unknown function DUF21;; PF00571;CBS domain;;	Ancient conserved domain protein 2. , ABA, JC3V1_0C0034_13673	-	-	0.58549	0.00376613	0.797403	0.000250855	Protein of unkown function	Unknown function
split6.gid.0328-F	DDB0188593	5	1313	1	1	0	PF00904;Involucrin repeat;;	BC5V1_0C0093_11861	-	-	0.600021	0.00360573	0.64471	0.00198501	Protein of unkown function	Unknown function
split18.gid.0539c PCR product	DDB0187589	5	250	0	0	0	-	BC5V1_0C0017_06791	-	-	0.715795	0.00540516	0.536359	0.0343226	Protein of unkown function	Unknown function
split12.gid.0335c-F	DDB0187973	5	657	0	0	0	-	BC5V1_0C0041_07863	DDB0231477	-	1.04497	5.61016e-05	0.959063	9.82084e-05	Protein of unkown function	Unknown function
G10.schr6_gf_031002.542c_F	DDB0219884	6	1213	0	0	0	-	hypothetical protein, conserved, hypothetical protein, predicted by automatic BLAST annotation	-	-	1.18399	0.000109575	1.18454	8.47391e-05	Protein of unkown function	Unknown function
G09.chr2_gid_011002.256c_F	DDB0169267	2	3232	0	0	0	PF00400;WD domain, G-beta repeat;; PR00320;G protein beta WD-40 repeat...	Hypothetical protein. , ABA, JC2V1_0C0037_05754	-	-	0.892045	0.00014477	0.710314	0.00110334	Putative WD40 repeat protein	Unknown function
split11.gid.0502 PCR product	DDB0218543	4	481	0	2	0	PF02207;Putative zinc finger in N-recognin;; PF00569;Zinc finger, ZZ type;; PF00904;Involucrin repeat;;	F14P3.9 protein (Auxin transport protein). , ABA, BC4V1_0C0023_08541	DDB0231746	-	0.624271	0.0179242	0.913432	0.00125373	Putative zinc finger	Unknown function
split25.gid.0123-F	DDB0201846	1	1407	0	0	0	PF00076;RNA recognition motif. (a.k.a. RRM,...	RNA binding protein NAPOR-3 (Fragment). , ABA, JC1V1_0C0001_02867	-	-	-0.536557	0.0207172	-0.639907	0.00693081	RNA recognition motif	Unknown function		Present in phagosomes
split5.gid.0046c PCR product	DDB0219748	6	612	0	0	0	PF01575;MaoC like domain;; PF00856;SET domain;;	BC6V1_0C0017_05921	-	-	0.538525	0.0178564	0.57563	0.0123095	SET domain-containing protein	Unknown function
G04.chr2_ESTs_011002.1752_F	DDB0206578	2	534	0	0	0	PF02985;HEAT repeat;; PR00375;Huntingtin signature ;;	JC2V1_0C0010_13960	-	-	0.801882	0.000962632	0.735917	0.00185172	Similar to Homo sapiens (Human). Huntingtin.	Unknown function
H07.chr2_gid_011002.1842c_F	DDB0217500	2	1626	0	0	0	-	Similar to Arabidopsis thaliana (Mouse-ear cress). Hypothetical 44.4 kDa protein. , ABA, JC2V1_0C0033_05270	-	-	0.519663	0.00531922	0.545835	0.00363033	Uncharacterized conserved protein, contains RING Zn-finger	Unknown function
split13.gid.0545c-F	DDB0218765	4	1531	0	0	0	PF00092;von Willebrand factor type A...	DDB0218765	-	-	-0.885297	0.0106666	-0.715072	0.0399451	von Willebrand factor domain	Unknown function
split23.gid.0028 PCR product	DDB0183986	6	219	0	0	0	PF00400;WD domain, G-beta repeat;; PR00320;G protein beta WD-40 repeat...	BC6V1_0C0002_02072	-	-	-0.84569	0.0450785	-1.08192	0.0112501	WD domain	Unknown function
split13.gid.0366 PCR product	DDB0185590	4	351	0	0	0	PF00400;WD domain, G-beta repeat;; PR00320;G protein beta WD-40 repeat...	BC4V1_0C0021_08399	-	-	-0.52362	0.00540927	-0.628762	0.00138724	WD domain, G-beta repeat	Unknown function
split9.gid.0307-F	seq_not_in_DB	-	-	-	-	-	-	-	-	-	-1.73643	0.000269151	-1.19472	0.00585248
split20.gid.0539c PCR product	opp_to_DDB0215454	Chr.	Geneindex	SignalPep	TMs	GPI	Domains	Annotation	-	-	-1.2139	0.000711468	-0.791569	0.0166376
split6.gid.0371c-F	DDB0204384	3	79	0	0	0	-	JC3V1_0C0047_01044	-	-	-0.89176	0.0311136	-0.824824	0.048627				deleted in Dicty base
F05.chr2_gid_011002.1689_F	opp_to_3primeexonofDDB0206567	Chr.	Geneindex	SignalPep	TMs	GPI	Domains	Annotation	-	-	-0.725146	0.0034526	-0.52611	0.0281421
D10.chr2_gid_011002.2415c_F	between_DDB0217694_and_DDB0167281	Chr.	Geneindex	SignalPep	TMs	GPI	Domains	Annotation	-	-	-0.683724	0.00764102	-0.782245	0.00285914
empty	Null	-	-	-	-	-	-	-	-	-	-0.644703	0.0304454	-0.694896	0.020716
split19.gid.0231c PCR product	between_DDB0204612_and_DDB0204614	Chr.	Geneindex	SignalPep	TMs	GPI	Domains	Annotation	-	-	-0.595983	0.0224259	-0.546479	0.0383459
split19.gid.0299c PCR product	seq_not_in_DB	-	-	-	-	-	-	-	-	-	0.572618	0.0059342	0.599071	0.00420155
split11.gid.0144c PCR product	opp_to_DDB0218643	Chr.	Geneindex	SignalPep	TMs	GPI	Domains	Annotation	-	-	0.801211	3.05504e-05	0.827399	1.31568e-05
A01.chr2_gid_011002.2563c_F	opp_to_DDB0217680	Chr.	Geneindex	SignalPep	TMs	GPI	Domains	Annotation	-	-	0.840797	0.000109575	0.591555	0.00228327
