# Supplementary material for: Dictyostelium transcriptional responses to Pseudomonas aeruginosa: common and specific effects from PAO1 and PA14 strains
Source: BMC Microbiol. 2008 Jun 30;8:109. doi: 10.1186/1471-2180-8-109 (PMC2474670; doi:10.1186/1471-2180-8-109)
Supplement: Additional file 3 — Microsoft excel document containing the array data and manual annotation of the genes that showed differential regulation between PAO1 and PA14. The genes were filtered for p < 0.05 and log2 ratio >0.5 or <-0.5. Table 3 was obtained from these data. [file 1471-2180-8-109-S3.xls]

## Sheet: Hoja1
Name	DDB.ID	Chr.	Geneindex	SignalPep	TMs	GPI	Domains	Annotation	Anno2	Anno3	PA01 - control logratio	PA14 - control logratio	PA01 - PA14 logratio	PA01 - PA14 adjusted p-value	Annotation	Function 1	Function2	comments
split15.gid.0515 PCR product	DDB0187116	4	1926	0	0	0	PF06650;Protein of unknown function...	BC4V1_0C0098_00533	-	-	0.673648	-0.134059	0.807707	0.0265541	vps13A, vacuolar protein sorting-associated protein	Cellular biogesis and organization	Intracellular transport vesicles
G08.chr1_gid_301002.891_F	DDB0189855	1	669	0	0	0	PF03357;SNF7;;	Developmental protein DG1118. , ABA, JC1V1_0C0002_04122	DDB0191317	DG1118;"Snf7-family_protein"	0.589035	-0.236624	0.825659	0.00496202	vps46, Vacuolar Protein Sorting	Cellular biogesis and organization	Intracellular transport vesicles
split10.gid.0069-F	DDB0204335	3	33	0	0	0	-	Cytochrome c oxidase polypeptide VIIe (EC 1.9.3.1). , ABA, JC3V1_0C0047_00995	DDB0216179	cxgE,"cox7E,coxVIIe","cytochrome_c_oxidase_subunit_VII_E"	0.802813	-0.402016	1.20483	0.00551557	cxgE,"cox7E,coxVIIe","cytochrome_c_oxidase_subunit_VII_E"	Energy	Respiration
C01.chr1_gid_301002.637_F	DDB0190752	1	1623	0	0	0	PF01678;Diaminopimelate epimerase;;	JC1V1_0C0001_03099	-	-	0.0197533	-1.06094	1.0807	0.0454692	diaminopimelate epimerase	Metabolism	Amino-acids
split19.gid.0519 PCR product	DDB0204319	3	17	0	0	0	PF00464;Serine hydroxymethyltransferase;;	Hydroxymethyltransferase. , ABA, JC3V1_0C0047_00979	DDB0230072	-	0.432697	-0.198345	0.631042	0.00118859	Hydroxymethyltransferase	Metabolism	Amino-acids
D03.chr2_gid_011002.2071c_F	DDB0168738	2	599	0	0	0	PF02274;Amidinotransferase;;	JC2V1_0C0007_13219	-	-	-0.777567	-0.162223	-0.615344	0.0115161	putative arginine deiminase	Metabolism	Amino-acids
split13.gid.0601c PCR product	DDB0205389	3	293	0	0	0	PF00549;CoA-ligase;; PF02629;CoA binding domain;; PR01798;Succinyl-CoA synthase signature ;;	ATP citrate lyase (EC 4.1.3.8). , ABA, JC3V1_0C0012_11442	-	-	0.749375	-0.145332	0.894706	0.00833436	acly, ATP citrate lyase	Metabolism	C-compound and carbohydrate metabolism	Present in phagosomes
F08.chr2_gid_011002.1596_F	DDB0169357	2	3317	0	0	0	PF02882;Tetrahydrofolat PR00085;Tetrahydrofolat	Similar to methylenetetrahydrofolate dehydrogenase. , ABA, JC2V1_0C0044_06193	DDB0230118	-	0.210052	-0.565175	0.775227	0.0251052	methylenetetrahydrofolate dehydrogenase	Metabolism	C-compound and carbohydrate metabolism
split9.gid.0085c PCR product	DDB0187393	5	34	0	0	0	PR00360;C2 domain signature ;;	BC5V1_0C0003_06524	-	-	-1.18344	-0.275444	-0.907997	0.0174994	NAD-dependent epimerase/dehydratase family protein	Metabolism	C-compound and carbohydrate metabolism	Present in phagosomes
split10.gid.0224 PCR product	DDB0205386	3	291	0	0	0	-	ATP citrate lyase b-subunit (EC 4.1.3.8). , ABA, JC3V1_0C0012_11439	-	-	0.785918	-0.17125	0.957168	0.0188835	putative ATP citrate synthase	Metabolism	C-compound and carbohydrate metabolism	Present in phagosomes, Regulated by Legionella
split9.gid.0182 PCR product	DDB0205339	3	246	0	0	0	PF00834;Ribulose-phosphate 3 epimerase...	Hypothetical protein F08F8.7. , ABA, JC3V1_0C0012_11392	DDB0231226	rpe;"ribulose_phosphate_3-epimerase"	0.434437	-0.348352	0.782789	0.0210171	rpe;"ribulose_phosphate_3-epimerase"	Metabolism	C-compound and carbohydrate metabolism
split18.gid.0569 PCR product	DDB0187942	5	616	0	0	0	PF00106;short chain dehydrogenase;; PR00081;Glucose/ribitol dehydrogenase...	BC5V1_0C0036_07508	-	-	0.42772	-0.274593	0.702312	0.0174994	Short-chain alcohol dehydrogenase of unknown specificit	Metabolism	C-compound and carbohydrate metabolism
split16.gid.0017c-F	DDB0187544	5	198	0	0	0	-	Small aggregate formation protein. , ABA, BC5V1_0C0013_06739	DDB0191525	smlA;unknown	1.00044	-0.426062	1.4265	0.00551557	smlA	Metabolism	C-compound and carbohydrate metabolism	regulation of glucose-6-phosphatase activity
split4.gid.0050c PCR product	DDB0217455	2	1495	0	0	0	PF00107;Zinc-binding dehydrogenase;;	Similar to Ralstonia solanacearum (Pseudomonas solanacearum). Probable alcohol dehydrogenase (ADH-HT) oxidoreductase protein (EC 1.1.1.1). , predicted by automatic BLAST annotation	-	-	-1.15503	0.0568896	-1.21192	0.00167754	zinc-containing alcohol dehydrogenase (ADH)	Metabolism	C-compound and carbohydrate metabolism
D03.chr2_gid_011002.858c_F	DDB0217374	2	1414	0	0	0	PF00107;Zinc-binding dehydrogenase;;	Similar to Ralstonia solanacearum (Pseudomonas solanacearum). Probable alcohol dehydrogenase (ADH-HT) oxidoreductase protein (EC 1.1.1.1). , predicted by automatic BLAST annotation	-	-	-1.37392	-0.349863	-1.02406	0.0166144	zinc-containing alcohol dehydrogenase (ADH)	Metabolism	C-compound and carbohydrate metabolism
H01.chr1_gid_301002.1725_F	DDB0190948	1	1826	1	0	0	-	JC1V1_0C0001_03325	-	-	-0.312056	0.560001	-0.872057	0.0117964	acid ceramidase-like protein	Metabolism	lipid, fatty.acid and isoprenoid metabolism
B08.schr6_gid_141002.172_F	DDB0188248	5	936	0	0	0	PF03015;Male sterility protein;; PF01553;Acyltransferase;;	Dihydroxyacetone phosphate acyltransferase (EC 2.3.1.42) (DHAP-AT) (DAP-AT) (Glycerone-phosphate O-acyltransferase) (Acyl-CoA:dihydroxyacetonephosphateacyltransferase). , ABA, BC5V1_0C0066_09501	-	-	0.161606	-0.480851	0.642457	0.0299259	Acyltransferase	Metabolism	lipid, fatty.acid and isoprenoid metabolism
G09.schr5_gid_211002.60_F	DDB0219652	5	1972	0	0	0	-	Vegetative specific protein H5. , ABA, BC5V1_0C0142_10140	DDB0220110	cinB,"H5,vspH5","esterase/lipase/thioesterase_domain-containing_protein,vegetative_specific_protein_H5"	1.28105	0.362203	0.918846	0.00551557	cinB,"esterase/lipase/thioesterase_domain-containing_protein	Metabolism	lipid, fatty.acid and isoprenoid metabolism
B06.chr1_gid_301002.995_F	DDB0189754	1	564	0	0	0	PF02230;Phospholipase/Carboxylesterase;;	JC1V1_0C0002_04016	-	-	1.06958	0.00174735	1.06784	0.0054662	esterase/lipase/thioesterase domain-containing protein	Metabolism	lipid, fatty.acid and isoprenoid metabolism
split10.gid.0588c PCR product	DDB0185740	4	499	0	0	1	-	Hypothetical protein XAC3770. , ABA, BC4V1_0C0026_08565	-	-	1.27296	0.197701	1.07526	0.00324052	esterase/lipase/thioesterase domain-containing protein	Metabolism	lipid, fatty.acid and isoprenoid metabolism	Regulated by Legionella
split22.gid.0266 PCR product	DDB0184141	6	376	0	0	0	PF01553;Acyltransferase;; PR00979;Tafazzin signature ;;	BC6V1_0C0010_05441	-	-	-0.260485	-0.815024	0.554539	0.0200523	Phosphate acyltransferases	Metabolism	lipid, fatty.acid and isoprenoid metabolism
A01.chr2_gid_011002.1767_F	DDB0167446	2	2031	0	0	0	PF00107;Zinc-binding dehydrogenase;; PF00550;Phosphopantetheine attachment site;; PF00698;Acyl transferase domain;; PF02801;Beta-ketoacyl synthase, C-terminal...	Hypothetical protein. , ABA, JC2V1_0C0032_04828	DDB0230068	-	1.81477	0.629221	1.18555	0.0285814	pks16, putative fatty acid synthase	Metabolism	lipid, fatty.acid and isoprenoid metabolism
H03.schr5_gid_211002.126_F	DDB0189182	5	1886	0	0	0	-	Vegetative specific protein H5. , ABA, BC5V1_0C0135_09400	-	-	1.43151	0.437119	0.994391	0.00551557	Putative esterase/lipase/thioesterase	Metabolism	lipid, fatty.acid and isoprenoid metabolism
split21.gid.0198c PCR product	DDB0191907	6	1086	0	0	0	PF00692;dUTPase;;	dutp pyrophosphatase, putative, Putative dUTP pyrophosphatase (EC 3.6.1.23). , ABA, EC6V1_0C0009_08345	DDB0230111	-	0.144313	-0.467117	0.61143	0.006171	dUTP diphosphatase	Metabolism	Nucleotide metabolism
H01.chr2_gid_011002.2181c_F	DDB0217901	2	2970	0	0	0	PF02142;MGS-like domain;; PF01808;AICARFT/IMPCHase bienzyme;;	Similar to Thermoanaerobacter tengcongensis. AICAR transformylase/IMP cyclohydrolase PurH (Only IMP cyclohydrolase domain in Aful). , ABA, JC2V1_0C0022_01435	DDB0230095	purH;"AICAR_transformylase_/_IMP_cyclohydrolase,inosine_monophosphate_cyclohydrolase_/_phosphoribosylaminoimidazolecarboxamide_formyltransferase"	0.335941	-0.552074	0.888015	0.00551557	purH, AICAR transformylase / IMP cyclohydrolase	Metabolism	Nucleotide metabolism	Present in phagosomes
split23.gid.0409 PCR product	DDB0167009	2	2643	0	0	0	PF01180;Dihydroorotate dehydrogenase;;	Similar to Dictyostelium discoideum (Slime mold). dihydroorotate dehydrogenase (EC 1.3.99.11). , ABA, JC2V1_0C0012_14079	DDB0185217	pyr4;"dihydroorotate_dehydrogenase,dihydroorotate_oxidase"	0.176265	-0.499562	0.675828	0.006171	pyr4;"dihydroorotate_dehydrogenase,dihydroorotate_oxidase"	Metabolism	Nucleotide metabolism
split3.gid.0558 PCR product	DDB0217842	2	2787	0	0	0	PF06026;Ribose 5-phosphate isomerase A...	DDB0217842	DDB0231225	rpiA;"ribose-5-phosphate_isomerase"	0.421884	-0.208099	0.629983	0.00496202	rpiA;"ribose-5-phosphate_isomerase"	Metabolism	Nucleotide metabolism
E02.chr1_gid_301002.1575_F	DDB0189571	1	370	0	0	0	PF00175;Oxidoreductase NAD-binding domain;; PF00667;FAD binding domain;; PR00371;Flavoprotein pyridine nucleotide...	JC1V1_0C0002_03816	-	-	-0.0912341	0.794096	-0.88533	0.0207776	Sulfite reductase, alpha subunit (flavoprotein)	Metabolism	Other
G07.chr1_gid_301002.1173_F	DDB0202318	1	832	1	6	0	-	Cycloeucalenol cycloisomerase (EC 5.5.1.9) (Cycloeucalenol--obtusifoliol isomerase) (Cyclopropyl sterol isomerase). , ABA, JC1V1_0C0003_04326	-	-	0.314884	-0.417531	0.732415	0.0054662	Cyclopropyl sterol isomerase	Metabolism
G05.chr2_gid_011002.1818c_F	DDB0167227	2	2311	0	0	0	PF00173;Cytochrome b5-like Heme/Steroid... PR00363;Cytochrome B5 signature ;;	Similar to Homo sapiens (Human). Flavohemoprotein b5+b5R (DJ676J13.1) (Flavohemoprotein b5+b5R cytochrome b-type NAD(P)H oxidoreductase). , ABA, JC2V1_0C0017_00176	-	-	-0.710365	-1.57379	0.863426	0.0088097	Cytochrome b5-like Heme/Steroid binding domain	Metabolism
A07.chr2_gid_011002.221_F	DDB0168923	2	794	0	0	0	-	Similar to Physarum polycephalum (Slime mold). Dihydropteridine reductase. , ABA, JC2V1_0C0011_14025	-	-	0.137743	-0.465257	0.603	0.0254129	dihydropteridine reductase	Metabolism		Present in phagosomes
split13.gid.0262c PCR product	DDB0185998	4	755	0	6	0	PF01222;Ergosterol biosynthesis ERG4/ERG24...	MGC68849 protein. , ABA, BC4V1_0C0040_09931	-	-	-0.021559	-0.607257	0.585698	0.0124703	ERG24, Ergosterol biosynthesis	Metabolism
split10.gid.0193c PCR product	DDB0219255	5	218	0	0	0	PF03171;2OG-Fe(II) oxygenase superfamily;;	DDB0219255	-	-	0.910397	-0.23112	1.14152	0.00243703	Fe(II) oxygenase superfamily	Metabolism
E11.chr2_gid_011002.274_F	DDB0217308	2	1348	0	0	0	PF04261;Dyp-type peroxidase family;;	Hypothetical protein. , predicted by automatic BLAST annotation	-	-	-0.118913	0.428385	-0.547298	0.0454692	Predicted iron-dependent peroxidase	Metabolism
split20.gid.0204-F	DDB0192180	6	1335	0	0	0	PF00891;O-methyltransferase;;	methyltransferase, putative, similar to bradyrhizobium japonicum. blr7665 protein, ABA, EC6V1_0C0028_09822	DDB0229899	-	0.705033	0.14791	0.557122	0.0470233	putative O-methyltransferase	Metabolism
G05.chr1_gid_301002.1132c_F	DDB0202301	1	789	0	0	0	-	JC1V1_0C0003_04282	-	-	0.93738	0.0527215	0.884659	0.00833436	putative SAM dependent methyltransferase	Metabolism
F12.chr2_gid_011002.2560_F	DDB0167345	2	2231	0	0	0	PF00106;short chain dehydrogenase;; PR00081;Glucose/ribitol dehydrogenase... PR00080;Short-chain dehydrogenase/reductase...	Similar to Lactococcus lactis (Subsp. lactis) (Streptococcus lactis). Oxidoreductase. , ABA, JC2V1_0C0018_00275	-	-	0.563615	-0.166695	0.73031	0.0193412	short-chain dehydrogenase/reductase (SDR) family protein	Metabolism		Regulated by Legionella
B05.schr5_gid_211002.06c_F	DDB0188280	5	967	0	0	0	PF00018;SH3 domain;; PF07653;Variant SH3 domain;; PF00063;Myosin head (motor domain);; PF00612;IQ calmodulin-binding motif;; PF06017;Myosin tail;; PR00452;SH3 domain signature ;; PR00193;Myosin heavy chain signature ;;	Myosin heavy chain IB (Myosin heavy chain IL). , ABA, BC5V1_0C0067_09553	DDB0191351	myoB,"DMIB,abmB","myosin_IB"	-0.295617	0.55461	-0.850227	0.00198143	myoB,"DMIB,abmB","myosin_IB"	Movement	Cytoskeletal organization	The mutant has decreased phagocytosis
A04.chr2_gid_011002.52_F	DDB0167337	2	2223	0	0	0	PF06017;Myosin tail;; PF00063;Myosin head (motor domain);; PF00018;SH3 domain;; PR00499;Neutrophil cytosol factor 2... PR00452;SH3 domain signature ;; PR00193;Myosin heavy chain signature ;;	Similar to Dictyostelium discoideum (Slime mold). class VII unconventional myosin. , ABA, JC2V1_0C0018_00284	DDB0191347	myoD,DMID,"myosin_ID_heavy_chain"	-0.760637	0.0491383	-0.809775	0.0118907	myoD,DMID,"myosin_ID_heavy_chain"	Movement	Cytoskeletal organization
split5.gid.0225 PCR product	DDB0216906	2	311	1	2	0	PF00008;EGF-like domain;; PR00011;Type III EGF-like signature ;;	JC2V1_0C0002_12917	DDB0214840	comC;"FIBROSURFIN_PRECURSOR"	-0.390301	0.263588	-0.653889	0.006171	comC;"FIBROSURFIN_PRECURSOR"	Multicellular organization	Cell interaction	The mutant show aberrant aggregation
split10.gid.0303 PCR product	DDB0189735	1	545	0	0	0	-	JC1V1_0C0002_03996	-	-	0.447724	-0.108073	0.555798	0.017653	homolog to co-chaperone p23	Protein destination	Protein folding and stabilization
split9.gid.0523-F	DDB0187409	5	49	0	0	0	PF00583;Acetyltransferase (GNAT) family;;	BC5V1_0C0005_06539	-	-	0.330844	-0.239994	0.570838	0.0210171	Acetyltransferase (GNAT) family	Protein destination	Protein modifications
C02.chr1_gid_301002.948c_F	DDB0189799	1	611	0	0	0	PF00856;SET domain;;	HSPC069. , ABA, JC1V1_0C0002_04066	-	-	0.332058	-0.187149	0.519208	0.0258888	SET domain-containing protein	Protein destination	Protein modifications	contains a SET domain involved in histone methylation
E05.chr2_gid_011002.1815c_F	DDB0202482	2	2308	0	0	0	-	Hypothetical protein. , ABA, JC2V1_0C0017_00179	-	-	1.24893	0.472305	0.77662	0.0284111	26S proteasome non-ATPase regulatory subunit 9	Protein destination	Proteolysis
H10.schr5_gid_211002.73c_F	DDB0219654	5	1984	1	0	0	PF00112;Papain family cysteine protease;; PR00705;Papain cysteine protease (C1)...	Cysteine proteinase 1 precursor (EC 3.4.22.-). , ABA, BC5V1_0C0142_10153	-	-	0.614544	-0.0889335	0.703477	0.00463201	Cysteine proteinase 1 precursor	Protein destination	Proteolysis
G12.chr2_gid_011002.13_F	DDB0167298	2	2184	1	0	0	-	Dipeptidyl aminopeptidase (Similar to Amoeba proteus (Amoeba). Pepstatin-insensitive carboxyl proteinase 2). , ABA, JC2V1_0C0018_00322	DDB0185020	AY055590;"PEPSTATIN-INSENSITIVE_CARBOXYL_PROTEINASE_2,dipeptidyl_aminopeptidase"	-0.0715293	-0.58612	0.514591	0.0136244	Dipeptidyl aminopeptidase	Protein destination	Proteolysis
split25.gid.0120 PCR product	DDB0190542	1	1404	0	0	0	PF00227;Proteasome A-type and B-type;;	Probable proteasome subunit beta type 3 (EC 3.4.25.1). , ABA, JC1V1_0C0001_02864	-	-	-0.0612747	-0.629628	0.568353	0.0115161	Probable proteasome subunit beta type 3	Protein destination	Proteolysis
C02.chr2_gid_011002.586_F	DDB0216902	2	304	0	0	0	-	JC2V1_0C0002_12910	DDB0220023	prtA,M3L,"proteosomal_alpha-subunit_M3"	0.936675	0.00518067	0.931495	0.0136244	prtA,M3L,"proteosomal_alpha-subunit_M3"	Protein destination	Proteolysis
D02.chr2_gid_011002.587_F	DDB0216901	2	303	0	0	0	-	DDB0216901	DDB0185115	prtB,M3R,"proteosomal_alpha-subunit_7-1"	1.3046	-0.0644332	1.36904	0.0104313	prtB,M3R,"proteosomal_alpha-subunit_7-1"	Protein destination	Proteolysis
split12.gid.0369-F	DDB0186869	4	1658	0	0	0	PF00240;Ubiquitin family;;	Small ubiquitin-like protein. , ABA, BC4V1_0C0084_13350	DDB0191257	SUMO;"small_ubiquitin-like_protein"	0.328309	-0.278821	0.60713	0.0337801	small ubiquitin-like protein	Protein destination	Proteolysis
B02.chr2_gid_011002.307c_F	DDB0217344	2	1384	0	0	0	PF00240;Ubiquitin family;;	Hypothetical protein. , predicted by automatic BLAST annotation	-	-	0.286911	-0.231232	0.518143	0.0217349	ubiquitin-like domain containing CTD phosphatase	Protein destination	Proteolysis
F07.chr2_gid_011002.1710_F	DDB0169410	2	2611	0	0	0	PF00503;G-protein alpha subunit;; PR00318;Alpha G protein (transducin)... PR01241;Fungal G protein alpha subunit...	JC2V1_0C0045_06285	DDB0191327	gpaB,"Ga2,Galpha2,gpa2","G-protein_subunit_alpha_2"	-0.550315	0.26523	-0.815546	0.00496202	gpaB,"Ga2,Galpha2,gpa2","G-protein_subunit_alpha_2"	Signal transduction	G-proteins
split5.gid.0541c PCR product	DDB0190318	1	1165	0	0	0	PF00071;Ras family;; PR00449;Transforming protein P21 ras...	Rab1C protein. , ABA, JC1V1_0C0001_02607	DDB0191203	rab1C;"Rab_GTPase"	0.763966	-0.103086	0.867052	0.00908372	rab1C;"Rab_GTPase"	Signal transduction	G-proteins
G10.chr1_gid_301002.1057c_F	DDB0202066	1	116	0	0	0	PF00786;P21-Rho-binding domain;; PF07714;Protein tyrosine kinase;; PF00069;Protein kinase domain;; PF00169;PH domain;; PR00109;Tyrosine kinase catalytic domain...	JC1V1_0C0002_03543	pakC;"PH_domain-containing_protein,STE20_family_protein_kinase,p21-activated_protein_kinase,pleckstrin_homology_(PH)_domain-containing_protein,putative_protein_serine/threonine_kinase"	-	-0.17751	0.431353	-0.608864	0.00833436	pakC, STE20 family protein kinase	Signal transduction	Kinases	STE20/PAK protein kinase required for normal chemotaxis
C08.chr2_gid_011002.238_F	DDB0169250	2	3215	0	0	0	PF00069;Protein kinase domain;; PF00433;Protein kinase C terminal domain;;	Similar to Dictyostelium discoideum (Slime mold). Protein kinase 2 (EC 2.7.1.-). , ABA, JC2V1_0C0037_05736	DDB0220702	-	-0.578264	0.288709	-0.866973	0.0174994	putative protein serine/threonine kinase	Signal transduction	Kinases
split11.gid.0302-F	DDB0205782	3	819	0	0	0	PF07714;Protein tyrosine kinase;; PF00069;Protein kinase domain;; PF00560;Leucine Rich Repeat;; PF00169;PH domain;; PR00019;Leucine-rich repeat signature ;;	JC3V1_0C0021_12441	DDB0214834	roco6;"putative_protein_serine/threonine_kinase,putative_protein_tyrosine_kinase,putative_tyrosine_kinase-like_(TKL)_protein"	-0.479693	0.135059	-0.614752	0.0386757	roco6;"putative_protein_serine/threonine_kinase	Signal transduction	Kinases
H03.chr2_gid_011002.2345_F	DDB0167076	2	2716	0	0	0	PF00069;Protein kinase domain;; PR00109;Tyrosine kinase catalytic domain...	Hypothetical protein. , ABA, JC2V1_0C0014_14166	DDB0229896	-	-0.311118	0.259332	-0.570451	0.0396313	sepA, putative protein serine/threonine kinase	Signal transduction	Kinases	kinase domain similar to S. pombe cdc7, cell division control protein 7 which plays a role in cytokinesis
C07.chr2_gid_011002.1971c_F	DDB0217465	2	1519	1	7	0	-	Hypothetical protein. , ABA, JC2V1_0C0033_05379	DDB0231856	-	0.243995	-0.463684	0.707679	0.031269	fslH,G-protein-coupled receptor (GPCR) family protein	Signal transduction	Receptor protein
split19.gid.0513c-R	DDB0205174	3	2180	1	7	0	PF00003;7 transmembrane receptor... PF02608;Basic membrane protein;; PR01176;Metabotropic gamma-aminobutyric... PR00248;Metabotropic glutamate GPCR...	JC3V1_0C0008_11044	DDB0231978	grlF;"G-protein-coupled_receptor_(GPCR)_family_protein,GABA-B_receptor-like_protein,metabotropic_glutamate_receptor-like_protein"	-1.5375	-0.123988	-1.41351	0.00944147	grlF, GABA-B receptor-like protein	Signal transduction	Receptor protein
E12.chr2_gid_011002.2039c_F	DDB0168770	2	633	1	7	0	PF02608;Basic membrane protein;; PF00003;7 transmembrane receptor... PR01176;Metabotropic gamma-aminobutyric...	JC2V1_0C0007_13254	DDB0231983	grlJ;"G-protein-coupled_receptor_(GPCR)_family_protein,GABA-B_receptor-like_protein,metabotropic_glutamate_receptor-like_protein"	-0.956281	-0.323358	-0.632923	0.0115161	grlJ, GABA-B receptor-like protein	Signal transduction	Receptor protein
split9.gid.0118 PCR product	DDB0204083	3	1704	1	7	0	PF00003;7 transmembrane receptor... PF02608;Basic membrane protein;;	JC3V1_0C0042_00732	DDB0231989	grlL;"G-protein-coupled_receptor_(GPCR)_family_protein,GABA-B_receptor-like_protein,metabotropic_glutamate_receptor-like_protein"	-1.24685	0.598139	-1.84499	0.0213707	grlL, GABA-B receptor-like protein	Signal transduction	Receptor protein
split9.gid.0494-F	DDB0229801	5	237	0	0	0	PF02415;Chlamydia polymorphic membrane... PF00003;7 transmembrane receptor...	DDB0229801	DDB0230163	grlQ;"G-protein-coupled_receptor_(GPCR)_family_protein,GABA-B_receptor-like_protein,metabotropic_glutamate_receptor-like_protein"	0.97881	0.210983	0.767827	0.0418183	grlQ, G-protein-coupled receptor (GPCR) family protein	Signal transduction	Receptor protein
C02.chr2_gid_011002.1782_F	DDB0167432	2	2047	0	0	0	PF00646;F-box domain;; PF00169;PH domain;; PF00620;RhoGAP domain;;	Similar to putative GTPase activating protein. , ABA, JC2V1_0C0032_04809	-	-	0.0837526	0.657881	-0.574128	0.0132173	gacFF, RacGAP	Signal transduction	Regulation of G-protein activity
A10.chr2_gid_011002.1337_F	DDB0167384	2	2096	0	0	0	PF06920;Dedicator of cytokinesis;;	Hypothetical protein. , ABA, JC2V1_0C0032_04755	-	-	-0.00699162	0.697558	-0.704549	0.00585187	putative guanine nucleotide exchange factor (GEF)	Signal transduction	Regulation of G-protein activity
G05.chr2_gid_011002.70_F	DDB0167541	2	1930	0	0	0	PF02897;Prolyl oligopeptidase, N-terminal... PF00326;Prolyl oligopeptidase family;; PR00862;Prolyl oligopeptidase serine...	Prolyl oligopeptidase (EC 3.4.21.26). , ABA, JC2V1_0C0033_04944	DDB0185041	dpoA;"prolyl_oligopeptidase"	-0.106364	0.548729	-0.655093	0.00551557	dpoA;"prolyl_oligopeptidase"	Signal transduction	Second messenger formation
split19.gid.0497 PCR product	DDB0218719	4	1269	0	0	0	PF00578;AhpC/TSA family;;	BC4V1_0C0070_12078	-	-	0.762168	-0.0547257	0.816894	0.0285428	AhpC/TSA family protein	Stress response and cell rescue	Detoxification	Present in phagosomes
split14.gid.0379c PCR product	DDB0205882	3	1064	0	0	0	PF00578;AhpC/TSA family;;	JC3V1_0C0022_12543	-	-	0.570702	-0.175162	0.745864	0.00667042	AhpC/TSA family protein. Thioredoxin-like	Stress response and cell rescue	Detoxification
split21.gid.0399c-F	DDB0217383	2	1423	0	0	0	PF00067;Cytochrome P450;; PR00463;E-class P450 group I signature ;; PR00385;P450 superfamily signature ;;	Similar to Opsanus tau (Oyster toadfish). Cytochrome P450 1A1 (EC 1.14.14.1) (CYPIA1). , predicted by automatic BLAST annotation	-	-	0.415071	-0.741628	1.1567	0.0149367	Cytochrome P450	Stress response and cell rescue	Detoxification
C01.chr2_gid_011002.153c_F	DDB0168563	2	410	0	0	0	PF02798;Glutathione S-transferase, N-terminal... PF00043;Glutathione S-transferase, C-terminal...	Similar to Rhizobium loti (Mesorhizobium loti). Glutathione S-transferase. , ABA, JC2V1_0C0003_12998	DDB0231434	-	-0.642138	-1.22848	0.586344	0.025328	putative glutathione S-transferase	Stress response and cell rescue	Detoxification
D02.chr2_gid_011002.1388_F	DDB0167491	2	1986	1	1	0	-	Hypothetical protein. , ABA, JC2V1_0C0032_04874	DDB0231275	alyA;lysozyme	0.729803	0.0954197	0.634383	0.0174994	alyA;lysozyme	Stress response and cell rescue	Other	The mutant compensates by increasing phagocytosis
B02.chr2_gid_011002.1386_F	DDB0167489	2	1988	1	1	0	-	Hypothetical protein. , ABA, JC2V1_0C0032_04872	DDB0231278	alyB;lysozyme	0.753335	0.0651374	0.688198	0.006171	alyB;lysozyme	Stress response and cell rescue	Other
C02.chr2_gid_011002.1387_F	DDB0167490	2	1987	1	1	0	-	Hypothetical protein. , ABA, JC2V1_0C0032_04873	DDB0231279	alyC;lysozyme	0.866506	0.156604	0.709902	0.0174994	alyC;lysozyme	Stress response and cell rescue	Other
split18.gid.0453c-F	DDB0206051	3	1370	0	0	0	PF00560;Leucine Rich Repeat;; PR00019;Leucine-rich repeat signature ;;	JC3V1_0C0029_12717	-	-	0.899934	-0.15358	1.05351	0.0200523	member of NOD protein family	Transcription	mRNA synthesis
D07.chr1_gid_301002.1332c_F	DDB0202276	1	731	0	0	0	PF00319;SRF-type transcription factor... PF00904;Involucrin repeat;; PR00404;MADS domain signature ;;	Developmental protein DG1037 (Fragment). , ABA, JC1V1_0C0003_04220	DDB0220491	srfC;"putative_MADS-box_transcription_factor"	-0.296545	0.604794	-0.90134	0.0479788	srfC;"putative_MADS-box_transcription_factor"	Transcription	mRNA synthesis
C01.chr2_gid_011002.1770c_F	DDB0217613	2	2033	0	0	0	PF00904;Involucrin repeat;; PF03106;WRKY DNA -binding domain;;	Hypothetical protein. , ABA, JC2V1_0C0032_04825	DDB0220001	wrky1;"putative_WRKY_transcription_factor"	1.11487	0.0710664	1.0438	0.0117964	wrky1;"putative_WRKY_transcription_factor"	Transcription	mRNA synthesis	responses to stress, including infection by pathogenic organisms
E06.chr2_gid_011002.1305_F	DDB0167422	2	2057	0	0	0	PF00096;Zinc finger, C2H2 type;; PF01853;MOZ/SAS family;;	Similar to Oryza sativa (Japonica cultivar-group). putative histone acetyltransferase. , ABA, JC2V1_0C0032_04798	-	-	-0.550723	0.0895231	-0.640246	0.0188835	putative histone acetyltransferase	Transcription	Other transcription activities
split23.gid.0388c PCR product	DDB0201621	-	-	-	-	-	-	-	mrps2,RPS2,"ribosomal_protein_S2"	-	0.489079	-0.265043	0.754122	0.0117964	mrps2, ribosomal protein S2, mitochondrial	Translation	ribosomal protein
split10.gid.0437 PCR product	DDB0218535	4	456	0	0	0	PF00009;Elongation factor Tu GTP binding... PF03143;Elongation factor Tu C-terminal... PR00315;GTP-binding elongation factor...	Hsp70 subfamily B suppressor 1 (Fragment). , ABA, BC4V1_0C0023_08514	DDB0201566	HBS1;"Hsp70_subfamily_B_suppressor_1"	-0.175698	0.651621	-0.827319	0.00551557	Eukaryotic elongation factor 1 (EF1) alpha subfamily	Translation	Translation factors
C04.chr2_gid_011002.54_F	DDB0167339	2	2225	0	0	0	PF01702;Queuine tRNA-ribosyltransferase;;	Similar to Chlamydia pneumoniae (Chlamydophila pneumoniae). Queuine tRNA-ribosyltransferase (EC 2.4.2.29) (TRNA-guanine transglycosylase) (Guanine insertion enzyme). , ABA, JC2V1_0C0018_00282	-	-	-0.559829	-0.0366745	-0.523155	0.0266905	tRNA-ribosyltransferase	Translation
split10.gid.0213-F	DDB0187089	4	1898	0	1	0	PF00664;ABC transporter transmembrane... PF00005;ABC transporter;;	ABC transporter ABCC.10. , ABA, BC4V1_0C0098_00502	DDB0220025	abcC5;"ABC_transporter_C_family_protein"	-0.677598	0.440215	-1.11781	0.0118907	abcC5;"ABC_transporter_C_family_protein"	Transport facilitation	ABC transporters
split11.gid.0405 PCR product	DDB0218568	4	570	0	8	0	PF00122;E1-E2 ATPase;; PF00702;haloacid dehalogenase-like... PF00403;Heavy-metal-associated domain;; PR00942;Copper-transporting ATPase 1... PR00943;Copper-transporting ATPase... PR00119;P-type cation-transporting ATPase...	Copper-transporting P-type ATPase. , ABA, BC4V1_0C0033_09053	-	-	-0.602004	0.541604	-1.14361	0.0117964	Copper-transporting P-type ATPase	Transport facilitation	ion
split12.gid.0103 PCR product	DDB0204460	3	156	0	0	0	PF00122;E1-E2 ATPase;; PF00690;Cation transporter/ATPase,... PF00702;haloacid dehalogenase-like... PF00689;Cation transporting ATPase,... PR00119;P-type cation-transporting ATPase... PR00120;H+-transporting ATPase (proton...	Probable calcium-transporting ATPase PAT1 (EC 3.6.3.-). , ABA, JC3V1_0C0047_01120	DDB0214945	patA,PAT1,"Ca2+-ATPase,P-type_ATPase"	-0.152675	0.778517	-0.931192	0.0136244	patA,PAT1,"Ca2+-ATPase,P-type_ATPase"	Transport facilitation	ion	P-type ATPase that is up-regulated in calcium-adapted cells
split9.gid.0188-F	DDB0205031	3	638	0	0	0	PF02214;K+ channel tetramerisation domain;; PF07646;Kelch motif;; PF01344;Kelch motif;;	JC3V1_0C0004_10853	-	-	0.836665	-0.079541	0.916206	0.00496202	potassium channel tetramerization domain-containing protein	Transport facilitation	ion
B05.chr2_gid_011002.1289c_F	DDB0217251	2	1291	0	8	0	PF00122;E1-E2 ATPase;; PF00702;haloacid dehalogenase-like... PF00403;Heavy-metal-associated domain;; PR00119;P-type cation-transporting ATPase... PR00120;H+-transporting ATPase (proton...	Hypothetical protein. , predicted by automatic BLAST annotation	-	-	-1.46047	0.628431	-2.0889	0.00167754	P-type cation-transporting ATPase	Transport facilitation	ion
split10.gid.0118c PCR product	DDB0186223	4	974	0	1	0	PF00122;E1-E2 ATPase;; PF00702;haloacid dehalogenase-like... PR00119;P-type cation-transporting ATPase...	Hypothetical protein B20D17.100. , ABA, BC4V1_0C0055_10401	-	-	-0.397651	0.293525	-0.691176	0.00551557	P-type cation-transporting ATPase	Transport facilitation	ion
G07.chr2_gid_011002.2383c_F	DDB0167361	2	2250	0	0	0	PF01991;ATP synthase (E/31 kDa) subunit;;	Vacuolar ATP synthase subunit E (EC 3.6.3.14) (V-ATPase E subunit) (Vacuolar proton pump E subunit). , ABA, JC2V1_0C0018_00259	DDB0185070	vatE;"vacuolar_H+-ATPase_E_subunit"	0.468272	-0.0750328	0.543305	0.0258888	vatE;"vacuolar_H+-ATPase_E_subunit"	Transport facilitation	ion	Present in phagosomes
E10.chr2_gid_011002.1743_F	DDB0217699	2	2293	0	0	0	PF00702;haloacid dehalogenase-like... PR00119;P-type cation-transporting ATPase...	Potential phospholipid-transporting ATPase 6. , ABA, JC2V1_0C0017_00197	-	-	-0.629403	0.0382104	-0.667613	0.016691	phospholipid-translocating P-type ATPase family protein	Transport facilitation	Other
split18.gid.0572 PCR product	DDB0187945	5	619	0	2	0	PF00083;Sugar (and other) transporter;; PF07690;Major Facilitator Superfamily;;	BC5V1_0C0036_07511	-	-	-0.782707	0.113083	-0.89579	0.006171	Sugar (and other) transporter	Transport facilitation	Sugar
F04.chr2_gid_011002.1677c_F	DDB0206579	2	535	0	5	0	PF00153;Mitochondrial carrier protein;; PR00927;Adenine nucleotide translocator 1...	JC2V1_0C0010_13961	-	-	0.780334	0.12677	0.653564	0.0149367	mcfQ, mitochondrial substrate carrier family protein	Transport facilitation
E07.schr6_gid_141002.293c_F	DDB0192172	6	1327	0	0	0	PF00153;Mitochondrial carrier protein;; PR00926;Mitochondrial carrier protein...	mt. carrier protein, putative, hypothetical protein, ABA, EC6V1_0C0028_09814	DDB0229992	-	0.915088	0.182527	0.732561	0.0186391	mcfZ, mitochondrial substrate carrier family protein	Transport facilitation
split26.gid.0017c PCR product	DDB0183815	6	47	0	3	0	PF00153;Mitochondrial carrier protein;; PR00926;Mitochondrial carrier protein... PR00927;Adenine nucleotide translocator 1...	BC6V1_0C0002_01890	-	-	0.808975	0.255129	0.553847	0.0337801	Mitochondrial carrier protein	Transport facilitation
F07.schr6_gf_031002.185c_F	DDB0219833	6	1042	0	1	0	PF00008;EGF-like domain;; PR00011;Type III EGF-like signature ;;	EGF domain protein, similar to strongylocentrotus purpuratus, ABA, EC6V1_0C0005_08249	-	-	-1.12172	0.388276	-1.51	0.00167754	Dictyostelium hypothetical protein	Unclasified protein	No blast hits	Cystein-rich as tenascin
split18.gid.0260c-F	DDB0187090	4	1899	1	2	0	PR00011;Type III EGF-like signature ;;	Similar to Podocoryne carnea. EGF-like protein (Fragment). , ABA, BC4V1_0C0098_00503	-	-	-1.23629	0.17877	-1.41506	0.00361484	Dictyostelium hypothetical protein	Unclasified protein	No blast hits	Cystein-rich as tenascin
split25.gid.0200c-F	DDB0219411	5	952	1	2	0	PR00011;Type III EGF-like signature ;;	BC5V1_0C0066_09519	-	-	-1.06112	0.211137	-1.27226	0.00833436	Dictyostelium hypothetical protein	Unclasified protein	No blast hits
F05.schr5_gid_211002.09c_F	DDB0219411	5	952	1	2	0	PR00011;Type III EGF-like signature ;;	BC5V1_0C0066_09519	-	-	-0.701003	0.490563	-1.19157	0.00496202	Dictyostelium hypothetical protein	Unclasified protein	No blast hits
split1.gid.0065-F	DDB0184486	6	715	1	0	0	-	Hypothetical protein. , ABA, BC6V1_0C0018_06042	-	-	-0.473492	0.64692	-1.12041	0.0054662	Dictyostelium hypothetical protein	Unclasified protein	No blast hits
B07.chr1_EST_301002.1247_F	DDB0216608	1	727	0	1	0	PF01833;IPT/TIG domain;; PR00011;Type III EGF-like signature ;;	Hypothetical protein. , predicted by automatic BLAST annotation	-	-	-0.456912	0.601518	-1.05843	0.0136244	Dictyostelium hypothetical protein	Unclasified protein	No blast hits	Cystein-rich as tenascin
split12.gid.0527c-F	DDB0206334	3	1039	0	0	0	-	JC3V1_0C0036_13709	-	-	0.268194	1.18157	-0.913374	0.00463201	Dictyostelium hypothetical protein	Unclasified protein	No blast hits
split12.gid.0049c PCR product	DDB0204982	3	2510	0	7	0	-	Hypothetical protein. , ABA, JC3V1_0C0003_10804	-	-	-0.0688826	0.812776	-0.881659	0.0325054	Dictyostelium hypothetical protein	Unclasified protein	No blast hits
H06.chr2_gf_021002.82c_F	DDB0167550	2	1921	1	2	0	PF00053;Laminin EGF-like (Domains III and... PR00011;Type III EGF-like signature ;;	JC2V1_0C0033_04954	DDB0232015	-	-0.0979498	0.741878	-0.839827	0.0141456	Dictyostelium hypothetical protein	Unclasified protein	No blast hits	Cystein-rich as tenascin
split25.gf.0019c-F	DDB0169091	2	3052	0	5	0	PF01988;Integral membrane protein DUF125;;	Hypothetical protein. , ABA, JC2V1_0C0020_00098	-	-	-0.346137	0.453432	-0.799569	0.0118907	Dictyostelium hypothetical protein	Unclasified protein	No blast hits
split9.gid.0584c PCR product	DDB0206256	3	535	1	0	1	-	Hypothetical protein DG1041. , ABA, JC3V1_0C0031_13628	-	-	-0.484756	0.307057	-0.791813	0.0268258	Dictyostelium hypothetical protein	Unclasified protein	No blast hits
split9.gid.0084 PCR product	DDB0187392	5	33	0	1	0	-	BC5V1_0C0003_06523	-	-	-0.856147	-0.165478	-0.690669	0.0174994	Dictyostelium hypothetical protein	Unclasified protein	No blast hits
A12.schr5_gid_211002.211_F	DDB0191867	6	1050	0	0	0	PF00560;Leucine Rich Repeat;; PR00019;Leucine-rich repeat signature ;;	hypothetical protein, leucine rich repeat domains, EC6V1_0C0006_08305	-	-	-0.149819	0.508481	-0.658299	0.0213707	Dictyostelium hypothetical protein	Unclasified protein	No blast hits
A03.schr6_gid_141002.114c_F	DDB0191758	6	934	1	2	0	-	EC6V1_0C0004_08163	-	-	-0.535209	0.122465	-0.657674	0.00939629	Dictyostelium hypothetical protein	Unclasified protein	No blast hits
B01.chr2_gid_011002.1642_F	DDB0169151	2	3113	0	0	0	-	Similar to Dictyostelium discoideum (Slime mold). Prespore-specific protein. , ABA, JC2V1_0C0020_00032	-	-	-0.412598	0.24411	-0.656709	0.0311131	Dictyostelium hypothetical protein	Unclasified protein	No blast hits
split5.gid.0366 PCR product	DDB0219806	6	860	0	0	0	-	hypothetical GRAM domain protein, EC6V1_0C0002_08058	-	-	-0.545834	0.0699548	-0.615789	0.0284111	Dictyostelium hypothetical protein	Unclasified protein	No blast hits
split9.gid.0528 PCR product	DDB0187414	5	54	0	0	0	PF00560;Leucine Rich Repeat;; PF07723;Leucine Rich Repeat;;	BC5V1_0C0005_06544	-	-	-0.286979	0.247902	-0.534881	0.0377241	Dictyostelium hypothetical protein	Unclasified protein	No blast hits
D12.chr2_gid_011002.1498c_F	DDB0168777	2	643	0	0	0	-	JC2V1_0C0007_13265	-	-	-0.169068	0.335521	-0.504589	0.0105994	Dictyostelium hypothetical protein	Unclasified protein	No blast hits
split21.hmmg.0483-F	DDB0215712	4	2013	1	0	1	PF00560;Leucine Rich Repeat;; PR00019;Leucine-rich repeat signature ;;	BC4V1_0C0103_09012	-	-	0.440797	-0.0608115	0.501608	0.0136244	Dictyostelium hypothetical protein	Unclasified protein	No blast hits
E02.chr2_gid_011002.1389_F	DDB0217603	2	1985	0	0	0	-	Hypothetical protein. , ABA, JC2V1_0C0032_04875	-	-	0.42298	-0.108018	0.530998	0.0406003	Dictyostelium hypothetical protein	Unclasified protein	No blast hits
split10.gid.0367c PCR product	DDB0187758	5	424	1	0	0	-	BC5V1_0C0025_07014	-	-	1.14642	0.610909	0.535509	0.0188835	Dictyostelium hypothetical protein	Unclasified protein	No blast hits
split11.gid.0452 PCR product	DDB0186196	4	946	0	0	0	PF04749;PLAC8 family;;	Hypothetical protein. , ABA, BC4V1_0C0053_10371	-	-	0.325048	-0.211581	0.536629	0.0207776	Dictyostelium hypothetical protein	Unclasified protein	No blast hits
A02.chr1_gid_301002.946c_F	DDB0189801	1	613	0	0	0	PF00385;primechromoprime (CHRromatin Organisation... PF00904;Involucrin repeat;;	Similar to Orgyia pseudotsugata multicapsid polyhedrosis virus (OpMNPV). Hypothetical 29.3 kDa protein (ORF92). , ABA, JC1V1_0C0002_04068	-	-	0.360342	-0.19614	0.556482	0.0105095	Dictyostelium hypothetical protein	Unclasified protein	No blast hits
D08.chr2_ESTs_011002.2388_F	DDB0167596	2	1871	0	0	0	-	Hypothetical protein. , ABA, JC2V1_0C0033_05008	-	-	0.312372	-0.25977	0.572143	0.00463201	Dictyostelium hypothetical protein	Unclasified protein	No blast hits
H07.chr2_gf_021002.1567c_F	DDB0217623	2	2062	0	0	0	PF05725;FNIP Repeat;;	Hypothetical protein. , ABA, JC2V1_0C0032_04794	-	-	0.682418	0.102754	0.579663	0.0193397	Dictyostelium hypothetical protein	Unclasified protein	No blast hits
split13.gid.0484-F	DDB0187466	5	109	1	4	0	-	BC5V1_0C0006_06601	-	-	0.634253	0.0453501	0.588903	0.006171	Dictyostelium hypothetical protein	Unclasified protein	No blast hits
split2.gid.0348c-F	DDB0167520	2	1953	0	4	0	PF00137;ATP synthase subunit C;; PR00122;Vacuolar ATP synthase 16kDa subunit...	Similar to Mus musculus (Mouse). Similar to ATPase, H+ transporting, lysosomal (Vacuolar proton pump) 21kD. , ABA, JC2V1_0C0033_04916	-	-	-0.0324232	-0.623431	0.591008	0.0285814	Dictyostelium hypothetical protein	Unclasified protein	No blast hits
split10.gid.0346c PCR product	DDB0187191	4	2005	0	0	0	-	BC4V1_0C0103_09004	-	-	0.675763	0.0747904	0.600972	0.02215	Dictyostelium hypothetical protein	Unclasified protein	No blast hits
E02.chr2_gid_011002.1260c_F	DDB0217279	2	1319	1	0	0	-	Similar to Dictyostelium discoideum (Slime mold). ORFveg113. , predicted by automatic BLAST annotation	-	-	0.61783	-0.0453387	0.663169	0.0284239	Dictyostelium hypothetical protein	Unclasified protein	No blast hits
A04.chr1_EST_301002.150_F	DDB0201696	1	1042	1	2	0	PF00053;Laminin EGF-like (Domains III and...	JC1V1_0C0001_02467	-	-	0.443195	-0.255284	0.69848	0.0136244	Dictyostelium hypothetical protein	Unclasified protein	No blast hits
G04.schr6_gid_141002.133c_F	DDB0191857	6	997	1	1	0	-	differentiation associate-2-like protein, differentiation associate-2, ABA, EC6V1_0C0005_08294	-	-	0.524594	-0.185831	0.710425	0.00957451	Dictyostelium hypothetical protein	Unclasified protein	No blast hits
split1.gid.0044c-F	DDB0186920	4	1711	1	0	0	-	BC4V1_0C0087_13469	-	-	0.857028	0.130864	0.726164	0.0157843	Dictyostelium hypothetical protein	Unclasified protein	No blast hits
E07.chr2_gid_011002.2517c_F	DDB0217906	2	2978	0	0	0	-	Hypothetical protein. , ABA, JC2V1_0C0022_01428	-	-	0.867221	0.133316	0.733905	0.0397764	Dictyostelium hypothetical protein	Unclasified protein	No blast hits
D02.schr5_gf_211002.121_F	DDB0216065	5	980	1	1	0	-	BC5V1_0C0068_09691	DDB0232012	-	0.803979	0.0498392	0.75414	0.0185311	Dictyostelium hypothetical protein	Unclasified protein	No blast hits
split9.gid.0581c PCR product	DDB0218129	3	531	1	0	1	-	17 kDa protein precursor. , ABA, JC3V1_0C0031_13624	DDB0215014	p17,gp17,"17_kDa_protein"	0.972776	0.205772	0.767004	0.0141456	Dictyostelium hypothetical protein	Unclasified protein	No blast hits
A12.chr1_gid_301002.1232c_F	DDB0190067	1	895	1	1	0	-	JC1V1_0C0003_04396	-	-	0.626853	-0.150661	0.777514	0.00496202	Dictyostelium hypothetical protein	Unclasified protein	No blast hits
A01.chr1_gid_301002.1247c_F	DDB0216545	1	275	0	0	0	-	Similar to Mus musculus (Mouse). Sex-determining region Y protein (Testis-determining factor). , ABA, JC1V1_0C0002_03714	-	-	0.917918	0.127959	0.789959	0.00606391	Dictyostelium hypothetical protein	Unclasified protein	No blast hits
F12.chr2_gid_011002.2442_F	DDB0168292	2	2887	0	0	0	-	JC2V1_0C0022_01526	-	-	0.590377	-0.205637	0.796014	0.0094332	Dictyostelium hypothetical protein	Unclasified protein	No blast hits
G02.chr1_gid_301002.1271_F	DDB0202132	1	293	0	0	0	-	JC1V1_0C0002_03734	-	-	0.775138	-0.0331564	0.808294	0.0181861	Dictyostelium hypothetical protein	Unclasified protein	No blast hits
A04.chr2_gid_011002.1276_F	DDB0217264	2	1304	1	0	0	-	Hypothetical protein. , predicted by automatic BLAST annotation	-	-	0.492086	-0.35177	0.843856	0.0311131	Dictyostelium hypothetical protein	Unclasified protein	No blast hits
E08.chr1_gid_301002.1026_F	DDB0189723	1	532	0	4	0	-	JC1V1_0C0002_03983	-	-	-0.530867	-1.39359	0.862728	0.006171	Dictyostelium hypothetical protein	Unclasified protein	No blast hits
B12.chr1_gid_301002.1233c_F	DDB0216636	1	896	1	1	0	-	DDB0216636	-	-	0.892059	0.0261942	0.865865	0.0128217	Dictyostelium hypothetical protein	Unclasified protein	No blast hits
H07.chr2_gid_011002.1040c_F	DDB0168326	2	2868	1	4	0	-	Hypothetical protein. , ABA, JC2V1_0C0022_01546	-	-	0.589304	-0.321584	0.910888	0.0423233	Dictyostelium hypothetical protein	Unclasified protein	No blast hits
E09.chr2_gid_011002.2535_F	DDB0167477	2	2000	1	1	0	-	Hypothetical protein. , ABA, JC2V1_0C0032_04861	-	-	0.164025	-0.756544	0.920569	0.00925927	Dictyostelium hypothetical protein	Unclasified protein	No blast hits
split23.gid.0285c PCR product	DDB0202914	2	2830	0	0	0	PF02987;Late embryogenesis abundant...	JC2V1_0C0027_02130	-	-	-0.578084	-1.56825	0.990161	0.00969716	Dictyostelium hypothetical protein	Unclasified protein	No blast hits
split14.gid.0301c PCR product	DDB0205140	3	2148	0	0	0	-	JC3V1_0C0007_11006	-	-	0.486694	-0.521838	1.00853	0.00496202	Dictyostelium hypothetical protein	Unclasified protein	No blast hits
E02.schr6_gid_141002.110_F	DDB0191754	6	930	0	0	0	-	hypothetical protein, conserved, EC6V1_0C0004_08159	-	-	0.0662633	-0.999489	1.06575	0.0330167	Dictyostelium hypothetical protein	Unclasified protein	No blast hits
split16.gid.0279-F	DDB0188806	5	1531	1	1	0	PF05594;Haemagluttinin repeat;;	BC5V1_0C0111_07787	-	-	0.0886519	-1.03545	1.1241	0.0227185	Dictyostelium hypothetical protein	Unclasified protein	No blast hits
C08.chr1_gid_301002.1024_F	DDB0189725	1	534	1	4	0	-	JC1V1_0C0002_03985	-	-	-0.528163	-1.65466	1.1265	0.00303556	Dictyostelium hypothetical protein	Unclasified protein	No blast hits
H08.chr2_gid_011002.520c_F	DDB0168264	2	2931	0	0	0	PF02987;Late embryogenesis abundant...	JC2V1_0C0022_01479	-	-	-0.508949	-1.85799	1.34904	0.0174662	Dictyostelium hypothetical protein	Unclasified protein	No blast hits
F07.chr2_gid_011002.1317_F	DDB0167417	2	2064	0	0	0	-	Hypothetical protein. , ABA, JC2V1_0C0032_04792	-	-	1.54786	-0.0210131	1.56887	0.00167754	Dictyostelium hypothetical protein	Unclasified protein	No blast hits
split10.gid.0442-F	DDB0186162	4	916	0	0	0	PF00023;Ankyrin repeat;; PR01415;Ankyrin repeat signature ;;	Hypothetical protein. , ABA, BC4V1_0C0052_10339	-	-	-0.914509	-0.135363	-0.779146	0.0284239	Ankyrin repeat	Unknown function
split8.gid.0555 PCR product	DDB0218221	3	1135	0	0	0	PF00651;BTB/POZ domain;; PF00023;Ankyrin repeat;; PF00917;MATH domain;; PR01415;Ankyrin repeat signature ;;	JC3V1_0C0037_13760	-	-	-0.0351415	0.600814	-0.635956	0.0223111	Ankyrin repeat	Unknown function
C08.schr5_gid_211002.175_F	DDB0187860	5	530	1	1	0	-	Cyclic AMP-inducible protein BP74 precursor. , ABA, BC5V1_0C0031_07376	DDB0191118	cigA,BP74,"P14606_Cyclic_AMP-inducible_protein_BP74_precursor."	-1.67136	0.45586	-2.12722	0.0124703	cigA,BP74,"P14606_Cyclic_AMP-inducible_protein_BP74_precursor."	Unknown function		Cyclic AMP-inducible protein
split15.gid.0385c PCR product	DDB0188419	5	1115	1	1	0	PF00526;Dictyostelium (slime mold) repeat;;	ORFveg106. , ABA, BC5V1_0C0079_10299	DDB0191422	rcdGG,veg106,"random_cDNA_clone_veg106"	-0.0666125	0.981368	-1.04798	0.0254129	PA14 domain	Unknown function		This domain forms an insert in bacterial beta-glucosidases and is found in other glycosidases, glycosyltransferases, proteases, amidases, yeast adhesins, and bacterial toxins, including anthrax protective antigen (PA)
H06.chr2_gid_011002.1434_F	DDB0167640	2	1825	1	1	0	PF00526;Dictyostelium (slime mold) repeat;;	Similar to Dictyostelium discoideum (Slime mold). ORFveg106. , ABA, JC2V1_0C0033_05059	-	-	0.300406	1.08702	-0.786616	0.0285814	PA14 domain	Unknown function
E08.chr2_gid_011002.1049_F	DDB0168317	2	2877	0	1	0	-	Similar to Salmonella typhi. PqaA. , ABA, JC2V1_0C0022_01537	-	-	-0.262477	0.481094	-0.74357	0.0254129	PhoPQ-activated pathogenicity-related protein	Unknown function		conserved hyphothetical protein; similar to AprA, an autocrine repressor of proliferation, play a role in virulence of Salmonella
split11.gid.0550 PCR product	DDB0185806	4	565	0	0	0	PF00023;Ankyrin repeat;; PF00515;Tetratricopeptide repeat;; PF07719;Tetratricopeptide repeat;; PR01415;Ankyrin repeat signature ;;	BC4V1_0C0033_09048	-	-	0.179558	-0.3421	0.521659	0.0322937	ankyrin repeats	Unknown function
split1.gid.0603 PCR product	DDB0216598	1	686	0	0	0	-	JC1V1_0C0002_04137	-	-	-0.00144732	-0.766438	0.764991	0.0254129	Centrosomal protein of unknown function	Unknown function
split25.gid.0185 PCR product	DDB0201976	1	1735	0	0	0	PF07646;Kelch motif;; PF01344;Kelch motif;;	JC1V1_0C0001_03225	-	-	0.757237	0.0895423	0.667695	0.0470763	Kelch repeat-containing protein	Unknown function
B08.chr1_gid_301002.1643_F	DDB0190093	1	926	0	0	0	PF05127;Putative ATPase (DUF699);;	Prespore-specific protein (Fragment). , ABA, JC1V1_0C0003_04428	-	-	0.491956	-0.0690605	0.561016	0.031579	nat10, putative N-acetyltransferase	Unknown function
split4.gid.0262c-F	DDB0217648	2	2123	0	0	0	PF02985;HEAT repeat;;	JC2V1_0C0019_00353	-	-	-0.338199	0.38574	-0.723939	0.0479788	Protein of Unknown function	Unknown function
G09.chr1_gid_301002.1371_F	DDB0189956	1	768	0	0	0	PF00646;F-box domain;; PF07646;Kelch motif;; PF01344;Kelch motif;;	JC1V1_0C0003_04260	-	-	-0.409884	0.241137	-0.651021	0.0174994	Protein of Unknown function	Unknown function
split9.gid.0599 PCR product	DDB0204153	3	1770	0	0	0	PF02985;HEAT repeat;;	JC3V1_0C0043_00804	-	-	-0.0590172	0.562994	-0.622012	0.00969716	Protein of Unknown function	Unknown function
split17.gid.0466 PCR product	DDB0187959	5	643	0	0	0	PF07080;Protein of unknown function...	Similar to unknown protein. , ABA, BC5V1_0C0038_07527	-	-	-0.515817	-1.12325	0.607435	0.0128217	Protein of Unknown function	Unknown function
split2.gid.0488 PCR product	DDB0191955	6	1129	1	1	0	PF00149;Calcineurin-like phosphoesterase;;	phosphoesterase, signal peptide, putative, EC6V1_0C0016_08950	-	-	0.945619	0.278575	0.667044	0.00496202	Protein of Unknown function	Unknown function
split23.gf.0429c-R	DDB0201617	-	-	-	-	-	-	-	DidioMp36,orf796,"putative_protein_of_unknown_function"	-	0.306928	-0.371658	0.678586	0.0139327	Protein of Unknown function	Unknown function		Regulated by Legionella. Mitochondrial DNA
G01.chr2_gid_011002.1777_F	DDB0167437	2	2041	0	0	0	PF01042;Endoribonuclease L-PSP;;	Similar to Pseudomonas putida. 2-aminomuconate deaminase. , ABA, JC2V1_0C0032_04816	-	-	-0.115161	-0.834177	0.719016	0.0254129	Protein of Unknown function	Unknown function
split18.gid.0522c-F	DDB0204063	3	1683	0	4	0	PF05620;Protein of unknown function...	JC3V1_0C0042_00712	-	-	0.65408	-0.0968228	0.750903	0.0224732	Protein of Unknown function	Unknown function
F02.chr1_gid_301002.1270_F	DDB0202132	1	293	0	0	0	-	JC1V1_0C0002_03734	-	-	0.753569	-0.0527558	0.806325	0.0115161	Protein of Unknown function	Unknown function
H09.chr2_gid_011002.668c_F	DDB0167183	2	2383	1	2	0	-	Hypothetical protein. , ABA, JC2V1_0C0016_00068	-	-	0.944839	0.114673	0.830166	0.0224732	Protein of Unknown function	Unknown function
split14.gid.0041-F	DDB0204431	3	126	0	1	0	PF05705;Eukaryotic protein of unknown...	JC3V1_0C0047_01091	-	-	-0.0286765	-0.957756	0.92908	0.0265541	Protein of Unknown function	Unknown function
split19.gid.0224 PCR product	DDB0204431	3	126	0	1	0	PF05705;Eukaryotic protein of unknown...	JC3V1_0C0047_01091	-	-	0.0258618	-0.916938	0.942799	0.00104005	Protein of Unknown function	Unknown function
split2.gid.0133-F	DDB0189134	5	1842	1	1	0	-	BC5V1_0C0130_09317	-	-	0.700727	-0.319237	1.01996	0.0157843	Protein of Unknown function	Unknown function
A01.chr1_gid_301002.634_F	DDB0190624	1	1492	0	0	0	-	JC1V1_0C0001_02956	DDB0191111	mapB;"possible_blackjack,related_to_microtubule_associated_protein"	-0.00779875	-1.18383	1.17603	0.0479788	Protein of Unknown function	Unknown function
split3.hmmg.0453-F	DDB0218607	4	781	1	0	0	-	BC4V1_0C0042_09973	-	-	0.64542	-0.792273	1.43769	0.00463201	Protein of Unknown function	Unknown function
C01.chr2_gid_011002.1905c_F	DDB0217435	2	1475	0	0	0	PF06555;Protein of unknown function...	Prespore-specific protein 3B (Hypothetical protein). , predicted by automatic BLAST annotation	-	-	0.962598	-0.520777	1.48337	0.00551557	Protein of Unknown function	Unknown function
G11.schr6_gid_141002.212c_F	DDB0219836	6	1020	1	0	0	PF07691;PA14 domain;; PF00526;Dictyostelium (slime mold) repeat;;	slime mould repeat protein, orfveg106, ABA, EC6V1_0C0005_08272	DDB0231519	-	0.075678	0.648549	-0.572871	0.0254129	putative extracellular matrix protein	Unknown function
split12.gid.0539c-F	DDB0203986	3	1610	0	0	0	PF00400;WD domain, G-beta repeat;; PR00320;G protein beta WD-40 repeat...	WD repeat domain 4. , ABA, JC3V1_0C0041_00629	-	-	0.74487	0.188643	0.556227	0.0224732	WD40 repeat-containing protein	Unknown function
split10.gid.0053 PCR product	seq_not_in_DB	-	-	-	-	-	-	-	-	-	-0.337094	0.490429	-0.827523	0.0423233
A10.schr5_gid_211002.63c_F	DDB0189280	5	1975	0	1	0	PF02487;CLN3 protein;; PF07690;Major Facilitator Superfamily;; PR01315;CLN3 Battenprimes disease protein...	BC5V1_0C0142_10143	-	-	-1.38427	-0.807376	-0.576893	0.0354759
A12.chr2_gid_011002.1084c_F	DDB0217545extraexon	2	1776	0	0	0	-	Similar to Streptococcus pneumoniae. Cell wall surface anchor family protein. , ABA, JC2V1_0C0033_05112	-	-	-0.280315	-0.966438	0.686122	0.0136244
